# Supplementary material for: Tracing priming effects in palsa peat carbon dynamics using a stable isotope-assisted metabolomics approach
Source: Front Mol Biosci. 2025 Aug 22;12:1621357. doi: 10.3389/fmolb.2025.1621357 (PMC12411887; doi:10.3389/fmolb.2025.1621357)
Supplement: Supplementary file 2 [file Table4.csv]

FeatureID	Formula	C	H	N	O	P	S	l	F	T	Name	MW	mz	GNPS_Compound_Name	final_name	annot_source	KEGG_ID	InChIKey	InChI	SMILES	kingdom	superclass	class	subclass	level 5	Classification_from	H_to_C	O_to_C	NOSC	GFE	DBE	DBE_O	AI	AI_mod	DBE_AI	classification_ready	class_fill	class_lump	classification_ready_lump
MW_1000.25224@RT_23.827	C29 H49 N10 O27 P	29	49	10	27	1	0	0	0	0	MW_1000.25224@RT_23.827	1000.25224	999.24497	NA	MW_1000.25224@RT_23.827	No annotation	NA	NA	NA	NA	Organic compounds	Nucleosides, nucleotides, and analogues	Purine nucleotides	NA	NA	CANOPUS	1.689655172	0.931034483	1.034482759	30.81724138	11	-16	2.388888889	0	-27	Other subclass of Purine nucleotides	Purine nucleotides	Purine nucleotides	Other subclass of Purine nucleotides
MW_1012.21607@RT_26.665	C42 H49 N2 O23 P S	42	49	2	23	1	1	0	0	0	MW_1012.21607@RT_26.665	1012.21607	1011.20879	NA	MW_1012.21607@RT_26.665	No annotation	NA	NA	NA	NA	Organic compounds	Nucleosides, nucleotides, and analogues	NA	NA	NA	CANOPUS	1.166666667	0.547619048	0	60.3	20	-3	0	0.226415094	-7	Other class of Nucleosides, nucleotides, and analogues	Other class of Nucleosides, nucleotides, and analogues	Other	Other class of Nucleosides, nucleotides, and analogues
MW_1024.63824@RT_37.441	C47 H92 N8 O14 S	47	92	8	14	0	1	0	0	0	MW_1024.63824@RT_37.441	1024.63824	1023.63097	NA	MW_1024.63824@RT_37.441	No annotation	NA	NA	NA	NA	Organic compounds	Organic acids and derivatives	Carboxylic acids and derivatives	Amino acids, peptides, and analogues	NA	CANOPUS	1.957446809	0.29787234	-0.808510638	83.34255319	6	-8	0	0	-17	Other Amino acids, peptides, and analogues	Carboxylic acids and derivatives	Carboxylic acids and derivatives	Other
MW_1036.76799@RT_44.042	C47 H100 N14 O11	47	100	14	11	0	0	0	0	0	MW_1036.76799@RT_44.042	1036.76799	1035.76071	NA	MW_1036.76799@RT_44.042	No annotation	NA	NA	NA	NA	Organic compounds	Organic acids and derivatives	Carboxylic acids and derivatives	Amino acids, peptides, and analogues	Peptides	CANOPUS	2.127659574	0.234042553	-0.765957447	82.12978723	5	-6	0	0	-20	Peptides	Carboxylic acids and derivatives	Carboxylic acids and derivatives	Peptides
MW_1062.28961@RT_14.919	C30 H51 N18 O21 P S	30	51	18	21	1	1	0	0	0	MW_1062.28961@RT_14.919	1062.28961	1061.28233	NA	MW_1062.28961@RT_14.919	No annotation	NA	NA	NA	NA	Organic compounds	Lipids and lipid-like molecules	Fatty Acyls	Fatty acyl thioesters	Acyl CoAs	CANOPUS	1.7	0.7	1.4	20.4	15	-6	1.5	12	-26	Acyl CoAs	Fatty Acyls	Fatty Acyls	Acyl CoAs
MW_1064.68440@RT_40.722	C52 H92 N10 O13	52	92	10	13	0	0	0	0	0	MW_1064.68440@RT_40.722	1064.6844	1063.67712	NA	MW_1064.68440@RT_40.722	No annotation	NA	NA	NA	NA	Organic compounds	Organic acids and derivatives	Peptidomimetics	Depsipeptides	Cyclic depsipeptides	CANOPUS	1.769230769	0.25	-0.692307692	80.03076923	12	-1	0	0.014084507	-11	Cyclic depsipeptides	Peptidomimetics	Other	Other
MW_1068.37407@RT_33.480	C57 H60 N6 O11 S2	57	60	6	11	0	2	0	0	0	MW_1068.37407@RT_33.480	1068.37407	1067.36679	NA	MW_1068.37407@RT_33.480	No annotation	NA	NA	NA	NA	Organic compounds	Organic acids and derivatives	Carboxylic acids and derivatives	Amino acids, peptides, and analogues	Peptides	CANOPUS	1.052631579	0.192982456	-0.280701754	68.3	31	20	0.394736842	0.471264368	12	Peptides	Carboxylic acids and derivatives	Carboxylic acids and derivatives	Peptides
MW_1070.38978@RT_29.710	C49 H66 O26	49	66	0	26	0	0	0	0	0	MW_1070.38978@RT_29.710	1070.38978	1069.38251	NA	MW_1070.38978@RT_29.710	No annotation	NA	NA	NA	NA	Organic compounds	Lipids and lipid-like molecules	Prenol lipids	Terpene glycosides	Diterpene glycosides	CANOPUS	1.346938776	0.530612245	-0.285714286	68.44285714	17	-9	0	0.111111111	-9	Diterpene glycosides	Prenol lipids	Prenol lipids	Diterpene glycosides
MW_1072.31057@RT_23.912	C57 H48 N6 O16	57	48	6	16	0	0	0	0	0	MW_1072.31057@RT_23.912	1072.31057	1071.3033	NA	MW_1072.31057@RT_23.912	No annotation	NA	NA	NA	NA	Organic compounds	NA	Coumarins and derivatives	Coumarin glycosides	NA	CANOPUS	0.842105263	0.280701754	0.035087719	59.3	37	21	0.514285714	0.604651163	15	Other Coumarin glycosides	Coumarins and derivatives	Other	Other Coumarin glycosides
MW_1100.19672@RT_25.588	C37 H53 N8 O21 P5	37	53	8	21	5	0	0	0	0	MW_1100.19672@RT_25.588	1100.19672	1099.18944	NA	MW_1100.19672@RT_25.588	No annotation	NA	NA	NA	NA	Organic compounds	Nucleosides, nucleotides, and analogues	Purine nucleotides	Purine ribonucleotides	NA	CANOPUS	1.432432432	0.567567568	-0.324324324	69.54324324	18	-3	0	0.074074074	-16	Other Purine ribonucleotides	Purine nucleotides	Purine nucleotides	Other Purine ribonucleotides
MW_1104.44692@RT_21.439	C49 H68 N8 O21	49	68	8	21	0	0	0	0	0	MW_1104.44692@RT_21.439	1104.44692	1103.43965	NA	MW_1104.44692@RT_21.439	No annotation	NA	NA	NA	NA	Organic compounds	Organic acids and derivatives	Carboxylic acids and derivatives	Amino acids, peptides, and analogues	Peptides	CANOPUS	1.387755102	0.428571429	-0.040816327	61.46326531	20	-1	0	0.180327869	-9	Peptides	Carboxylic acids and derivatives	Carboxylic acids and derivatives	Peptides
MW_1192.28077@RT_23.672	C37 H57 N14 O25 P S2	37	57	14	25	1	2	0	0	0	MW_1192.28077@RT_23.672	1192.28077	1191.2735	NA	MW_1192.28077@RT_23.672	No annotation	NA	NA	NA	NA	Organic compounds	Lipids and lipid-like molecules	Fatty Acyls	Fatty acyl thioesters	Acyl CoAs	CANOPUS	1.540540541	0.675675676	0.918918919	34.11081081	17	-8	3.5	0	-25	Acyl CoAs	Fatty Acyls	Fatty Acyls	Acyl CoAs
MW_278.22462@RT_49.826	C18 H30 O2	18	30	0	2	0	0	0	0	0	Pinolenic acid	278.22462	277.21735	NA	Pinolenic acid	Compound Discoverer	NA	HXQHFNIKBKZGRP-URPRIDOGSA-N	InChI=1S/C18H30O2/c1-2-3-4-5-6-7-8-9-10-11-12-13-14-15-16-17-18(19)20/h6-7,9-10,13-14H,2-5,8,11-12,15-17H2,1H3,(H,19,20)/b7-6-,10-9-,14-13-	CCCCCC=CCC=CCCC=CCCCC(=O)O	Organic compounds	Lipids and lipid-like molecules	Fatty Acyls	Lineolic acids and derivatives	NA	Classyfire from InChI	1.666666667	0.111111111	-1.444444444	101.4666667	4	2	0.125	0.176470588	2	Other Lineolic acids and derivatives	Fatty Acyls	Fatty Acyls	Other Lineolic acids and derivatives
MW_290.07908@RT_17.449	C15 H14 O6	15	14	0	6	0	0	0	0	0	Epicatechin	290.07908	289.07181	Catechin_CID30_170906	Epicatechin	Compound Discoverer	C09727	PFTAWBLQPZVEMU-UKRRQHHQSA-N	InChI=1S/C15H14O6/c16-8-4-11(18)9-6-13(20)15(21-14(9)5-8)7-1-2-10(17)12(19)3-7/h1-5,13,15-20H,6H2/t13-,15-/m1/s1	C1C(C(OC2=CC(=CC(=C21)O)O)C3=CC(=C(C=C3)O)O)O	Organic compounds	Phenylpropanoids and polyketides	Flavonoids	Flavans	Flavan-3-ols	Classyfire from InChI	0.933333333	0.4	-0.133333333	64.1	9	3	0.333333333	0.5	3	Flavan-3-ols	Flavonoids	Flavonoids	Other
MW_296.23519@RT_45.790	C18 H32 O3	18	32	0	3	0	0	0	0	0	MW_296.23519@RT_45.790	296.23519	295.22792	Spectral Match to 13-HODE from NIST14	Spectral Match to 13-HODE from NIST14	GNPS	C14762	HNICUWMFWZBIFP-BSZOFBHHSA-N	InChI=1S/C18H32O3/c1-2-3-11-14-17(19)15-12-9-7-5-4-6-8-10-13-16-18(20)21/h7,9,12,15,17,19H,2-6,8,10-11,13-14,16H2,1H3,(H,20,21)/b9-7-,15-12+	CCCCCC(C=CC=CCCCCCCCC(=O)O)O	Organic compounds	Lipids and lipid-like molecules	Fatty Acyls	Lineolic acids and derivatives	NA	Classyfire from InChI	1.777777778	0.166666667	-1.444444444	101.4666667	3	0	0	0.090909091	0	Other Lineolic acids and derivatives	Fatty Acyls	Fatty Acyls	Other Lineolic acids and derivatives
MW_328.15226@RT_19.703	C16 H24 O7	16	24	0	7	0	0	0	0	0	4-(3-Hydroxybutyl)phenyl β-D-glucopyranoside_peak_2	328.15226	327.14498	NA	4-(3-Hydroxybutyl)phenyl β-D-glucopyranoside_peak_2	Compound Discoverer	NA	SCUSKAVTYFDOEU-YLHHEPAUSA-N	InChI=1S/C16H24O7/c1-9(18)2-3-10-4-6-11(7-5-10)22-16-15(21)14(20)13(19)12(8-17)23-16/h4-7,9,12-21H,2-3,8H2,1H3/t9?,12-,13-,14+,15-,16-/m1/s1	CC(CCC1=CC=C(C=C1)OC2C(C(C(C(O2)CO)O)O)O)O	Organic compounds	Organic oxygen compounds	Organooxygen compounds	Carbohydrates and carbohydrate conjugates	Glycosyl compounds	Classyfire from InChI	1.5	0.4375	-0.625	78.1125	5	-2	0	0.12	-2	Glycosyl compounds	Organooxygen compounds	Organooxygen compounds	Glycosyl compounds
MW_328.22503@RT_35.995	C18 H32 O5	18	32	0	5	0	0	0	0	0	Corchorifatty acid F	328.22503	327.21775	NA	Corchorifatty acid F	Compound Discoverer	NA	MKYUCBXUUSZMQB-MKZMYESJSA-N	InChI=1S/C18H32O5/c1-2-3-7-11-16(20)17(21)14-13-15(19)10-8-5-4-6-9-12-18(22)23/h3,7,13-17,19-21H,2,4-6,8-12H2,1H3,(H,22,23)/b7-3-,14-13+	CCC=CCC(C(C=CC(CCCCCCCC(=O)O)O)O)O	Organic compounds	Lipids and lipid-like molecules	Fatty Acyls	Lineolic acids and derivatives	NA	Classyfire from InChI	1.777777778	0.277777778	-1.222222222	95.13333333	3	-2	0	0.032258065	-2	Other Lineolic acids and derivatives	Fatty Acyls	Fatty Acyls	Other Lineolic acids and derivatives
MW_328.22503@RT_37.539	C19 H28 N4 O	19	28	4	1	0	0	0	0	0	Decahydro-1-naphthalenyl[4-(2-pyrimidinyl)-1-piperazinyl]methanone	328.22503	327.21775	NA	Decahydro-1-naphthalenyl[4-(2-pyrimidinyl)-1-piperazinyl]methanone	Compound Discoverer	NA	UWXPWQCZFFLDLX-UHFFFAOYSA-N	InChI=1S/C19H28N4O/c24-18(17-8-3-6-15-5-1-2-7-16(15)17)22-11-13-23(14-12-22)19-20-9-4-10-21-19/h4,9-10,15-17H,1-3,5-8,11-14H2	O=C(C1CCCC2CCCCC21)N1CCN(CC1)C1N=CC=CN=1	NA	NA	NA	NA	NA	NA	1.473684211	0.052631579	-0.736842105	81.3	8	7	0.357142857	0.379310345	3	No annotation	No annotation	No annotation	No annotation
MW_352.13701@RT_17.361	C14 H24 O10	14	24	0	10	0	0	0	0	0	MW_352.13701@RT_17.361	352.13701	351.12974	NA	MW_352.13701@RT_17.361	No annotation	NA	NA	NA	NA	Organic compounds	Organic oxygen compounds	Organooxygen compounds	Carbohydrates and carbohydrate conjugates	Glycosyl compounds	CANOPUS	1.714285714	0.714285714	-0.285714286	68.44285714	3	-7	0	0	-7	Glycosyl compounds	Organooxygen compounds	Organooxygen compounds	Glycosyl compounds
MW_374.13665@RT_26.476	C20 H22 O7	20	22	0	7	0	0	0	0	0	(3bR,4aS,5aS,6aS,7aS,7bS,8aS,8bS)-3b-Hydroxy-6a-isopropyl-8b-methyl-3b,4,4a,7a,7b,8b,9,10-octahydrotrisoxireno[6,7:8a,9:4b,5]phenanthro[1,2-c]furan-1,6(3H,6aH)-dione	374.13665	373.12937	NA	(3bR,4aS,5aS,6aS,7aS,7bS,8aS,8bS)-3b-Hydroxy-6a-isopropyl-8b-methyl-3b,4,4a,7a,7b,8b,9,10-octahydrotrisoxireno[6,7:8a,9:4b,5]phenanthro[1,2-c]furan-1,6(3H,6aH)-dione	Compound Discoverer	NA	SVWZPKRMGJFEFO-COQXYOOISA-N	InChI=1S/C20H22O7/c1-8(2)18-12(26-18)13-20(27-13)16(3)5-4-9-10(7-24-14(9)21)17(16,23)6-11-19(20,25-11)15(18)22/h8,11-13,23H,4-7H2,1-3H3/t11-,12-,13-,16-,17+,18-,19+,20+/m0/s1	O=C2[C@]7(O[C@H]7[C@@H]6O[C@@]63[C@]1(CCC\5=C(/[C@]1(O)C[C@@H]4O[C@]234)COC/5=O)C)C(C)C	Organic compounds	Organoheterocyclic compounds	Oxepanes	NA	NA	Classyfire from InChI	1.1	0.35	-0.4	71.7	10	3	0.230769231	0.393939394	3	Other subclass of Oxepanes	Oxepanes	Other	Other
MW_374.13665@RT_26.620	C21 H18 N4 O3	21	18	4	3	0	0	0	0	0	N-(3-Acetylphenyl)-2-(2-methyl-5-oxopyrazolo[1,5-a]quinazolin-4(5H)-yl)acetamide	374.13665	373.12937	NA	N-(3-Acetylphenyl)-2-(2-methyl-5-oxopyrazolo[1,5-a]quinazolin-4(5H)-yl)acetamide	Compound Discoverer	NA	FEDRBOOXBHAHIP-UHFFFAOYSA-N	InChI=1S/C21H18N4O3/c1-13-10-20-24(21(28)17-8-3-4-9-18(17)25(20)23-13)12-19(27)22-16-7-5-6-15(11-16)14(2)26/h3-11H,12H2,1-2H3,(H,22,27)	Cc1cc2n(c(=O)c3ccccc3n2n1)CC(=O)Nc4cccc(c4)C(=O)C	Organic compounds	Organic oxygen compounds	Organooxygen compounds	Carbonyl compounds	Ketones	Classyfire from InChI	0.857142857	0.142857143	0	60.3	15	12	0.714285714	0.741935484	8	Ketones	Organooxygen compounds	Organooxygen compounds	Ketones
MW_374.15779@RT_19.704	C19 H18 N8 O	19	18	8	1	0	0	0	0	0	MW_374.15779@RT_19.704	374.15779	373.15051	NA	MW_374.15779@RT_19.704	No annotation	NA	NA	NA	NA	Organic compounds	Organoheterocyclic compounds	NA	NA	NA	CANOPUS	0.947368421	0.052631579	0.421052632	48.3	15	14	1	1	6	Other class of Organoheterocyclic compounds	Other class of Organoheterocyclic compounds	Other	Other
MW_380.16834@RT_27.825	C22 H24 N2 O4	22	24	2	4	0	0	0	0	0	MW_380.16834@RT_27.825	380.16834	379.16106	NA	MW_380.16834@RT_27.825	No annotation	NA	NA	NA	NA	Organic compounds	Benzenoids	NA	NA	NA	CANOPUS	1.090909091	0.181818182	-0.454545455	73.25454545	12	8	0.4375	0.5	6	Other class of Benzenoids	Other class of Benzenoids	Other	Other class of Benzenoids
MW_388.10065@RT_14.389	C17 H16 N4 O7	17	16	4	7	0	0	0	0	0	1-[2-Hydroxy-3-(4-nitro-1H-imidazol-1-yl)propyl]-6-methoxy-4-oxo-1,4-dihydro-3-quinolinecarboxylic acid	388.10065	387.09338	NA	1-[2-Hydroxy-3-(4-nitro-1H-imidazol-1-yl)propyl]-6-methoxy-4-oxo-1,4-dihydro-3-quinolinecarboxylic acid	Compound Discoverer	NA	JAMZKBYIKHBXRM-UHFFFAOYSA-N	InChI=1S/C17H16N4O7/c1-28-11-2-3-14-12(4-11)16(23)13(17(24)25)7-20(14)6-10(22)5-19-8-15(18-9-19)21(26)27/h2-4,7-10,22H,5-6H2,1H3,(H,24,25)	COc1ccc2c(c1)c(=O)c(cn2CC(Cn3cc(nc3)[N+](=O)[O-])O)C(=O)O	Organic compounds	Organoheterocyclic compounds	Quinolines and derivatives	Quinoline carboxylic acids	NA	Classyfire from InChI	0.941176471	0.411764706	0.588235294	43.53529412	12	5	0.5	0.684210526	1	Other Quinoline carboxylic acids	Quinolines and derivatives	Other	Other
MW_390.11633@RT_17.204	C21 H18 N4 O2 S	21	18	4	2	0	1	0	0	0	2-[(6S)-4-(4-Cyanophenyl)-2,3,9-trimethyl-6H-[1,2]oxazolo[5,4-c]thieno[2,3-e]azepin-6-yl]acetamide	390.11633	389.10905	NA	2-[(6S)-4-(4-Cyanophenyl)-2,3,9-trimethyl-6H-[1,2]oxazolo[5,4-c]thieno[2,3-e]azepin-6-yl]acetamide	Compound Discoverer	NA	VYLGFHNCDUMRAR-HNNXBMFYSA-N	InChI=1S/C21H18N4O2S/c1-10-12(3)28-21-17(10)19(14-6-4-13(9-22)5-7-14)24-15(8-16(23)26)20-18(21)11(2)25-27-20/h4-7,15H,8H2,1-3H3,(H2,23,26)/t15-/m0/s1	Cc1c(sc-2c1C(=N[C@H](c3c2c(no3)C)CC(=O)N)c4ccc(cc4)C#N)C	Organic compounds	Benzenoids	Benzene and substituted derivatives	Benzonitriles	NA	Classyfire from InChI	0.857142857	0.095238095	0	60.3	15	13	0.714285714	0.733333333	8	Other Benzonitriles	Benzene and substituted derivatives	Benzene and substituted derivatives	Other Benzonitriles
MW_390.29826@RT_39.364	C22 H38 N4 O2	22	38	4	2	0	0	0	0	0	(5R)-5-(2-Cyclohexylethyl)-2-imino-3-methyl-5-{[(3R)-1-pentanoyl-3-pyrrolidinyl]methyl}-4-imidazolidinone	390.29826	389.29098	NA	(5R)-5-(2-Cyclohexylethyl)-2-imino-3-methyl-5-{[(3R)-1-pentanoyl-3-pyrrolidinyl]methyl}-4-imidazolidinone	Compound Discoverer	NA	MNXDSLVDLSSUGR-XMSQKQJNSA-N	InChI=1S/C22H38N4O2/c1-3-4-10-19(27)26-14-12-18(16-26)15-22(20(28)25(2)21(23)24-22)13-11-17-8-6-5-7-9-17/h17-18H,3-16H2,1-2H3,(H2,23,24)/t18-,22-/m1/s1	CCCCC(=O)N1CC[C@@H](C1)C[C@@]2(C(=O)N(C(=N)N2)C)CCC3CCCCC3	Organic compounds	Organic acids and derivatives	Carboxylic acids and derivatives	Amino acids, peptides, and analogues	Amino acids and derivatives	Classyfire from InChI	1.727272727	0.090909091	-1	88.8	6	4	0.125	0.176470588	0	Amino acids and derivatives	Carboxylic acids and derivatives	Carboxylic acids and derivatives	Amino acids and derivatives
MW_400.10071@RT_15.073	C14 H20 N6 O4 S2	14	20	6	4	0	2	0	0	0	MW_400.10071@RT_15.073	400.10071	399.09343	NA	MW_400.10071@RT_15.073	No annotation	NA	NA	NA	NA	Organic compounds	Organic acids and derivatives	Carboxylic acids and derivatives	Amino acids, peptides, and analogues	Amino acids and derivatives	CANOPUS	1.428571429	0.285714286	0.714285714	39.94285714	8	4	0	0.25	-4	Amino acids and derivatives	Carboxylic acids and derivatives	Carboxylic acids and derivatives	Amino acids and derivatives
MW_404.31390@RT_40.797	C23 H40 N4 O2	23	40	4	2	0	0	0	0	0	(5R)-5-(2-Cyclohexylethyl)-2-imino-3-methyl-5-{[(3S)-1-pentanoyl-3-piperidinyl]methyl}-4-imidazolidinone	404.3139	403.30663	NA	(5R)-5-(2-Cyclohexylethyl)-2-imino-3-methyl-5-{[(3S)-1-pentanoyl-3-piperidinyl]methyl}-4-imidazolidinone	Compound Discoverer	NA	WHBVQJZRIGLEOT-WMZHIEFXSA-N	InChI=1S/C23H40N4O2/c1-3-4-12-20(28)27-15-8-11-19(17-27)16-23(21(29)26(2)22(24)25-23)14-13-18-9-6-5-7-10-18/h18-19H,3-17H2,1-2H3,(H2,24,25)/t19-,23+/m0/s1	CCCCC(=O)N1CCC[C@H](C1)C[C@@]2(C(=O)N(C(=N)N2)C)CCC3CCCCC3	Organic compounds	Organic acids and derivatives	Carboxylic acids and derivatives	Amino acids, peptides, and analogues	Amino acids and derivatives	Classyfire from InChI	1.739130435	0.086956522	-1.043478261	90.03913043	6	4	0.117647059	0.166666667	0	Amino acids and derivatives	Carboxylic acids and derivatives	Carboxylic acids and derivatives	Amino acids and derivatives
MW_416.18697@RT_37.918	C21 H28 N4 O3 S	21	28	4	3	0	1	0	0	0	N-[(2S)-2-Butanyl]-6-(8-methoxy-4-oxo-2-thioxo-1,2,4,5-tetrahydro-3H-pyrimido[5,4-b]indol-3-yl)hexanamide	416.18697	415.17969	NA	N-[(2S)-2-Butanyl]-6-(8-methoxy-4-oxo-2-thioxo-1,2,4,5-tetrahydro-3H-pyrimido[5,4-b]indol-3-yl)hexanamide	Compound Discoverer	NA	YKDMPDGDIZYBMS-ZDUSSCGKSA-N	InChI=1S/C21H28N4O3S/c1-4-13(2)22-17(26)8-6-5-7-11-25-20(27)19-18(24-21(25)29)15-12-14(28-3)9-10-16(15)23-19/h9-10,12-13,23H,4-8,11H2,1-3H3,(H,22,26)(H,24,29)/t13-/m0/s1	CC[C@H](C)NC(=O)CCCCCn1c(=O)c2c(c3cc(ccc3[nH]2)OC)[nH]c1=S	Organic compounds	Organoheterocyclic compounds	Pyrrolopyrimidines	NA	NA	Classyfire from InChI	1.333333333	0.142857143	-0.380952381	71.15714286	10	7	0.307692308	0.379310345	2	Other subclass of Pyrrolopyrimidines	Pyrrolopyrimidines	Other	Other
MW_416.18697@RT_38.369	C21 H28 N4 O3 S	21	28	4	3	0	1	0	0	0	N-[2-(Cyclohexylamino)-1-(5-methyl-2-furyl)-2-oxoethyl]-N-cyclopentyl-1,2,3-thiadiazole-4-carboxamide	416.18697	415.17969	NA	N-[2-(Cyclohexylamino)-1-(5-methyl-2-furyl)-2-oxoethyl]-N-cyclopentyl-1,2,3-thiadiazole-4-carboxamide	Compound Discoverer	NA	DZHUFRCWOCZCFV-UHFFFAOYSA-N	InChI=1S/C21H28N4O3S/c1-14-11-12-18(28-14)19(20(26)22-15-7-3-2-4-8-15)25(16-9-5-6-10-16)21(27)17-13-29-24-23-17/h11-13,15-16,19H,2-10H2,1H3,(H,22,26)	Cc1ccc(o1)C(C(=O)NC2CCCCC2)N(C3CCCC3)C(=O)c4csnn4	Organic compounds	Organic acids and derivatives	Carboxylic acids and derivatives	Amino acids, peptides, and analogues	Amino acids and derivatives	Classyfire from InChI	1.333333333	0.142857143	-0.380952381	71.15714286	10	7	0.307692308	0.379310345	2	Amino acids and derivatives	Carboxylic acids and derivatives	Carboxylic acids and derivatives	Amino acids and derivatives
MW_416.18697@RT_39.904	C29 H24 N2 O	29	24	2	1	0	0	0	0	0	11-(1-Naphthyl)-3-phenyl-2,3,4,5,10,11-hexahydro-1H-dibenzo[b,e][1,4]diazepin-1-one	416.18697	415.17969	NA	11-(1-Naphthyl)-3-phenyl-2,3,4,5,10,11-hexahydro-1H-dibenzo[b,e][1,4]diazepin-1-one	Compound Discoverer	NA	ZXWCIBNYFFQUJF-UHFFFAOYSA-N	InChI=1S/C29H24N2O/c32-27-18-21(19-9-2-1-3-10-19)17-26-28(27)29(31-25-16-7-6-15-24(25)30-26)23-14-8-12-20-11-4-5-13-22(20)23/h1-16,21,29-31H,17-18H2	c1ccc(cc1)C2CC3=C(C(Nc4ccccc4N3)c5cccc6c5cccc6)C(=O)C2	Organic compounds	Organoheterocyclic compounds	Benzodiazepines	NA	NA	Classyfire from InChI	0.827586207	0.034482759	-0.551724138	76.02413793	19	18	0.653846154	0.660377358	16	Other subclass of Benzodiazepines	Benzodiazepines	Other	Other
MW_418.11126@RT_16.084	C21 H23 C l N2 O3 S	21	23	2	3	0	1	1	0	0	2-{4-[3-(4-Chlorophenyl)-1-pyrrolidinyl]butyl}-1,2-benzothiazol-3(2H)-one 1,1-dioxide	418.11126	417.10398	NA	2-{4-[3-(4-Chlorophenyl)-1-pyrrolidinyl]butyl}-1,2-benzothiazol-3(2H)-one 1,1-dioxide	Compound Discoverer	NA	IATFGLZNNVFTIY-UHFFFAOYSA-N	InChI=1S/C21H23ClN2O3S/c22-18-9-7-16(8-10-18)17-11-14-23(15-17)12-3-4-13-24-21(25)19-5-1-2-6-20(19)28(24,26)27/h1-2,5-10,17H,3-4,11-15H2	c1ccc2c(c1)C(=O)N(S2(=O)=O)CCCCN3CCC(C3)c4ccc(cc4)Cl	Organic compounds	Organoheterocyclic compounds	Pyrrolidines	Phenylpyrrolidines	NA	Classyfire from InChI	1.095238095	0.142857143	-0.428571429	72.51428571	11.5	8.5	0.433333333	0.484848485	5.5	Other Phenylpyrrolidines	Pyrrolidines	Other	Other
MW_418.32959@RT_42.840	C24 H42 N4 O2	24	42	4	2	0	0	0	0	0	N-[(4aR,5aS,9S,11aS)-2-(2-Cyclohexylethyl)-10-oxododecahydro-2H-pyrido[4',3':4,5]pyrrolo[1,2-a]azepin-9-yl]-N~2~-methyl-L-alaninamide	418.32959	417.32231	NA	N-[(4aR,5aS,9S,11aS)-2-(2-Cyclohexylethyl)-10-oxododecahydro-2H-pyrido[4',3':4,5]pyrrolo[1,2-a]azepin-9-yl]-N~2~-methyl-L-alaninamide	Compound Discoverer	NA	GEYKOEMFFXGUPN-WFMNFSIZSA-N	InChI=1S/C24H42N4O2/c1-17(25-2)23(29)26-21-10-6-9-20-15-19-12-14-27(16-22(19)28(20)24(21)30)13-11-18-7-4-3-5-8-18/h17-22,25H,3-16H2,1-2H3,(H,26,29)/t17-,19+,20-,21-,22+/m0/s1	C[C@@H](C(=O)N[C@H]1CCC[C@H]2C[C@H]3CCN(C[C@H]3N2C1=O)CCC4CCCCC4)NC	Organic compounds	Organic acids and derivatives	Carboxylic acids and derivatives	Amino acids, peptides, and analogues	Peptides	Classyfire from InChI	1.75	0.083333333	-1.083333333	91.175	6	4	0.111111111	0.157894737	0	Peptides	Carboxylic acids and derivatives	Carboxylic acids and derivatives	Peptides
MW_418.32960@RT_42.172	C19 H42 N6 O4	19	42	6	4	0	0	0	0	0	MW_418.32960@RT_42.172	418.3296	417.32232	NA	MW_418.32960@RT_42.172	No annotation	NA	NA	NA	NA	Organic compounds	Organic acids and derivatives	Carboxylic acids and derivatives	Amino acids, peptides, and analogues	Amino acids and derivatives	CANOPUS	2.210526316	0.210526316	-0.842105263	84.3	2	-2	0	0	-8	Amino acids and derivatives	Carboxylic acids and derivatives	Carboxylic acids and derivatives	Amino acids and derivatives
MW_422.12146@RT_13.409	C20 H22 O10	20	22	0	10	0	0	0	0	0	(2R,3S)-2-(3,4-Dihydroxyphenyl)-3,5-dihydroxy-3,4-dihydro-2H-chromen-7-yl pentopyranoside	422.12146	421.11418	2-[[(2R,3S)-2-(3,4-dihydroxyphenyl)-3,5-dihydroxy-3,4-dihydro-2H-chromen-7-yl]oxy]oxane-3,4,5-triol	(2R,3S)-2-(3,4-Dihydroxyphenyl)-3,5-dihydroxy-3,4-dihydro-2H-chromen-7-yl pentopyranoside	Compound Discoverer	NA	UQKKDJWFQBNZBJ-PTVYBAHFSA-N	InChI=1S/C20H22O10/c21-11-2-1-8(3-13(11)23)19-14(24)6-10-12(22)4-9(5-16(10)30-19)29-20-18(27)17(26)15(25)7-28-20/h1-5,14-15,17-27H,6-7H2/t14-,15?,17?,18?,19+,20?/m0/s1	c1cc(c(cc1[C@@H]1[C@H](Cc2c(cc(cc2O1)OC1C(C(C(CO1)O)O)O)O)O)O)O	Organic compounds	Phenylpropanoids and polyketides	Flavonoids	Flavonoid glycosides	Flavonoid O-glycosides	Classyfire from InChI	1.1	0.5	-0.1	63.15	10	0	0	0.333333333	0	Flavonoid O-glycosides	Flavonoids	Flavonoids	Flavonoid O-glycosides
MW_428.16850@RT_26.513	C20 H28 O10	20	28	0	10	0	0	0	0	0	2-Phenylethyl 3-O-(4-carboxy-3-hydroxy-3-methylbutanoyl)-β-D-glucopyranoside	428.1685	427.16122	NA	2-Phenylethyl 3-O-(4-carboxy-3-hydroxy-3-methylbutanoyl)-β-D-glucopyranoside	Compound Discoverer	NA	WGMNBGJQXOIVGA-HJVQXQJGSA-N	InChI=1S/C20H28O10/c1-20(27,9-14(22)23)10-15(24)30-18-16(25)13(11-21)29-19(17(18)26)28-8-7-12-5-3-2-4-6-12/h2-6,13,16-19,21,25-27H,7-11H2,1H3,(H,22,23)/t13-,16-,17-,18+,19-,20?/m1/s1	CC(CC(=O)O)(CC(=O)OC1C(C(OC(C1O)OCCC2=CC=CC=C2)CO)O)O	Organic compounds	Lipids and lipid-like molecules	Saccharolipids	NA	NA	Classyfire from InChI	1.4	0.5	-0.4	71.7	7	-3	0	0.133333333	-3	Other subclass of Saccharolipids	Saccharolipids	Other	Other
MW_430.11137@RT_16.608	C21 H20 O10	21	20	0	10	0	0	0	0	0	MW_430.11137@RT_16.608	430.11137	429.10409	fucosyltransferase V	fucosyltransferase V	GNPS	NA	HSWIRQIYASIOBE-JNHRPPPUSA-N	InChI=1S/C21H20O10/c1-7-2-9-14(11(24)3-7)18(27)15-10(16(9)25)4-8(23)5-12(15)30-21-20(29)19(28)17(26)13(6-22)31-21/h2-5,13,17,19-24,26,28-29H,6H2,1H3/t13-,17-,19+,20-,21-/m1/s1	CC1=CC2=C(C(=C1)O)C(=O)C3=C(C2=O)C=C(C=C3OC4C(C(C(C(O4)CO)O)O)O)O	Organic compounds	Benzenoids	Anthracenes	Anthraquinones	Hydroxyanthraquinones	Classyfire from InChI	0.952380952	0.476190476	0	60.3	12	2	0.181818182	0.4375	2	Hydroxyanthraquinones	Anthracenes	Other	Other
MW_430.18403@RT_29.327	C21 H26 N4 O6	21	26	4	6	0	0	0	0	0	(5Z)-5-[(3aS,4S,5R,6aS)-5-Hydroxy-4-[(E)-{[(4-nitrophenyl)carbamoyl]hydrazono}methyl]hexahydro-2(1H)-pentalenylidene]pentanoic acid	430.18403	429.17675	NA	(5Z)-5-[(3aS,4S,5R,6aS)-5-Hydroxy-4-[(E)-{[(4-nitrophenyl)carbamoyl]hydrazono}methyl]hexahydro-2(1H)-pentalenylidene]pentanoic acid	Compound Discoverer	NA	USLKPRXFSNEHRG-JMZSYGSJSA-N	InChI=1S/C21H26N4O6/c26-19-11-14-9-13(3-1-2-4-20(27)28)10-17(14)18(19)12-22-24-21(29)23-15-5-7-16(8-6-15)25(30)31/h3,5-8,12,14,17-19,26H,1-2,4,9-11H2,(H,27,28)(H2,23,24,29)/b13-3-,22-12+/t14-,17-,18+,19+/m0/s1	c1cc(ccc1NC(=O)N/N=C/[C@H]2[C@@H](C[C@H]3[C@@H]2C/C(=C\CCCC(=O)O)/C3)O)[N+](=O)[O-]	Organic compounds	Lipids and lipid-like molecules	Prenol lipids	Monoterpenoids	Bicyclic monoterpenoids	Classyfire from InChI	1.238095238	0.285714286	-0.095238095	63.01428571	11	5	0.272727273	0.428571429	1	Bicyclic monoterpenoids	Prenol lipids	Prenol lipids	Bicyclic monoterpenoids
MW_432.10580@RT_24.021	C21 H20 O10	21	20	0	10	0	0	0	0	0	NP-018730	432.1058	431.09852	Spectral Match to Isovitexin from NIST14	NP-018730	Compound Discoverer	NA	GARZMRVWLORUSR-UHFFFAOYSA-N	InChI=1S/C21H20O10/c22-6-14-17(27)18(28)19(29)21(31-14)15-12(24)4-2-9-16(26)10(7-30-20(9)15)8-1-3-11(23)13(25)5-8/h1-5,7,14,17-19,21-25,27-29H,6H2	CCCCCCCCO[C@H]1[C@@H]([C@@H]([C@H]([C@H](C)O1)OC(=O)CCCCC)O[C@H]1[C@@H]([C@@H]([C@H]([C@H](C)O1)OC(=O)C)OC(=O)CC(C)C)OC(=O)C)O	Organic compounds	Phenylpropanoids and polyketides	Isoflavonoids	Isoflavonoid C-glycosides	NA	Classyfire from InChI	0.952380952	0.476190476	0	60.3	12	2	0.181818182	0.4375	2	Other Isoflavonoid C-glycosides	Isoflavonoids	Other	Other
MW_432.19974@RT_29.593	C27 H20 F N2 O2 T3	27	20	2	2	0	0	0	1	3	(2S,2'S,4'S)-4'-(4-Fluorophenyl)-1'-methyl-1''-(~3~H_3_)methyldispiro[indene-2,3'-pyrrolidine-2',3''-indole]-1,2''(1''H,3H)-dione	432.19974	431.19247	Hex-Naringenin (PUT) - 33.7384eV	(2S,2'S,4'S)-4'-(4-Fluorophenyl)-1'-methyl-1''-(~3~H_3_)methyldispiro[indene-2,3'-pyrrolidine-2',3''-indole]-1,2''(1''H,3H)-dione	Compound Discoverer	NA	ADSYBOQUYZFKJD-IVIQZPFKSA-N	InChI=1S/C27H23FN2O2/c1-29-16-22(17-11-13-19(28)14-12-17)26(15-18-7-3-4-8-20(18)24(26)31)27(29)21-9-5-6-10-23(21)30(2)25(27)32/h3-14,22H,15-16H2,1-2H3/t22-,26+,27+/m0/s1/i2T3	[3H]C([3H])([3H])N1c2ccccc2[C@@]3(C1=O)[C@]4(Cc5ccccc5C4=O)[C@@H](CN3C)c6ccc(cc6)F	Organic compounds	Organoheterocyclic compounds	Pyrrolidines	Phenylpyrrolidines	NA	Classyfire from InChI	0.740740741	0.074074074	-0.37037037	70.85555556	19	17	0.695652174	0.708333333	15	Other Phenylpyrrolidines	Pyrrolidines	Other	Other
MW_432.19974@RT_30.616	C21 H28 N4 O6	21	28	4	6	0	0	0	0	0	{(8aR)-8a-Methoxy-5-methyl-6-[(1-methyl-4-piperidinyl)oxy]-4,7-dioxo-1,1a,2,4,7,8,8a,8b-octahydroazireno[2',3':3,4]pyrrolo[1,2-a]indol-8-yl}methyl carbamate	432.19974	431.19247	NA	{(8aR)-8a-Methoxy-5-methyl-6-[(1-methyl-4-piperidinyl)oxy]-4,7-dioxo-1,1a,2,4,7,8,8a,8b-octahydroazireno[2',3':3,4]pyrrolo[1,2-a]indol-8-yl}methyl carbamate	Compound Discoverer	NA	NSCYCBOKDJGRFF-BQHYEGLBSA-N	InChI=1S/C21H28N4O6/c1-10-16(26)15-14(17(27)18(10)31-11-4-6-24(2)7-5-11)12(9-30-20(22)28)21(29-3)19-13(23-19)8-25(15)21/h11-13,19,23H,4-9H2,1-3H3,(H2,22,28)/t12?,13?,19?,21-/m1/s1	CC1=C(C(=O)C2=C(C1=O)N3CC4C([C@@]3(C2COC(=O)N)OC)N4)OC5CCN(CC5)C	Organic compounds	Organoheterocyclic compounds	Indoles and derivatives	Indolequinones	Mitomycins, mitosane and mitosene derivatives	Classyfire from InChI	1.333333333	0.285714286	-0.19047619	65.72857143	10	4	0.181818182	0.357142857	0	Mitomycins, mitosane and mitosene derivatives	Indoles and derivatives	Other	Other
MW_434.08511@RT_26.485	C21 H14 N4 O7	21	14	4	7	0	0	0	0	0	(2E)-2-Cyano-N'-[(1E)-1-(4,7-dihydroxy-2-oxo-2H-chromen-3-yl)ethylidene]-3-(2-nitrophenyl)acrylohydrazide	434.08511	433.07783	NA	(2E)-2-Cyano-N'-[(1E)-1-(4,7-dihydroxy-2-oxo-2H-chromen-3-yl)ethylidene]-3-(2-nitrophenyl)acrylohydrazide	Compound Discoverer	NA	TWIMVSZUQVQHGL-HDMAUQOBSA-N	InChI=1S/C21H14N4O7/c1-11(18-19(27)15-7-6-14(26)9-17(15)32-21(18)29)23-24-20(28)13(10-22)8-12-4-2-3-5-16(12)25(30)31/h2-9,26-27H,1H3,(H,24,28)/b13-8+,23-11+	C/C(=N\NC(=O)/C(=C/C1C=CC=CC=1[N+]([O-])=O)/C#N)/C1C(=O)OC2=CC(O)=CC=C2C=1O	NA	NA	NA	NA	NA	NA	0.666666667	0.333333333	0.571428571	44.01428571	17	10	0.8	0.851851852	6	No annotation	No annotation	No annotation	No annotation
MW_434.21546@RT_19.473	C21 H30 N4 O6	21	30	4	6	0	0	0	0	0	Methyl (4-{[(1R,4S,5R,8S,9R,12R,13R)-1,5,9-trimethyl-10-oxo-14,15,16-trioxa-11-azatetracyclo[10.3.1.0~4,13~.0~8,13~]hexadec-11-yl]methyl}-1H-1,2,3-triazol-1-yl)acetate	434.21546	433.20819	NA	Methyl (4-{[(1R,4S,5R,8S,9R,12R,13R)-1,5,9-trimethyl-10-oxo-14,15,16-trioxa-11-azatetracyclo[10.3.1.0~4,13~.0~8,13~]hexadec-11-yl]methyl}-1H-1,2,3-triazol-1-yl)acetate	Compound Discoverer	NA	SHHDBVSWQJAHPJ-JRCQXGDJSA-N	InChI=1S/C21H30N4O6/c1-12-5-6-16-13(2)18(27)25(10-14-9-24(23-22-14)11-17(26)28-4)19-21(16)15(12)7-8-20(3,29-19)30-31-21/h9,12-13,15-16,19H,5-8,10-11H2,1-4H3/t12-,13-,15+,16+,19-,20-,21-/m1/s1	C[C@@]12CC[C@H]3[C@H](C)CC[C@H]4[C@@H](C)C(=O)N(CC5=CN(CC(=O)OC)N=N5)[C@H](O1)[C@@]34OO2	NA	NA	NA	NA	NA	NA	1.428571429	0.285714286	-0.285714286	68.44285714	9	3	0.090909091	0.285714286	-1	No annotation	No annotation	No annotation	No annotation
MW_436.15830@RT_19.761	C23 H24 N4 O3 S	23	24	4	3	0	1	0	0	0	MW_436.15830@RT_19.761	436.1583	435.15103	NA	MW_436.15830@RT_19.761	No annotation	NA	NA	NA	NA	Organic compounds	Benzenoids	Phenol ethers	NA	NA	CANOPUS	1.043478261	0.130434783	-0.173913043	65.25652174	14	11	0.533333333	0.575757576	6	Other subclass of Phenol ethers	Phenol ethers	Other	Other
MW_440.06260@RT_9.925	C20 H41 N1 O7 P	20	41	1	7	1	0	0	0	0	MW_440.06260@RT_9.925	440.0626	439.05532	PE(15:0/0:0); [M-H]- C20H41N1O7P1	PE(15:0/0:0); [M-H]- C20H41N1O7P1	GNPS	NA	FGHPDPYCRTXYNZ-LJQANCHMSA-N	InChI=1S/C20H42NO7P/c1-2-3-4-5-6-7-8-9-10-11-12-13-14-20(23)26-17-19(22)18-28-29(24,25)27-16-15-21/h19,22H,2-18,21H2,1H3,(H,24,25)/t19-/m1/s1	CCCCCCCCCCCCCCC(=O)OCC(COP(=O)(O)OCCN)O	Organic compounds	Lipids and lipid-like molecules	Glycerophospholipids	Glycerophosphoethanolamines	Lysophosphatidylethanolamines	Classyfire from InChI	2.05	0.35	-1.45	101.625	1.5	-5.5	0	0	-7.5	Lysophosphatidylethanolamines	Glycerophospholipids	Other	Other
MW_440.06263@RT_10.175	C20 H41 N1 O7 P	20	41	1	7	1	0	0	0	0	MW_440.06263@RT_10.175	440.06263	439.05535	PE(15:0/0:0); [M-H]- C20H41N1O7P1	PE(15:0/0:0); [M-H]- C20H41N1O7P1	GNPS	NA	FGHPDPYCRTXYNZ-LJQANCHMSA-N	InChI=1S/C20H42NO7P/c1-2-3-4-5-6-7-8-9-10-11-12-13-14-20(23)26-17-19(22)18-28-29(24,25)27-16-15-21/h19,22H,2-18,21H2,1H3,(H,24,25)/t19-/m1/s1	CCCCCCCCCCCCCCC(=O)OCC(COP(=O)(O)OCCN)O	Organic compounds	Lipids and lipid-like molecules	Glycerophospholipids	Glycerophosphoethanolamines	Lysophosphatidylethanolamines	Classyfire from InChI	2.05	0.35	-1.45	101.625	1.5	-5.5	0	0	-7.5	Lysophosphatidylethanolamines	Glycerophospholipids	Other	Other
MW_446.36095@RT_44.908	C24 H51 N2 O3 P	24	51	2	3	1	0	0	0	0	MW_446.36095@RT_44.908	446.36095	445.35368	NA	MW_446.36095@RT_44.908	No annotation	NA	NA	NA	NA	Organic compounds	Lipids and lipid-like molecules	NA	Fatty amides	NA	CANOPUS	2.125	0.125	-1.833333333	112.55	1	-2	0	0	-5	Other Fatty amides	Other class of Lipids and lipid-like molecules	Other	Other
MW_448.10085@RT_22.056	C21 H20 O11	21	20	0	11	0	0	0	0	0	(1ξ)-1,5-Anhydro-1-[2-(3,4-dihydroxyphenyl)-5,7-dihydroxy-4-oxo-4H-chromen-8-yl]-D-galactitol	448.10085	447.09358	HOMOORIENTIN(ISOORIENTIN)	(1ξ)-1,5-Anhydro-1-[2-(3,4-dihydroxyphenyl)-5,7-dihydroxy-4-oxo-4H-chromen-8-yl]-D-galactitol	Compound Discoverer	NA	PLAPMLGJVGLZOV-RKNSFIPESA-N	InChI=1S/C21H20O11/c22-6-14-17(28)18(29)19(30)21(32-14)16-11(26)4-10(25)15-12(27)5-13(31-20(15)16)7-1-2-8(23)9(24)3-7/h1-5,14,17-19,21-26,28-30H,6H2/t14-,17+,18+,19-,21?/m1/s1	C1=CC(=C(C=C1C2=CC(=O)C3=C(O2)C(=C(C=C3O)O)C4C(C(C(C(O4)CO)O)O)O)O)O	Organic compounds	Phenylpropanoids and polyketides	Flavonoids	Flavonoid glycosides	Flavonoid C-glycosides	Classyfire from InChI	0.952380952	0.523809524	0.095238095	57.58571429	12	1	0.1	0.419354839	1	Flavonoid C-glycosides	Flavonoids	Flavonoids	Flavonoid C-glycosides
MW_448.10090@RT_26.782	C21 H20 O11	21	20	0	11	0	0	0	0	0	MW_448.10090@RT_26.782	448.1009	447.09362	quercitrin	quercitrin	GNPS	C01750	OXGUCUVFOIWWQJ-HQBVPOQASA-N	InChI=1S/C21H20O11/c1-7-15(26)17(28)18(29)21(30-7)32-20-16(27)14-12(25)5-9(22)6-13(14)31-19(20)8-2-3-10(23)11(24)4-8/h2-7,15,17-18,21-26,28-29H,1H3/t7-,15-,17+,18+,21-/m0/s1	CC1C(C(C(C(O1)OC2=C(OC3=CC(=CC(=C3C2=O)O)O)C4=CC(=C(C=C4)O)O)O)O)O	Organic compounds	Phenylpropanoids and polyketides	Flavonoids	Flavonoid glycosides	Flavonoid O-glycosides	Classyfire from InChI	0.952380952	0.523809524	0.095238095	57.58571429	12	1	0.1	0.419354839	1	Flavonoid O-glycosides	Flavonoids	Flavonoids	Flavonoid O-glycosides
MW_448.15836@RT_16.252	C16 H30 N6 O3 P2 S	16	30	6	3	2	1	0	0	0	MW_448.15836@RT_16.252	448.15836	447.15108	NA	MW_448.15836@RT_16.252	No annotation	NA	UQGKUQLKSCSZGY-UHFFFAOYSA-N	InChI=1S/C29H30N6O6/c1-5-8-23-30-25(29(3,4)38)24(27(36)39-16-22-17(2)40-28(37)41-22)35(23)15-18-11-13-19(14-12-18)20-9-6-7-10-21(20)26-31-33-34-32-26/h6-7,9-14,38H,5,8,15-16H2,1-4H3,(H,31,32,33,34)	CCCC1=NC(=C(N1CC2=CC=C(C=C2)C3=CC=CC=C3C4=NNN=N4)C(=O)OCC5=C(OC(=O)O5)C)C(C)(C)O	Organic compounds	Benzenoids	Benzene and substituted derivatives	Biphenyls and derivatives	NA	CANOPUS	1.875	0.1875	-0.875	85.2375	6	3	0	0	-6	Other Biphenyls and derivatives	Benzene and substituted derivatives	Benzene and substituted derivatives	Other Biphenyls and derivatives
MW_448.23103@RT_31.966	C21 H36 O10	21	36	0	10	0	0	0	0	0	(6,6-Dimethylbicyclo[3.1.1]hept-2-yl)methyl 6-O-[(2R,3R,4R)-3,4-dihydroxy-4-(hydroxymethyl)tetrahydro-2-furanyl]-β-D-glucopyranoside	448.23103	447.22375	NA	(6,6-Dimethylbicyclo[3.1.1]hept-2-yl)methyl 6-O-[(2R,3R,4R)-3,4-dihydroxy-4-(hydroxymethyl)tetrahydro-2-furanyl]-β-D-glucopyranoside	Compound Discoverer	NA	RSKTWDAINBIMPD-MCVCZSGFSA-N	InChI=1S/C21H36O10/c1-20(2)11-4-3-10(12(20)5-11)6-28-18-16(25)15(24)14(23)13(31-18)7-29-19-17(26)21(27,8-22)9-30-19/h10-19,22-27H,3-9H2,1-2H3/t10?,11?,12?,13-,14-,15+,16-,17+,18-,19-,21-/m1/s1	CC1(C2CCC(C1C2)COC3C(C(C(C(O3)COC4C(C(CO4)(CO)O)O)O)O)O)C	Organic compounds	Lipids and lipid-like molecules	Prenol lipids	Terpene glycosides	NA	Classyfire from InChI	1.714285714	0.476190476	-0.761904762	82.01428571	4	-6	0	0	-6	Other Terpene glycosides	Prenol lipids	Prenol lipids	Other Terpene glycosides
MW_448.34024@RT_40.879	C25 H44 N4 O3	25	44	4	3	0	0	0	0	0	MW_448.34024@RT_40.879	448.34024	447.33297	NA	MW_448.34024@RT_40.879	No annotation	NA	NA	NA	NA	Organic compounds	Organic acids and derivatives	Carboxylic acids and derivatives	Amino acids, peptides, and analogues	Amino acids and derivatives	CANOPUS	1.76	0.12	-1.04	89.94	6	3	0.055555556	0.128205128	-1	Amino acids and derivatives	Carboxylic acids and derivatives	Carboxylic acids and derivatives	Amino acids and derivatives
MW_450.08012@RT_23.717	C17 H10 N10 O6	17	10	10	6	0	0	0	0	0	MW_450.08012@RT_23.717	450.08012	449.07284	NA	MW_450.08012@RT_23.717	No annotation	NA	NA	NA	NA	Organic compounds	Organoheterocyclic compounds	NA	NA	NA	CANOPUS	0.588235294	0.352941176	1.882352941	6.652941176	18	12	7	2.5	2	Other class of Organoheterocyclic compounds	Other class of Organoheterocyclic compounds	Other	Other
MW_454.24161@RT_31.114	C21 H34 N4 O7	21	34	4	7	0	0	0	0	0	MW_454.24161@RT_31.114	454.24161	453.23434	NA	MW_454.24161@RT_31.114	No annotation	NA	NA	NA	NA	Organic compounds	Organic acids and derivatives	Carboxylic acids and derivatives	Amino acids, peptides, and analogues	NA	CANOPUS	1.619047619	0.333333333	-0.380952381	71.15714286	7	0	0	0.111111111	-4	Other Amino acids, peptides, and analogues	Carboxylic acids and derivatives	Carboxylic acids and derivatives	Other
MW_460.19472@RT_19.623	C21 H32 O11	21	32	0	11	0	0	0	0	0	4-(4-Hydroxyphenyl)-2-butanyl 6-O-[(4ξ)-α-L-threo-pentofuranosyl]-β-D-glucopyranoside_peak_2	460.19472	459.18744	NA	4-(4-Hydroxyphenyl)-2-butanyl 6-O-[(4ξ)-α-L-threo-pentofuranosyl]-β-D-glucopyranoside_peak_2	Compound Discoverer	NA	DJDISCKFJXDADJ-COUYJTLKSA-N	InChI=1S/C21H32O11/c1-10(2-3-11-4-6-12(23)7-5-11)30-21-19(28)17(26)16(25)14(32-21)9-29-20-18(27)15(24)13(8-22)31-20/h4-7,10,13-28H,2-3,8-9H2,1H3/t10?,13?,14-,15+,16-,17+,18-,19-,20-,21-/m1/s1	CC(CCC1=CC=C(C=C1)O)OC2C(C(C(C(O2)COC3C(C(C(O3)CO)O)O)O)O)O	Organic compounds	Lipids and lipid-like molecules	Fatty Acyls	Fatty acyl glycosides	Fatty acyl glycosides of mono- and disaccharides	Classyfire from InChI	1.523809524	0.523809524	-0.476190476	73.87142857	6	-5	0	0.032258065	-5	Fatty acyl glycosides of mono- and disaccharides	Fatty Acyls	Fatty Acyls	Fatty acyl glycosides of mono- and disaccharides
MW_460.23120@RT_33.024	C18 H32 N6 O8	18	32	6	8	0	0	0	0	0	MW_460.23120@RT_33.024	460.2312	459.22392	NA	MW_460.23120@RT_33.024	No annotation	NA	NA	NA	NA	Organic compounds	Organic acids and derivatives	Carboxylic acids and derivatives	Amino acids, peptides, and analogues	NA	CANOPUS	1.777777778	0.444444444	0.111111111	57.13333333	6	-2	0	0	-8	Other Amino acids, peptides, and analogues	Carboxylic acids and derivatives	Carboxylic acids and derivatives	Other
MW_462.11654@RT_24.569	C23 H18 N4 O7	23	18	4	7	0	0	0	0	0	Ethyl 1-(4-methylphenyl)-5-{[(6-nitro-2-oxo-2H-chromen-3-yl)carbonyl]amino}-1H-pyrazole-4-carboxylate	462.11654	461.10926	NA	Ethyl 1-(4-methylphenyl)-5-{[(6-nitro-2-oxo-2H-chromen-3-yl)carbonyl]amino}-1H-pyrazole-4-carboxylate	Compound Discoverer	NA	WLHOEZLAJAUTCP-NJNXFGOHSA-N	InChI=1S/C23H18N4O7/c1-12-9-20(29)34-18-10-14(7-8-15(12)18)33-11-19(28)27-22(30)21(13(2)26-27)25-24-17-6-4-3-5-16(17)23(31)32/h3-10,24H,11H2,1-2H3,(H,31,32)/b25-21+	Cc1cc(=O)oc2c1ccc(c2)OCC(=O)N3C(=O)/C(=N/Nc4ccccc4C(=O)O)/C(=N3)C	Organic compounds	Phenylpropanoids and polyketides	Coumarins and derivatives	NA	NA	Classyfire from InChI	0.782608696	0.304347826	0.347826087	50.38695652	17	10	0.666666667	0.741935484	6	Other subclass of Coumarins and derivatives	Coumarins and derivatives	Other	Other
MW_462.17403@RT_19.214	C25 H26 N4 O3 S	25	26	4	3	0	1	0	0	0	9-[2-Deoxy-3,5-bis-O-(4-methylphenyl)pentofuranosyl]-6-(methylsulfanyl)-9H-purine	462.17403	461.16675	NA	9-[2-Deoxy-3,5-bis-O-(4-methylphenyl)pentofuranosyl]-6-(methylsulfanyl)-9H-purine	Compound Discoverer	NA	QHMGUPLFEKMFEK-UHFFFAOYSA-N	InChI=1S/C25H26N4O3S/c1-16-4-8-18(9-5-16)30-13-21-20(31-19-10-6-17(2)7-11-19)12-22(32-21)29-15-28-23-24(29)26-14-27-25(23)33-3/h4-11,14-15,20-22H,12-13H2,1-3H3	Cc1ccc(cc1)OCC2C(CC(O2)n3cnc4c3ncnc4SC)Oc5ccc(cc5)C	Organic compounds	Nucleosides, nucleotides, and analogues	Purine nucleosides	Purine 2'-deoxyribonucleosides	NA	Classyfire from InChI	1.04	0.12	-0.24	67.14	15	12	0.529411765	0.567567568	7	Other Purine 2'-deoxyribonucleosides	Purine nucleosides	Other	Other
MW_462.17404@RT_20.177	C25 H26 N4 O3 S	25	26	4	3	0	1	0	0	0	2-{[5-{[(2,4-Dimethylphenyl)amino]methyl}-4-(2-furylmethyl)-4H-1,2,4-triazol-3-yl]sulfanyl}-1-(4-methoxyphenyl)ethanone	462.17404	461.16676	NA	2-{[5-{[(2,4-Dimethylphenyl)amino]methyl}-4-(2-furylmethyl)-4H-1,2,4-triazol-3-yl]sulfanyl}-1-(4-methoxyphenyl)ethanone	Compound Discoverer	NA	UJHKVLAQPMPWED-UHFFFAOYSA-N	InChI=1S/C25H26N4O3S/c1-17-6-11-22(18(2)13-17)26-14-24-27-28-25(29(24)15-21-5-4-12-32-21)33-16-23(30)19-7-9-20(31-3)10-8-19/h4-13,26H,14-16H2,1-3H3	Cc1ccc(c(c1)C)NCc2nnc(n2Cc3ccco3)SCC(=O)c4ccc(cc4)OC	Organic compounds	Organic oxygen compounds	Organooxygen compounds	Carbonyl compounds	Ketones	Classyfire from InChI	1.04	0.12	-0.24	67.14	15	12	0.529411765	0.567567568	7	Ketones	Organooxygen compounds	Organooxygen compounds	Ketones
MW_464.09571@RT_23.624	C21 H20 O12	21	20	0	12	0	0	0	0	0	Myricitrin	464.09571	463.08843	NA	Myricitrin	Compound Discoverer	C10108	DCYOADKBABEMIQ-OWMUPTOHSA-N	InChI=1S/C21H20O12/c1-6-14(26)17(29)18(30)21(31-6)33-20-16(28)13-9(23)4-8(22)5-12(13)32-19(20)7-2-10(24)15(27)11(25)3-7/h2-6,14,17-18,21-27,29-30H,1H3/t6-,14-,17+,18+,21-/m0/s1	CC1C(C(C(C(O1)OC2=C(OC3=CC(=CC(=C3C2=O)O)O)C4=CC(=C(C(=C4)O)O)O)O)O)O	Organic compounds	Phenylpropanoids and polyketides	Flavonoids	Flavonoid glycosides	Flavonoid O-glycosides	Classyfire from InChI	0.952380952	0.571428571	0.19047619	54.87142857	12	0	0	0.4	0	Flavonoid O-glycosides	Flavonoids	Flavonoids	Flavonoid O-glycosides
MW_466.11137@RT_18.779	C21 H22 O12	21	22	0	12	0	0	0	0	0	MW_466.11137@RT_18.779	466.11137	465.10409	NA	MW_466.11137@RT_18.779	No annotation	NA	NA	NA	NA	Organic compounds	Phenylpropanoids and polyketides	Flavonoids	Flavonoid glycosides	Flavonoid O-glycosides	CANOPUS	1.047619048	0.571428571	0.095238095	57.58571429	11	-1	0	0.333333333	-1	Flavonoid O-glycosides	Flavonoids	Flavonoids	Flavonoid O-glycosides
MW_466.11139@RT_24.551	C21 H22 O12	21	22	0	12	0	0	0	0	0	Plantagoside	466.11139	465.10411	NA	Plantagoside	Compound Discoverer	C17531	SNFFBROYEDWRGB-NHXQFOETSA-N	InChI=1S/C21H22O12/c22-6-15-18(28)19(29)20(30)21(33-15)32-14-2-7(1-11(26)17(14)27)12-5-10(25)16-9(24)3-8(23)4-13(16)31-12/h1-4,12,15,18-24,26-30H,5-6H2/t12-,15+,18+,19-,20+,21+/m0/s1	C1C(OC2=CC(=CC(=C2C1=O)O)O)C3=CC(=C(C(=C3)OC4C(C(C(C(O4)CO)O)O)O)O)O	Organic compounds	Phenylpropanoids and polyketides	Flavonoids	Flavonoid glycosides	Flavonoid O-glycosides	Classyfire from InChI	1.047619048	0.571428571	0.095238095	57.58571429	11	-1	0	0.333333333	-1	Flavonoid O-glycosides	Flavonoids	Flavonoids	Flavonoid O-glycosides
MW_466.22067@RT_31.335	C25 H30 N4 O5	25	30	4	5	0	0	0	0	0	(5R,11R,11aS)-11-{[2-(Dimethylamino)ethyl]amino}-5-(4-hydroxy-3,5-dimethoxyphenyl)-5,6,11,11a-tetrahydro-1H-[1,3]oxazolo[3',4':1,6]pyrido[3,4-b]indol-3-one	466.22067	465.2134	NA	(5R,11R,11aS)-11-{[2-(Dimethylamino)ethyl]amino}-5-(4-hydroxy-3,5-dimethoxyphenyl)-5,6,11,11a-tetrahydro-1H-[1,3]oxazolo[3',4':1,6]pyrido[3,4-b]indol-3-one	Compound Discoverer	NA	JUIBCIDCSWNWNH-FRGLQRNOSA-N	InChI=1S/C25H30N4O5/c1-28(2)10-9-26-21-17-13-34-25(31)29(17)23(14-11-18(32-3)24(30)19(12-14)33-4)22-20(21)15-7-5-6-8-16(15)27-22/h5-8,11-12,17,21,23,26-27,30H,9-10,13H2,1-4H3/t17-,21+,23-/m1/s1	CN(C)CCN[C@H]1[C@H]2COC(=O)N2[C@@H](C3=C1C4=CC=CC=C4N3)C5=CC(=C(C(=C5)OC)O)OC	Organic compounds	Organoheterocyclic compounds	Indoles and derivatives	Pyridoindoles	Beta carbolines	Classyfire from InChI	1.2	0.2	-0.32	69.42	13	8	0.375	0.459459459	4	Beta carbolines	Indoles and derivatives	Other	Other
MW_468.25731@RT_34.631	C24 H41 N2 O3 P S	24	41	2	3	1	1	0	0	0	Dibutyl [({[(1S)-1-cyclohexylethyl]carbamothioyl}amino)(phenyl)methyl]phosphonate	468.25731	467.25004	NA	Dibutyl [({[(1S)-1-cyclohexylethyl]carbamothioyl}amino)(phenyl)methyl]phosphonate	Compound Discoverer	NA	WVZVDUPVYLAVDO-AJZOCDQUSA-N	InChI=1S/C24H41N2O3PS/c1-4-6-18-28-30(27,29-19-7-5-2)23(22-16-12-9-13-17-22)26-24(31)25-20(3)21-14-10-8-11-15-21/h9,12-13,16-17,20-21,23H,4-8,10-11,14-15,18-19H2,1-3H3,(H2,25,26,31)/t20-,23?/m0/s1	CCCCOP(=O)(C(c1ccccc1)NC(=S)N[C@@H](C)C2CCCCC2)OCCCC	Organic compounds	Organic acids and derivatives	Organic phosphonic acids and derivatives	Phosphonic acid diesters	Dialkyl alkylphosphonates	Classyfire from InChI	1.708333333	0.125	-1.333333333	98.3	6	3	0.029411765	0.108108108	-1	Dialkyl alkylphosphonates	Organic phosphonic acids and derivatives	Other	Other
MW_472.19472@RT_24.377	C24 H24 N8 O3	24	24	8	3	0	0	0	0	0	MW_472.19472@RT_24.377	472.19472	471.18745	NA	MW_472.19472@RT_24.377	No annotation	NA	NA	NA	NA	Organic compounds	Organic acids and derivatives	Carboxylic acids and derivatives	NA	NA	CANOPUS	1	0.125	0.25	53.175	17	14	0.769230769	0.793103448	6	Other subclass of Carboxylic acids and derivatives	Carboxylic acids and derivatives	Carboxylic acids and derivatives	Other subclass of Carboxylic acids and derivatives
MW_476.18962@RT_22.170	C26 H28 N4 O3 S	26	28	4	3	0	1	0	0	0	MW_476.18962@RT_22.170	476.18962	475.18234	NA	MW_476.18962@RT_22.170	No annotation	NA	NA	NA	NA	Organic compounds	Organic acids and derivatives	NA	NA	NA	CANOPUS	1.076923077	0.115384615	-0.307692308	69.06923077	15	12	0.5	0.538461538	7	Other class of Organic acids and derivatives	Other class of Organic acids and derivatives	Other class of Organic acids and derivatives	Other class of Organic acids and derivatives
MW_478.07501@RT_24.497	C21 H18 O13	21	18	0	13	0	0	0	0	0	Miquelianin	478.07501	477.06773	quercetin 3-O-glucuronide	Miquelianin	Compound Discoverer	NA	DUBCCGAQYVUYEU-ZUGPOPFOSA-N	InChI=1S/C21H18O13/c22-7-4-10(25)12-11(5-7)32-17(6-1-2-8(23)9(24)3-6)18(13(12)26)33-21-16(29)14(27)15(28)19(34-21)20(30)31/h1-5,14-16,19,21-25,27-29H,(H,30,31)/t14-,15-,16+,19-,21+/m0/s1	C1=CC(=C(C=C1C2=C(C(=O)C3=C(C=C(C=C3O2)O)O)OC4C(C(C(C(O4)C(=O)O)O)O)O)O)O	Organic compounds	Phenylpropanoids and polyketides	Flavonoids	Flavonoid glycosides	Flavonoid O-glycosides	Classyfire from InChI	0.857142857	0.619047619	0.380952381	49.44285714	13	0	0	0.448275862	0	Flavonoid O-glycosides	Flavonoids	Flavonoids	Flavonoid O-glycosides
MW_480.09080@RT_22.165	C21 H20 O13	21	20	0	13	0	0	0	0	0	myricetin 3-O-beta-D-galactopyranoside	480.0908	479.08352	5,7-dihydroxy-3-[(2S,3R,4S,5R,6R)-3,4,5-trihydroxy-6-(hydroxymethyl)oxan-2-yl]oxy-2-(3,4,5-trihydroxyphenyl)chromen-4-one	myricetin 3-O-beta-D-galactopyranoside	Compound Discoverer	NA	FOHXFLPXBUAOJM-MGMURXEASA-N	InChI=1S/C21H20O13/c22-5-12-15(28)17(30)18(31)21(33-12)34-20-16(29)13-8(24)3-7(23)4-11(13)32-19(20)6-1-9(25)14(27)10(26)2-6/h1-4,12,15,17-18,21-28,30-31H,5H2/t12-,15+,17+,18-,21+/m1/s1	C1=C(C=C(C(=C1O)O)O)C2=C(C(=O)C3=C(C=C(C=C3O2)O)O)OC4C(C(C(C(O4)CO)O)O)O	Organic compounds	Phenylpropanoids and polyketides	Flavonoids	Flavonoid glycosides	Flavonoid O-glycosides	Classyfire from InChI	0.952380952	0.619047619	0.285714286	52.15714286	12	-1	0	0.379310345	-1	Flavonoid O-glycosides	Flavonoids	Flavonoids	Flavonoid O-glycosides
MW_482.10651@RT_23.191	C18 H22 N6 O6 S2	18	22	6	6	0	2	0	0	0	MW_482.10651@RT_23.191	482.10651	481.09923	NA	MW_482.10651@RT_23.191	No annotation	NA	NA	NA	NA	Organic compounds	Organic acids and derivatives	NA	NA	NA	CANOPUS	1.222222222	0.333333333	0.666666667	41.3	11	5	0	0.428571429	-3	Other class of Organic acids and derivatives	Other class of Organic acids and derivatives	Other class of Organic acids and derivatives	Other class of Organic acids and derivatives
MW_482.21554@RT_30.571	C24 H34 O10	24	34	0	10	0	0	0	0	0	Excavatolide M	482.21554	481.20826	NA	Excavatolide M	Compound Discoverer	NA	JMGUUPQUFWUZHN-YAKPUAGQSA-N	InChI=1S/C24H34O10/c1-10-7-15(31-12(3)25)19(28)22(5)16(32-13(4)26)9-14(27)11(2)18(22)20(29)24-17(8-10)33-21(30)23(24,6)34-24/h8,11,14-20,27-29H,7,9H2,1-6H3/b10-8-/t11-,14-,15-,16-,17-,18+,19+,20+,22-,23-,24-/m0/s1	C[C@H]1[C@H](C[C@@H]([C@]2([C@H]1[C@H]([C@@]34[C@H](/C=C(\C[C@@H]([C@H]2O)OC(=O)C)/C)OC(=O)[C@@]3(O4)C)O)C)OC(=O)C)O	Organic compounds	Lipids and lipid-like molecules	Prenol lipids	Terpene lactones	Diterpene lactones	Classyfire from InChI	1.416666667	0.416666667	-0.583333333	76.925	8	-2	0	0.157894737	-2	Diterpene lactones	Prenol lipids	Prenol lipids	Diterpene lactones
MW_482.26480@RT_49.269	C29 H38 O6	29	38	0	6	0	0	0	0	0	(1S,2S,4S,5S,6S,12R,14R,15S,18S,23R)-8,12-Dihydroxy-6,10,14,15,21,21-hexamethyl-3,24-dioxaheptacyclo[16.5.2.0~1,15~.0~2,4~.0~5,14~.0~6,11~.0~18,23~]pentacosa-7,10-diene-9,25-dione	482.2648	481.25752	NA	(1S,2S,4S,5S,6S,12R,14R,15S,18S,23R)-8,12-Dihydroxy-6,10,14,15,21,21-hexamethyl-3,24-dioxaheptacyclo[16.5.2.0~1,15~.0~2,4~.0~5,14~.0~6,11~.0~18,23~]pentacosa-7,10-diene-9,25-dione	Compound Discoverer	NA	KWBIRJSXSLHXJS-KJTHUHFYSA-N	InChI=1S/C29H38O6/c1-14-18-15(30)12-26(5)21(25(18,4)11-16(31)19(14)32)20-22(34-20)29-17-13-24(2,3)7-9-28(17,23(33)35-29)10-8-27(26,29)6/h11,15,17,20-22,30-31H,7-10,12-13H2,1-6H3/t15-,17-,20+,21-,22+,25+,26-,27+,28+,29-/m1/s1	CC1(C)C[C@@H]2[C@]3(CC1)CC[C@]1(C)[C@]2(OC3=O)[C@H]2O[C@H]2[C@H]2[C@@]1(C)C[C@@H](O)C1=C(C)C(=O)C(O)=C[C@@]12C	Organic compounds	Organoheterocyclic compounds	Lactones	Gamma butyrolactones	NA	Classyfire from InChI	1.310344828	0.206896552	-0.896551724	85.85172414	11	5	0.217391304	0.307692308	5	Other Gamma butyrolactones	Lactones	Other	Other
MW_486.33483@RT_38.586	C30 H46 O5	30	46	0	5	0	0	0	0	0	gypsogenic acid_peak_1	486.33483	485.32756	NA	gypsogenic acid_peak_1	Compound Discoverer	NA	PAIBKVQNJKUVCE-JUENUIDLSA-N	InChI=1S/C30H46O5/c1-25(2)13-15-30(24(34)35)16-14-27(4)18(19(30)17-25)7-8-20-26(3)11-10-22(31)29(6,23(32)33)21(26)9-12-28(20,27)5/h7,19-22,31H,8-17H2,1-6H3,(H,32,33)(H,34,35)/t19-,20+,21+,22-,26+,27+,28+,29-,30-/m0/s1	C[C@]12CC[C@@H]([C@@]([C@@H]1CC[C@@]3([C@@H]2CC=C4[C@]3(CC[C@@]5([C@H]4CC(CC5)(C)C)C(=O)O)C)C)(C)C(=O)O)O	Organic compounds	Lipids and lipid-like molecules	Prenol lipids	Triterpenoids	NA	Classyfire from InChI	1.533333333	0.166666667	-1.2	94.5	8	3	0.12	0.2	3	Other Triterpenoids	Prenol lipids	Prenol lipids	Other Triterpenoids
MW_486.33486@RT_43.484	C30 H46 O5	30	46	0	5	0	0	0	0	0	gypsogenic acid_peak_2	486.33486	485.32758	NA	gypsogenic acid_peak_2	Compound Discoverer	NA	PAIBKVQNJKUVCE-JUENUIDLSA-N	InChI=1S/C30H46O5/c1-25(2)13-15-30(24(34)35)16-14-27(4)18(19(30)17-25)7-8-20-26(3)11-10-22(31)29(6,23(32)33)21(26)9-12-28(20,27)5/h7,19-22,31H,8-17H2,1-6H3,(H,32,33)(H,34,35)/t19-,20+,21+,22-,26+,27+,28+,29-,30-/m0/s1	C[C@]12CC[C@@H]([C@@]([C@@H]1CC[C@@]3([C@@H]2CC=C4[C@]3(CC[C@@]5([C@H]4CC(CC5)(C)C)C(=O)O)C)C)(C)C(=O)O)O	Organic compounds	Lipids and lipid-like molecules	Prenol lipids	Triterpenoids	NA	Classyfire from InChI	1.533333333	0.166666667	-1.2	94.5	8	3	0.12	0.2	3	Other Triterpenoids	Prenol lipids	Prenol lipids	Other Triterpenoids
MW_488.35052@RT_39.808	C31 H44 N4 O	31	44	4	1	0	0	0	0	0	[9-(Dodecylamino)-3-acridinyl](4-methyl-1-piperazinyl)methanone	488.35052	487.34324	NA	[9-(Dodecylamino)-3-acridinyl](4-methyl-1-piperazinyl)methanone	Compound Discoverer	NA	CJAYHVGAHUZCNU-UHFFFAOYSA-N	InChI=1S/C31H44N4O/c1-3-4-5-6-7-8-9-10-11-14-19-32-30-26-15-12-13-16-28(26)33-29-24-25(17-18-27(29)30)31(36)35-22-20-34(2)21-23-35/h12-13,15-18,24H,3-11,14,19-23H2,1-2H3,(H,32,33)	CCCCCCCCCCCCNc1c2ccccc2nc3c1ccc(c3)C(=O)N4CCN(CC4)C	Organic compounds	Organoheterocyclic compounds	Quinolines and derivatives	Benzoquinolines	Acridines	Classyfire from InChI	1.419354839	0.032258065	-0.967741935	87.88064516	12	11	0.346153846	0.358490566	7	Acridines	Quinolines and derivatives	Other	Other
MW_488.35052@RT_42.408	C30 H48 O5	30	48	0	5	0	0	0	0	0	(2α,3β,19α)-2,3,19-Trihydroxyolean-12-en-28-oic acid	488.35052	487.34325	NA	(2α,3β,19α)-2,3,19-Trihydroxyolean-12-en-28-oic acid	Compound Discoverer	NA	XJMYUPJDAFKICJ-YZTGESMESA-N	InChI=1S/C30H48O5/c1-25(2)12-14-30(24(34)35)15-13-28(6)17(21(30)23(25)33)8-9-20-27(5)16-18(31)22(32)26(3,4)19(27)10-11-29(20,28)7/h8,18-23,31-33H,9-16H2,1-7H3,(H,34,35)/t18-,19+,20-,21-,22+,23+,27+,28-,29-,30+/m1/s1	CC1(CCC2(CCC3(C(=CCC4C3(CCC5C4(CC(C(C5(C)C)O)O)C)C)C2C1O)C)C(=O)O)C	Organic compounds	Lipids and lipid-like molecules	Prenol lipids	Triterpenoids	NA	Classyfire from InChI	1.6	0.166666667	-1.266666667	96.4	7	2	0.08	0.163636364	2	Other Triterpenoids	Prenol lipids	Prenol lipids	Other Triterpenoids
MW_490.11155@RT_28.026	C24 H18 N4 O8	24	18	4	8	0	0	0	0	0	2-(4-{[(1,7-Dihydroxy-9-oxo-9H-xanthen-3-yl)oxy]methyl}-1H-1,2,3-triazol-1-yl)-N-(3,4-dihydroxyphenyl)acetamide	490.11155	489.10427	NA	2-(4-{[(1,7-Dihydroxy-9-oxo-9H-xanthen-3-yl)oxy]methyl}-1H-1,2,3-triazol-1-yl)-N-(3,4-dihydroxyphenyl)acetamide	Compound Discoverer	NA	RANZATYIYVVAFX-UHFFFAOYSA-N	InChI=1S/C24H18N4O8/c29-14-2-4-20-16(6-14)24(34)23-19(32)7-15(8-21(23)36-20)35-11-13-9-28(27-26-13)10-22(33)25-12-1-3-17(30)18(31)5-12/h1-9,29-32H,10-11H2,(H,25,33)	OC1=CC(=CC2OC3=CC=C(O)C=C3C(=O)C1=2)OCC1=CN(CC(=O)NC2C=C(O)C(O)=CC=2)N=N1	NA	NA	NA	NA	NA	NA	0.75	0.333333333	0.416666667	48.425	18	10	0.666666667	0.75	6	No annotation	No annotation	No annotation	No annotation
MW_490.27804@RT_34.489	C25 H38 N4 O6	25	38	4	6	0	0	0	0	0	MW_490.27804@RT_34.489	490.27804	489.27077	NA	MW_490.27804@RT_34.489	No annotation	NA	NA	NA	NA	Organic compounds	Organic acids and derivatives	Carboxylic acids and derivatives	Amino acids, peptides, and analogues	NA	CANOPUS	1.52	0.24	-0.56	76.26	9	3	0.066666667	0.222222222	-1	Other Amino acids, peptides, and analogues	Carboxylic acids and derivatives	Carboxylic acids and derivatives	Other
MW_490.35088@RT_41.168	C22 H46 N6 O6	22	46	6	6	0	0	0	0	0	MW_490.35088@RT_41.168	490.35088	489.3436	NA	MW_490.35088@RT_41.168	No annotation	NA	NA	NA	NA	Organic compounds	Organic acids and derivatives	Carboxylic acids and derivatives	Amino acids, peptides, and analogues	Peptides	CANOPUS	2.090909091	0.272727273	-0.727272727	81.027272730000007	3	-3	0	0	-9	Peptides	Carboxylic acids and derivatives	Carboxylic acids and derivatives	Peptides
MW_492.14836@RT_18.509	C26 H30 C l2 O5	26	30	0	5	0	0	2	0	0	(3R,10aR)-3-Chloro-10a-{[(1R,3S)-3-chloro-2,2-dimethyl-6-methylenecyclohexyl]methyl}-6,8-dihydroxy-2,2,7-trimethyl-3,10a-dihydro-2H-benzo[g]chromene-5,10-dione	492.14836	491.14108	NA	(3R,10aR)-3-Chloro-10a-{[(1R,3S)-3-chloro-2,2-dimethyl-6-methylenecyclohexyl]methyl}-6,8-dihydroxy-2,2,7-trimethyl-3,10a-dihydro-2H-benzo[g]chromene-5,10-dione	Compound Discoverer	NA	FSXIFSYEMGCEFU-ZBTFPREESA-N	InChI=1S/C26H30Cl2O5/c1-12-7-8-18(27)24(3,4)16(12)11-26-15(10-19(28)25(5,6)33-26)22(31)20-14(23(26)32)9-17(29)13(2)21(20)30/h9-10,16,18-19,29-30H,1,7-8,11H2,2-6H3/t16-,18+,19-,26-/m1/s1	CC1=C(C=C2C(=C1O)C(=O)C3=C[C@H](C(O[C@]3(C2=O)C[C@@H]4C(=C)CC[C@@H](C4(C)C)Cl)(C)C)Cl)O	Organic compounds	Organoheterocyclic compounds	Naphthopyrans	Naphthopyranones	NA	Classyfire from InChI	1.153846154	0.192307692	-0.769230769	82.22307692	12	7	0.333333333	0.404255319	7	Other Naphthopyranones	Naphthopyrans	Other	Other
MW_492.14840@RT_19.024	C21 H24 N4 O10	21	24	4	10	0	0	0	0	0	MW_492.14840@RT_19.024	492.1484	491.14112	NA	MW_492.14840@RT_19.024	No annotation	NA	NA	NA	NA	Organic compounds	Nucleosides, nucleotides, and analogues	NA	NA	NA	CANOPUS	1.142857143	0.476190476	0.380952381	49.44285714	12	2	0	0.416666667	-2	Other class of Nucleosides, nucleotides, and analogues	Other class of Nucleosides, nucleotides, and analogues	Other	Other class of Nucleosides, nucleotides, and analogues
MW_492.22115@RT_29.860	C23 H32 N4 O8	23	32	4	8	0	0	0	0	0	(2S,3R,4R,5S)-5-({(2S,3S)-3-[(2S,3S)-3-hydroxybutan-2-yl]oxiran-2-yl}methyl)-2-{(2E)-2-methyl-3-[5-(1-methyl-5-nitro-1H-imidazol-2-yl)-1,3-oxazol-2-yl]prop-2-en-1-yl}tetrahydro-2H-pyran-3,4-diol (non-preferred name)	492.22115	491.21387	NA	(2S,3R,4R,5S)-5-({(2S,3S)-3-[(2S,3S)-3-hydroxybutan-2-yl]oxiran-2-yl}methyl)-2-{(2E)-2-methyl-3-[5-(1-methyl-5-nitro-1H-imidazol-2-yl)-1,3-oxazol-2-yl]prop-2-en-1-yl}tetrahydro-2H-pyran-3,4-diol (non-preferred name)	Compound Discoverer	NA	SQDYTBFWHCRDGO-VZCZCYRESA-N	InChI=1S/C23H32N4O8/c1-11(6-18-24-8-17(34-18)23-25-9-19(26(23)4)27(31)32)5-15-21(30)20(29)14(10-33-15)7-16-22(35-16)12(2)13(3)28/h6,8-9,12-16,20-22,28-30H,5,7,10H2,1-4H3/b11-6+/t12-,13-,14-,15-,16-,20+,21-,22-/m0/s1	C[C@H]([C@H]1[C@@H](O1)C[C@H]2CO[C@H]([C@@H]([C@@H]2O)O)C/C(=C/C3=NC=C(O3)C4=NC=C(N4C)[N+](=O)[O-])/C)[C@H](C)O	Organic compounds	Organoheterocyclic compounds	Azoles	Imidazoles	Substituted imidazoles	Classyfire from InChI	1.391304348	0.347826087	-0.173913043	65.25652174	10	2	0	0.266666667	-2	Substituted imidazoles	Azoles	Other	Other
MW_494.23690@RT_31.971	C24 H30 N8 O4	24	30	8	4	0	0	0	0	0	MW_494.23690@RT_31.971	494.2369	493.22963	NA	MW_494.23690@RT_31.971	No annotation	NA	NA	NA	NA	Organic compounds	Organic acids and derivatives	Carboxylic acids and derivatives	Amino acids, peptides, and analogues	Amino acids and derivatives	CANOPUS	1.25	0.166666667	0.083333333	57.925	14	10	0.5	0.571428571	2	Amino acids and derivatives	Carboxylic acids and derivatives	Carboxylic acids and derivatives	Amino acids and derivatives
MW_494.23693@RT_32.742	C23 H34 N4 O8	23	34	4	8	0	0	0	0	0	MW_494.23693@RT_32.742	494.23693	493.22965	NA	MW_494.23693@RT_32.742	No annotation	NA	NA	NA	NA	Organic compounds	Organic acids and derivatives	Carboxylic acids and derivatives	Amino acids, peptides, and analogues	Amino acids and derivatives	CANOPUS	1.47826087	0.347826087	-0.260869565	67.73478261	9	1	0	0.2	-3	Amino acids and derivatives	Carboxylic acids and derivatives	Carboxylic acids and derivatives	Amino acids and derivatives
MW_500.27545@RT_47.106	C29 H40 O7	29	40	0	7	0	0	0	0	0	MW_500.27545@RT_47.106	500.27545	499.26817	NA	MW_500.27545@RT_47.106	No annotation	NA	NA	NA	NA	Organic compounds	Lipids and lipid-like molecules	NA	NA	NA	CANOPUS	1.379310345	0.24137931	-0.896551724	85.85172414	10	3	0.136363636	0.254901961	3	Other class of Lipids and lipid-like molecules	Other class of Lipids and lipid-like molecules	Other	Other
MW_504.14844@RT_25.677	C26 H24 N4 O5 S	26	24	4	5	0	1	0	0	0	MW_504.14844@RT_25.677	504.14844	503.14117	NA	MW_504.14844@RT_25.677	No annotation	NA	NA	NA	NA	Organic compounds	Organic acids and derivatives	Carboxylic acids and derivatives	Amino acids, peptides, and analogues	Amino acids and derivatives	CANOPUS	0.923076923	0.192307692	0	60.3	17	12	0.5625	0.621621622	7	Amino acids and derivatives	Carboxylic acids and derivatives	Carboxylic acids and derivatives	Amino acids and derivatives
MW_504.34546@RT_38.960	C30 H48 O6	30	48	0	6	0	0	0	0	0	NP-003535	504.34546	503.33818	NA	NP-003535	Compound Discoverer	NA	IFIQVSCCFRXSJV-UHFFFAOYSA-N	InChI=1S/C30H48O6/c1-25(2)11-13-30(24(35)36)14-12-28(5)17(21(30)23(25)34)7-8-20-26(3)15-18(32)22(33)27(4,16-31)19(26)9-10-29(20,28)6/h7,18-23,31-34H,8-16H2,1-6H3,(H,35,36)	CC1(C)CCC2(CCC3(C)C(=CCC4C5(C)CC(C(C(C)(CO)C5CCC34C)O)O)C2C1O)C(=O)O	Organic compounds	Lipids and lipid-like molecules	Prenol lipids	Triterpenoids	NA	Classyfire from InChI	1.6	0.2	-1.2	94.5	7	1	0.041666667	0.148148148	1	Other Triterpenoids	Prenol lipids	Prenol lipids	Other Triterpenoids
MW_504.34549@RT_41.065	C31 H44 N4 O2	31	44	4	2	0	0	0	0	0	(3beta,5alpha,16beta,17beta)-3-[Benzyl(methyl)amino]-16-(1H-1,2,3-triazol-1-yl)androstan-17-yl acetate	504.34549	503.33822	NA	(3beta,5alpha,16beta,17beta)-3-[Benzyl(methyl)amino]-16-(1H-1,2,3-triazol-1-yl)androstan-17-yl acetate	Compound Discoverer	NA	AMSJSZPDCWXZJX-RYWJELEGSA-N	InChI=1S/C31H44N4O2/c1-21(36)37-29-28(35-17-16-32-33-35)19-27-25-11-10-23-18-24(34(4)20-22-8-6-5-7-9-22)12-14-30(23,2)26(25)13-15-31(27,29)3/h5-9,16-17,23-29H,10-15,18-20H2,1-4H3/t23-,24-,25+,26-,27-,28-,29-,30-,31-/m0/s1	CC(=O)O[C@H]1[C@H](C[C@@H]2[C@@]1(CC[C@H]3[C@H]2CC[C@@H]4[C@@]3(CC[C@@H](C4)N(C)Cc5ccccc5)C)C)n6ccnn6	Organic compounds	Lipids and lipid-like molecules	Steroids and steroid derivatives	Steroid esters	NA	Classyfire from InChI	1.419354839	0.064516129	-0.903225806	86.04193548	12	10	0.32	0.346153846	6	Other Steroid esters	Steroids and steroid derivatives	Other	Other
MW_506.10643@RT_25.560	C11 H27 N10 O5 P S3	11	27	10	5	1	3	0	0	0	MW_506.10643@RT_25.560	506.10643	505.09915	NA	MW_506.10643@RT_25.560	No annotation	NA	NA	NA	NA	Organic compounds	Organoheterocyclic compounds	Diazines	Pyrimidines and pyrimidine derivatives	Thiamines	CANOPUS	2.454545455	0.454545455	1.272727273	24.02727273	4	-1	1.1875	1.272727273	-15	Thiamines	Diazines	Other	Other
MW_506.20028@RT_27.845	C17 H31 N8 O8 P	17	31	8	8	1	0	0	0	0	MW_506.20028@RT_27.845	506.20028	505.193	NA	MW_506.20028@RT_27.845	No annotation	NA	NA	NA	NA	Organic compounds	Nucleosides, nucleotides, and analogues	Purine nucleotides	NA	NA	CANOPUS	1.823529412	0.470588235	0.235294118	53.59411765	7	-1	0	0	-10	Other subclass of Purine nucleotides	Purine nucleotides	Purine nucleotides	Other subclass of Purine nucleotides
MW_506.23671@RT_33.006	C30 H31 N6 P	30	31	6	0	1	0	0	0	0	MW_506.23671@RT_33.006	506.23671	505.22943	NA	MW_506.23671@RT_33.006	No annotation	NA	NNOMPFCNQCRAIO-RQAAHYCXSA-N	InChI=1S/C25H34O8/c1-12-14-11-32-22(29)18(14)20(31-6)13-9-16-24(4,8-7-17(27)28)21(23(2,3)30)15(26)10-25(16,5)33-19(12)13/h15-16,21,26,30H,7-11H2,1-6H3,(H,27,28)/t15?,16-,21?,24-,25+/m1/s1	COC1=C2C[C@H]3[C@](C)(CC(O)C(C(C)(C)O)[C@]3(C)CCC(O)=O)OC2=C(C)C4=C1C(=O)OC4	Organic compounds	Organoheterocyclic compounds	Benzopyrans	1-benzopyrans	Dibenzopyrans	CANOPUS	1.033333333	0	-0.6	77.4	19	19	0.673913043	0.673913043	12	Dibenzopyrans	Benzopyrans	Other	Other
MW_510.23169@RT_25.852	C24 H30 N8 O5	24	30	8	5	0	0	0	0	0	N-{(3aS,4S,9S,10aS)-4-[(2,5-Dioxo-1-pyrrolidinyl)methyl]-10,10-dihydroxy-2,6-diiminooctahydro-1H,8H-pyrrolo[1,2-c]purin-9-yl}-5,6,7,8-tetrahydro-1-naphthalenecarboxamide	510.23169	509.22441	NA	N-{(3aS,4S,9S,10aS)-4-[(2,5-Dioxo-1-pyrrolidinyl)methyl]-10,10-dihydroxy-2,6-diiminooctahydro-1H,8H-pyrrolo[1,2-c]purin-9-yl}-5,6,7,8-tetrahydro-1-naphthalenecarboxamide	Compound Discoverer	NA	OZAUCXKCFJDDRB-YZQOHXRLSA-N	InChI=1S/C24H30N8O5/c25-21-29-19-15(10-31-17(33)8-9-18(31)34)27-22(26)32-11-16(24(36,37)23(19,32)30-21)28-20(35)14-7-3-5-12-4-1-2-6-13(12)14/h3,5,7,15-16,19,36-37H,1-2,4,6,8-11H2,(H2,26,27)(H,28,35)(H3,25,29,30)/t15-,16-,19-,23-/m0/s1	N=C1N[C@@]23[C@@H](N1)[C@H](CN1C(=O)CCC1=O)NC(=N)N2C[C@H](NC(=O)C1C=CC=C2CCCCC2=1)C3(O)O	NA	NA	NA	NA	NA	NA	1.25	0.208333333	0.166666667	55.55	14	9	0.454545455	0.555555556	1	No annotation	No annotation	No annotation	No annotation
MW_518.16411@RT_15.496	C23 H26 N4 O10	23	26	4	10	0	0	0	0	0	MW_518.16411@RT_15.496	518.16411	517.15684	NA	MW_518.16411@RT_15.496	No annotation	NA	NA	NA	NA	Organic compounds	Organic oxygen compounds	Organooxygen compounds	NA	NA	CANOPUS	1.130434783	0.434782609	0.260869565	52.86521739	13	3	0.111111111	0.428571429	-1	Other subclass of Organooxygen compounds	Organooxygen compounds	Organooxygen compounds	Other subclass of Organooxygen compounds
MW_518.16411@RT_18.735	C27 H26 N4 O5 S	27	26	4	5	0	1	0	0	0	MW_518.16411@RT_18.735	518.16411	517.15684	NA	MW_518.16411@RT_18.735	No annotation	NA	NA	NA	NA	Organic compounds	Organic acids and derivatives	Carboxylic acids and derivatives	Amino acids, peptides, and analogues	Amino acids and derivatives	CANOPUS	0.962962963	0.185185185	-0.074074074	62.41111111	17	12	0.529411765	0.58974359	7	Amino acids and derivatives	Carboxylic acids and derivatives	Carboxylic acids and derivatives	Amino acids and derivatives
MW_518.32474@RT_36.184	C23 H46 N6 O5 S	23	46	6	5	0	1	0	0	0	MW_518.32474@RT_36.184	518.32474	517.31746	NA	MW_518.32474@RT_36.184	No annotation	NA	NA	NA	NA	Organic compounds	Organic acids and derivatives	Carboxylic acids and derivatives	Amino acids, peptides, and analogues	Peptides	CANOPUS	2	0.217391304	-0.695652174	80.12608696	4	-1	0	0	-8	Peptides	Carboxylic acids and derivatives	Carboxylic acids and derivatives	Peptides
MW_518.32478@RT_34.660	C31 H42 N4 O3	31	42	4	3	0	0	0	0	0	MW_518.32478@RT_34.660	518.32478	517.3175	NA	MW_518.32478@RT_34.660	No annotation	NA	NA	NA	NA	Organic compounds	Organic acids and derivatives	Carboxylic acids and derivatives	Amino acids, peptides, and analogues	Amino acids and derivatives	CANOPUS	1.35483871	0.096774194	-0.774193548	82.36451613	13	10	0.333333333	0.37254902	6	Amino acids and derivatives	Carboxylic acids and derivatives	Carboxylic acids and derivatives	Amino acids and derivatives
MW_518.32480@RT_35.694	C28 H46 N4 O3 S	28	46	4	3	0	1	0	0	0	MW_518.32480@RT_35.694	518.3248	517.31752	NA	MW_518.32480@RT_35.694	No annotation	NA	NA	NA	NA	Organic compounds	Organoheterocyclic compounds	Biotin and derivatives	NA	NA	CANOPUS	1.642857143	0.107142857	-0.928571429	86.76428571	8	5	0.1	0.162790698	0	Other subclass of Biotin and derivatives	Biotin and derivatives	Other	Other
MW_520.21605@RT_29.048	C24 H32 N4 O9	24	32	4	9	0	0	0	0	0	3-Allyl-6-amino-2-(1,3-diethoxy-1,3-dioxo-2-propanylidene)-1-[(4xi)-2,3-O-isopropylidene-alpha-D-erythro-pentofuranosyl]-1,2,3,5-tetrahydro-4H-imidazo[4,5-c]pyridin-4-one	520.21605	519.20877	NA	3-Allyl-6-amino-2-(1,3-diethoxy-1,3-dioxo-2-propanylidene)-1-[(4xi)-2,3-O-isopropylidene-alpha-D-erythro-pentofuranosyl]-1,2,3,5-tetrahydro-4H-imidazo[4,5-c]pyridin-4-one	Compound Discoverer	NA	UQIJGBRAGDELDV-GGGPQNPYSA-N	InChI=1S/C24H32N4O9/c1-6-9-27-16-12(10-14(25)26-19(16)30)28(20(27)15(22(31)33-7-2)23(32)34-8-3)21-18-17(13(11-29)35-21)36-24(4,5)37-18/h6,10,13,17-18,21,29H,1,7-9,11H2,2-5H3,(H3,25,26,30)/t13?,17-,18-,21+/m1/s1	CCOC(=O)C(=C1N(c2c(cc(nc2O)N)N1[C@@H]3[C@H]4[C@@H](C(O3)CO)OC(O4)(C)C)CC=C)C(=O)OCC	Organic compounds	Organoheterocyclic compounds	Imidazopyridines	NA	NA	Classyfire from InChI	1.333333333	0.375	-0.083333333	62.675	11	2	0	0.290322581	-2	Other subclass of Imidazopyridines	Imidazopyridines	Other	Other
MW_522.17429@RT_30.641	C25 H30 O12	25	30	0	12	0	0	0	0	0	Methyl (3S,4aS,8S,8aS)-8-(beta-D-glucopyranosyloxy)-3-{[(2E)-3-phenyl-2-propenoyl]oxy}-4,4a,8,8a-tetrahydro-1H,3H-pyrano[3,4-c]pyran-5-carboxylate	522.17429	521.16702	NA	Methyl (3S,4aS,8S,8aS)-8-(beta-D-glucopyranosyloxy)-3-{[(2E)-3-phenyl-2-propenoyl]oxy}-4,4a,8,8a-tetrahydro-1H,3H-pyrano[3,4-c]pyran-5-carboxylate	Compound Discoverer	NA	NCIXFPJYFWHIGK-APQPYVDZSA-N	InChI=1S/C25H30O12/c1-32-23(31)15-11-34-24(37-25-22(30)21(29)20(28)17(10-26)35-25)16-12-33-19(9-14(15)16)36-18(27)8-7-13-5-3-2-4-6-13/h2-8,11,14,16-17,19-22,24-26,28-30H,9-10,12H2,1H3/b8-7+/t14-,16-,17-,19+,20-,21+,22-,24+,25+/m1/s1	COC(=O)C1=CO[C@H]([C@H]2[C@@H]1C[C@@H](OC2)OC(=O)/C=C/c3ccccc3)O[C@H]4[C@@H]([C@H]([C@@H]([C@H](O4)CO)O)O)O	Organic compounds	Organic oxygen compounds	Organooxygen compounds	Carbohydrates and carbohydrate conjugates	Glycosyl compounds	Classyfire from InChI	1.2	0.48	-0.24	67.14	11	-1	0	0.263157895	-1	Glycosyl compounds	Organooxygen compounds	Organooxygen compounds	Glycosyl compounds
MW_526.20551@RT_19.855	C26 H30 N4 O8	26	30	4	8	0	0	0	0	0	MW_526.20551@RT_19.855	526.20551	525.19824	NA	MW_526.20551@RT_19.855	No annotation	NA	NA	NA	NA	Organic compounds	Organic acids and derivatives	Carboxylic acids and derivatives	Amino acids, peptides, and analogues	Amino acids and derivatives	CANOPUS	1.153846154	0.307692308	-0.076923077	62.49230769	14	6	0.285714286	0.444444444	2	Amino acids and derivatives	Carboxylic acids and derivatives	Carboxylic acids and derivatives	Amino acids and derivatives
MW_532.34053@RT_40.739	C17 H48 N12 O3 S2	17	48	12	3	0	2	0	0	0	MW_532.34053@RT_40.739	532.34053	531.33325	NA	MW_532.34053@RT_40.739	No annotation	NA	NA	NA	NA	Organic compounds	Organic acids and derivatives	Carboxylic acids and derivatives	Amino acids, peptides, and analogues	Peptides	CANOPUS	2.823529412	0.176470588	-0.117647059	63.65294118	0	-3	0	0	-17	Peptides	Carboxylic acids and derivatives	Carboxylic acids and derivatives	Peptides
MW_534.19536@RT_26.709	C28 H30 N4 O5 S	28	30	4	5	0	1	0	0	0	MW_534.19536@RT_26.709	534.19536	533.18808	NA	MW_534.19536@RT_26.709	No annotation	NA	NA	NA	NA	Organic compounds	Organic acids and derivatives	Carboxylic acids and derivatives	NA	NA	CANOPUS	1.071428571	0.178571429	-0.214285714	66.40714286	16	11	0.444444444	0.512195122	6	Other subclass of Carboxylic acids and derivatives	Carboxylic acids and derivatives	Carboxylic acids and derivatives	Other subclass of Carboxylic acids and derivatives
MW_536.15354@RT_23.907	C19 H32 N6 O6 S3	19	32	6	6	0	3	0	0	0	MW_536.15354@RT_23.907	536.15354	535.14627	NA	MW_536.15354@RT_23.907	No annotation	NA	NA	NA	NA	Organic compounds	Organic acids and derivatives	Carboxylic acids and derivatives	Amino acids, peptides, and analogues	Peptides	CANOPUS	1.684210526	0.315789474	0.210526316	54.3	7	1	0	0	-8	Peptides	Carboxylic acids and derivatives	Carboxylic acids and derivatives	Peptides
MW_536.18994@RT_25.590	C27 H28 N4 O8	27	28	4	8	0	0	0	0	0	(4S,4aS,5aR,12aS)-4-(Dimethylamino)-3,10,12,12a-tetrahydroxy-7-{3-[(E)-(methoxyimino)methyl]-1H-pyrrol-1-yl}-1,11-dioxo-1,4,4a,5,5a,6,11,12a-octahydro-2-tetracenecarboxamide	536.18994	535.18266	NA	(4S,4aS,5aR,12aS)-4-(Dimethylamino)-3,10,12,12a-tetrahydroxy-7-{3-[(E)-(methoxyimino)methyl]-1H-pyrrol-1-yl}-1,11-dioxo-1,4,4a,5,5a,6,11,12a-octahydro-2-tetracenecarboxamide	Compound Discoverer	NA	OWGHHDSBBZNDEI-RJLUZSLISA-N	InChI=1S/C27H28N4O8/c1-30(2)21-15-9-13-8-14-16(31-7-6-12(11-31)10-29-39-3)4-5-17(32)19(14)22(33)18(13)24(35)27(15,38)25(36)20(23(21)34)26(28)37/h4-7,10-11,13,15,21,32,34-35,38H,8-9H2,1-3H3,(H2,28,37)/b29-10+/t13-,15-,21-,27-/m0/s1	CN(C)[C@H]1[C@@H]2C[C@@H]3Cc4c(ccc(c4C(=O)C3=C([C@@]2(C(=O)C(=C1O)C(=O)N)O)O)O)n5ccc(c5)/C=N/OC	NA	NA	NA	NA	NA	NA	1.037037037	0.296296296	0	60.3	16	8	0.4	0.526315789	4	No annotation	No annotation	No annotation	No annotation
MW_538.16932@RT_24.906	C20 H27 N8 O8 P	20	27	8	8	1	0	0	0	0	MW_538.16932@RT_24.906	538.16932	537.16204	NA	MW_538.16932@RT_24.906	No annotation	NA	NA	NA	NA	Organic compounds	Nucleosides, nucleotides, and analogues	Purine nucleotides	NA	NA	CANOPUS	1.35	0.4	0.4	48.9	12	4	0	0.5	-5	Other subclass of Purine nucleotides	Purine nucleotides	Purine nucleotides	Other subclass of Purine nucleotides
MW_544.30439@RT_35.937	C24 H44 N6 O6 S	24	44	6	6	0	1	0	0	0	MW_544.30439@RT_35.937	544.30439	543.29711	NA	MW_544.30439@RT_35.937	No annotation	NA	NA	NA	NA	Organic compounds	Organic acids and derivatives	Carboxylic acids and derivatives	Amino acids, peptides, and analogues	Peptides	CANOPUS	1.833333333	0.25	-0.5	74.55	6	0	0	0	-7	Peptides	Carboxylic acids and derivatives	Carboxylic acids and derivatives	Peptides
MW_546.31973@RT_36.742	C28 H38 N10 O2	28	38	10	2	0	0	0	0	0	2-(4-{[2-(2-Ethyl-1H-benzimidazol-1-yl)-9-methyl-6-(4-morpholinyl)-9H-purin-8-yl]methyl}-1-piperazinyl)-2-methylpropanamide	546.31973	545.31245	NA	2-(4-{[2-(2-Ethyl-1H-benzimidazol-1-yl)-9-methyl-6-(4-morpholinyl)-9H-purin-8-yl]methyl}-1-piperazinyl)-2-methylpropanamide	Compound Discoverer	NA	HHEZTSWNWDNXKB-UHFFFAOYSA-N	InChI=1S/C28H38N10O2/c1-5-21-30-19-8-6-7-9-20(19)38(21)27-32-24-23(25(33-27)36-14-16-40-17-15-36)31-22(34(24)4)18-35-10-12-37(13-11-35)28(2,3)26(29)39/h6-9H,5,10-18H2,1-4H3,(H2,29,39)	CCc1nc2ccccc2n1c3nc4c(c(n3)N5CCOCC5)nc(n4C)CN6CCN(CC6)C(C)(C)C(=O)N	Organic compounds	Organic acids and derivatives	Carboxylic acids and derivatives	Amino acids, peptides, and analogues	Amino acids and derivatives	Classyfire from InChI	1.357142857	0.071428571	-0.142857143	64.37142857	15	13	0.5	0.529411765	3	Amino acids and derivatives	Carboxylic acids and derivatives	Carboxylic acids and derivatives	Amino acids and derivatives
MW_546.31975@RT_34.022	C24 H46 N6 O6 S	24	46	6	6	0	1	0	0	0	MW_546.31975@RT_34.022	546.31975	545.31247	NA	MW_546.31975@RT_34.022	No annotation	NA	NA	NA	NA	Organic compounds	Organic acids and derivatives	Carboxylic acids and derivatives	Amino acids, peptides, and analogues	Peptides	CANOPUS	1.916666667	0.25	-0.583333333	76.925	5	-1	0	0	-8	Peptides	Carboxylic acids and derivatives	Carboxylic acids and derivatives	Peptides
MW_548.15350@RT_26.118	C27 H24 N4 O9	27	24	4	9	0	0	0	0	0	3',5'-Di-O-acetyl-5-(2-amino-3-cyano-5-hydroxy-4H-benzo[g]chromen-4-yl)-2'-deoxyuridine	548.1535	547.14622	NA	3',5'-Di-O-acetyl-5-(2-amino-3-cyano-5-hydroxy-4H-benzo[g]chromen-4-yl)-2'-deoxyuridine	Compound Discoverer	NA	ATIQNKPOEHSTAN-JKCSXKQMSA-N	InChI=1S/C27H24N4O9/c1-12(32)37-11-20-18(38-13(2)33)8-21(39-20)31-10-17(26(35)30-27(31)36)22-16(9-28)25(29)40-19-7-14-5-3-4-6-15(14)24(34)23(19)22/h3-7,10,18,20-22,34H,8,11,29H2,1-2H3,(H,30,35,36)/t18-,20+,21+,22?/m0/s1	CC(=O)OC[C@@H]1[C@H](C[C@@H](O1)n2cc(c(=O)[nH]c2=O)C3c4c(cc5ccccc5c4O)OC(=C3C#N)N)OC(=O)C	Organic compounds	Nucleosides, nucleotides, and analogues	Pyrimidine nucleosides	Pyrimidine 2'-deoxyribonucleosides	NA	Classyfire from InChI	0.888888889	0.333333333	0.222222222	53.96666667	18	9	0.5	0.621621622	5	Other Pyrimidine 2'-deoxyribonucleosides	Pyrimidine nucleosides	Other	Other
MW_548.33565@RT_37.895	C23 H49 N8 O3 P S	23	49	8	3	1	1	0	0	0	MW_548.33565@RT_37.895	548.33565	547.32838	NA	MW_548.33565@RT_37.895	No annotation	NA	NA	NA	NA	Organic compounds	Organic acids and derivatives	Carboxylic acids and derivatives	NA	NA	CANOPUS	2.130434783	0.130434783	-0.956521739	87.56086957	4	1	0	0	-9	Other subclass of Carboxylic acids and derivatives	Carboxylic acids and derivatives	Carboxylic acids and derivatives	Other subclass of Carboxylic acids and derivatives
MW_552.18488@RT_18.885	C26 H32 O13	26	32	0	13	0	0	0	0	0	NP-008198	552.18488	551.1776	NA	NP-008198	Compound Discoverer	NA	IBQVOWQTGYYRJP-UHFFFAOYSA-N	InChI=1S/C26H32O13/c1-34-16-7-12(3-5-14(16)28)22-25(32)10-37-23(26(25,33)11-36-22)13-4-6-15(17(8-13)35-2)38-24-21(31)20(30)19(29)18(9-27)39-24/h3-8,18-24,27-33H,9-11H2,1-2H3	COc1cc(ccc1O)C1C2(COC(c3ccc(c(c3)OC)OC3C(C(C(C(CO)O3)O)O)O)C2(CO1)O)O	Organic compounds	Lignans, neolignans and related compounds	Lignan glycosides	NA	NA	Classyfire from InChI	1.230769231	0.5	-0.230769231	66.87692308	11	-2	0	0.230769231	-2	Other subclass of Lignan glycosides	Lignan glycosides	Lignan glycosides	Other subclass of Lignan glycosides
MW_552.22124@RT_21.446	C27 H36 O12	27	36	0	12	0	0	0	0	0	[7-Hydroxy-1-(4-hydroxy-3,5-dimethoxyphenyl)-3-(hydroxymethyl)-6,8-dimethoxy-1,2,3,4-tetrahydro-2-naphthalenyl]methyl pentopyranoside_peak_1	552.22124	551.21396	NA	[7-Hydroxy-1-(4-hydroxy-3,5-dimethoxyphenyl)-3-(hydroxymethyl)-6,8-dimethoxy-1,2,3,4-tetrahydro-2-naphthalenyl]methyl pentopyranoside_peak_1	Compound Discoverer	NA	GWDZRGQRNHELQM-UHFFFAOYSA-N	InChI=1S/C27H36O12/c1-34-17-7-13(8-18(35-2)23(17)31)20-15(10-38-27-25(33)22(30)16(29)11-39-27)14(9-28)5-12-6-19(36-3)24(32)26(37-4)21(12)20/h6-8,14-16,20,22,25,27-33H,5,9-11H2,1-4H3	COC1=CC(=CC(=C1O)OC)C2C(C(CC3=CC(=C(C(=C23)OC)O)OC)CO)COC4C(C(C(CO4)O)O)O	Organic compounds	Lignans, neolignans and related compounds	Lignan glycosides	NA	NA	Classyfire from InChI	1.333333333	0.444444444	-0.444444444	72.96666667	10	-2	0	0.19047619	-2	Other subclass of Lignan glycosides	Lignan glycosides	Lignan glycosides	Other subclass of Lignan glycosides
MW_552.22125@RT_22.057	C27 H36 O12	27	36	0	12	0	0	0	0	0	[7-Hydroxy-1-(4-hydroxy-3,5-dimethoxyphenyl)-3-(hydroxymethyl)-6,8-dimethoxy-1,2,3,4-tetrahydro-2-naphthalenyl]methyl pentopyranoside_peak_2	552.22125	551.21398	NA	[7-Hydroxy-1-(4-hydroxy-3,5-dimethoxyphenyl)-3-(hydroxymethyl)-6,8-dimethoxy-1,2,3,4-tetrahydro-2-naphthalenyl]methyl pentopyranoside_peak_2	Compound Discoverer	NA	GWDZRGQRNHELQM-UHFFFAOYSA-N	InChI=1S/C27H36O12/c1-34-17-7-13(8-18(35-2)23(17)31)20-15(10-38-27-25(33)22(30)16(29)11-39-27)14(9-28)5-12-6-19(36-3)24(32)26(37-4)21(12)20/h6-8,14-16,20,22,25,27-33H,5,9-11H2,1-4H3	COC1=CC(=CC(=C1O)OC)C2C(C(CC3=CC(=C(C(=C23)OC)O)OC)CO)COC4C(C(C(CO4)O)O)O	Organic compounds	Lignans, neolignans and related compounds	Lignan glycosides	NA	NA	Classyfire from InChI	1.333333333	0.444444444	-0.444444444	72.96666667	10	-2	0	0.19047619	-2	Other subclass of Lignan glycosides	Lignan glycosides	Lignan glycosides	Other subclass of Lignan glycosides
MW_552.27876@RT_25.098	C24 H45 N2 O10 P	24	45	2	10	1	0	0	0	0	MW_552.27876@RT_25.098	552.27876	551.27149	NA	MW_552.27876@RT_25.098	No annotation	NA	IFIQVSCCFRXSJV-ZIZFEDMCSA-N	InChI=1S/C30H48O6/c1-25(2)11-13-30(24(35)36)14-12-28(5)17(21(30)23(25)34)7-8-20-26(3)15-18(32)22(33)27(4,16-31)19(26)9-10-29(20,28)6/h7,18-23,31-34H,8-16H2,1-6H3,(H,35,36)/t18-,19?,20?,21-,22+,23+,26+,27+,28-,29-,30+/m1/s1	CC1(C)CC[C@@]2(CC[C@]3(C)\C(=C/CC4[C@@]5(C)C[C@@H](O)[C@H](O)[C@@](C)(CO)C5CC[C@@]34C)[C@@H]2[C@@H]1O)C(O)=O	Organic compounds	Lipids and lipid-like molecules	Prenol lipids	Triterpenoids	NA	CANOPUS	1.875	0.416666667	-1	88.8	4	-6	0	0	-9	Other Triterpenoids	Prenol lipids	Prenol lipids	Other Triterpenoids
MW_554.16440@RT_19.816	C24 H31 N2 O11 P	24	31	2	11	1	0	0	0	0	Benzyl {[{[(2R,3S,4R,5R)-5-acetamido-3,4,6-trihydroxytetrahydro-2H-pyran-2-yl]methoxy}(4-methoxyphenoxy)phosphoryl]amino}acetate	554.1644	553.15713	NA	Benzyl {[{[(2R,3S,4R,5R)-5-acetamido-3,4,6-trihydroxytetrahydro-2H-pyran-2-yl]methoxy}(4-methoxyphenoxy)phosphoryl]amino}acetate	Compound Discoverer	NA	UTQLULZIDRESKH-ANZACDBRSA-N	InChI=1S/C24H31N2O11P/c1-15(27)26-21-23(30)22(29)19(36-24(21)31)14-35-38(32,37-18-10-8-17(33-2)9-11-18)25-12-20(28)34-13-16-6-4-3-5-7-16/h3-11,19,21-24,29-31H,12-14H2,1-2H3,(H,25,32)(H,26,27)/t19-,21-,22-,23-,24?,38?/m1/s1	CC(=O)N[C@@H]1[C@H]([C@@H]([C@H](OC1O)COP(=O)(NCC(=O)OCc2ccccc2)Oc3ccc(cc3)OC)O)O	Organic compounds	Organic oxygen compounds	Organooxygen compounds	Carbohydrates and carbohydrate conjugates	Aminosaccharides	Classyfire from InChI	1.291666667	0.458333333	-0.333333333	69.8	11	0	0	0.258064516	-3	Aminosaccharides	Organooxygen compounds	Organooxygen compounds	Aminosaccharides
MW_556.29225@RT_49.354	C25 H48 O11 S	25	48	0	11	0	1	0	0	0	MW_556.29225@RT_49.354	556.29225	555.28498	NA	MW_556.29225@RT_49.354	No annotation	NA	RBDNSJMXMWTPCS-NYUVKXDYSA-N	InChI=1S/C49H74NO8P/c1-3-5-7-9-11-13-15-17-19-21-23-25-27-29-31-33-35-37-39-41-48(51)55-45-47(46-57-59(53,54)56-44-43-50)58-49(52)42-40-38-36-34-32-30-28-26-24-22-20-18-16-14-12-10-8-6-4-2/h5-8,11-14,17-20,23-26,29-32,35-38,47H,3-4,9-10,15-16,21-22,27-28,33-34,39-46,50H2,1-2H3,(H,53,54)/b7-5-,8-6-,13-11-,14-12-,19-17-,20-18-,25-23-,26-24-,31-29-,32-30-,37-35-,38-36-/t47-/m1/s1	CC\C=C/C\C=C/C\C=C/C\C=C/C\C=C/C\C=C/CCC(=O)OC[C@H](COP(O)(=O)OCCN)OC(=O)CC\C=C/C\C=C/C\C=C/C\C=C/C\C=C/C\C=C/CC	Organic compounds	Lipids and lipid-like molecules	Glycerophospholipids	Glycerophosphoethanolamines	Phosphatidylethanolamines	CANOPUS	1.92	0.44	-0.96	87.66	2	-9	0	0	-10	Phosphatidylethanolamines	Glycerophospholipids	Other	Other
MW_556.44972@RT_49.813	C37 H56 N4	37	56	4	0	0	0	0	0	0	N-(3-Aminopropyl)-N,N'-bis(3-phenylpropyl)-N'-{3-[(3-phenylpropyl)amino]propyl}-1,4-butanediamine	556.44972	555.44244	NA	N-(3-Aminopropyl)-N,N'-bis(3-phenylpropyl)-N'-{3-[(3-phenylpropyl)amino]propyl}-1,4-butanediamine	Compound Discoverer	NA	LANXXLZXYCTYJS-UHFFFAOYSA-N	InChI=1S/C37H56N4/c38-26-15-33-40(31-13-24-36-19-6-2-7-20-36)29-10-11-30-41(32-14-25-37-21-8-3-9-22-37)34-16-28-39-27-12-23-35-17-4-1-5-18-35/h1-9,17-22,39H,10-16,23-34,38H2	c1ccc(cc1)CCCNCCCN(CCCCN(CCCc2ccccc2)CCCN)CCCc3ccccc3	Organic compounds	Benzenoids	Benzene and substituted derivatives	Phenylpropylamines	NA	Classyfire from InChI	1.513513514	0	-1.189189189	94.19189189	12	12	0.303030303	0.303030303	8	Other Phenylpropylamines	Benzene and substituted derivatives	Benzene and substituted derivatives	Other Phenylpropylamines
MW_560.48093@RT_50.920	C32 H60 N6 O2	32	60	6	2	0	0	0	0	0	MW_560.48093@RT_50.920	560.48093	559.47365	NA	MW_560.48093@RT_50.920	No annotation	NA	NA	NA	NA	Organic compounds	Organic acids and derivatives	Carboxylic acids and derivatives	Amino acids, peptides, and analogues	Amino acids and derivatives	CANOPUS	1.875	0.0625	-1.1875	94.14375	6	4	0.041666667	0.08	-2	Amino acids and derivatives	Carboxylic acids and derivatives	Carboxylic acids and derivatives	Amino acids and derivatives
MW_562.14815@RT_15.403	C31 H22 N4 O7	31	22	4	7	0	0	0	0	0	2,2'-[Carbonylbis(imino-4,1-phenylene-1,3-benzoxazole-2,5-diyl)]diacetic acid	562.14815	561.14087	NA	2,2'-[Carbonylbis(imino-4,1-phenylene-1,3-benzoxazole-2,5-diyl)]diacetic acid	Compound Discoverer	NA	XNZXPGQSRYOIPE-UHFFFAOYSA-N	InChI=1S/C31H22N4O7/c36-27(37)15-17-1-11-25-23(13-17)34-29(41-25)19-3-7-21(8-4-19)32-31(40)33-22-9-5-20(6-10-22)30-35-24-14-18(16-28(38)39)2-12-26(24)42-30/h1-14H,15-16H2,(H,36,37)(H,38,39)(H2,32,33,40)	OC(=O)CC1=CC2N=C(OC=2C=C1)C1C=CC(=CC=1)NC(=O)NC1C=CC(=CC=1)C1=NC2C=C(CC(O)=O)C=CC=2O1	Organic compounds	Organoheterocyclic compounds	Azoles	Oxazoles	Phenyl-1,3-oxazoles	Classyfire from InChI	0.709677419	0.225806452	0.129032258	56.62258065	23	16	0.7	0.744680851	12	Phenyl-1,3-oxazoles	Azoles	Other	Other
MW_562.24204@RT_30.025	C19 H34 N10 O10	19	34	10	10	0	0	0	0	0	MW_562.24204@RT_30.025	562.24204	561.23477	NA	MW_562.24204@RT_30.025	No annotation	NA	NA	NA	NA	Organic compounds	Organic oxygen compounds	Organooxygen compounds	NA	NA	CANOPUS	1.789473684	0.526315789	0.842105263	36.3	8	-2	7	0	-12	Other subclass of Organooxygen compounds	Organooxygen compounds	Organooxygen compounds	Other subclass of Organooxygen compounds
MW_564.14861@RT_24.025	C26 H28 O14	26	28	0	14	0	0	0	0	0	NP-013098	564.14861	563.14133	NA	NP-013098	Compound Discoverer	NA	ACRIYYKEWCXQOS-UHFFFAOYSA-N	InChI=1S/C26H28O14/c27-7-16-20(33)22(35)25(40-26-23(36)19(32)13(31)8-37-26)24(39-16)18-12(30)6-15-17(21(18)34)11(29)5-14(38-15)9-1-3-10(28)4-2-9/h1-6,13,16,19-20,22-28,30-36H,7-8H2	c1cc(ccc1c1cc(=O)c2c(cc(c(c2O)C2C(C(C(C(CO)O2)O)O)OC2C(C(C(CO2)O)O)O)O)o1)O	Organic compounds	Phenylpropanoids and polyketides	Flavonoids	Flavonoid glycosides	Flavonoid C-glycosides	Classyfire from InChI	1.076923077	0.538461538	0	60.3	13	-1	0	0.315789474	-1	Flavonoid C-glycosides	Flavonoids	Flavonoids	Flavonoid C-glycosides
MW_566.23682@RT_21.938	C28 H38 O12	28	38	0	12	0	0	0	0	0	[(1S,2R,3R)-7-Hydroxy-1-(4-hydroxy-3,5-dimethoxyphenyl)-3-(hydroxymethyl)-6,8-dimethoxy-1,2,3,4-tetrahydro-2-naphthalenyl]methyl 6-deoxy-alpha-L-mannopyranoside	566.23682	565.22955	NA	[(1S,2R,3R)-7-Hydroxy-1-(4-hydroxy-3,5-dimethoxyphenyl)-3-(hydroxymethyl)-6,8-dimethoxy-1,2,3,4-tetrahydro-2-naphthalenyl]methyl 6-deoxy-alpha-L-mannopyranoside	Compound Discoverer	NA	MVVPJSSIOPWZBQ-ONDOEPAXSA-N	InChI=1S/C28H38O12/c1-12-22(30)25(33)26(34)28(40-12)39-11-16-15(10-29)6-13-7-19(37-4)24(32)27(38-5)21(13)20(16)14-8-17(35-2)23(31)18(9-14)36-3/h7-9,12,15-16,20,22,25-26,28-34H,6,10-11H2,1-5H3/t12-,15-,16-,20+,22-,25+,26+,28+/m0/s1	C[C@H]1[C@@H]([C@H]([C@H]([C@@H](O1)OC[C@H]2[C@@H](Cc3cc(c(c(c3[C@@H]2c4cc(c(c(c4)OC)O)OC)OC)O)OC)CO)O)O)O	Organic compounds	Lignans, neolignans and related compounds	Lignan glycosides	NA	NA	Classyfire from InChI	1.357142857	0.428571429	-0.5	74.55	10	-2	0	0.181818182	-2	Other subclass of Lignan glycosides	Lignan glycosides	Lignan glycosides	Other subclass of Lignan glycosides
MW_566.23683@RT_23.093	C19 H31 N14 O5 P	19	31	14	5	1	0	0	0	0	MW_566.23683@RT_23.093	566.23683	565.22955	NA	MW_566.23683@RT_23.093	No annotation	NA	NA	NA	NA	Organic compounds	Organic acids and derivatives	Carboxylic acids and derivatives	Amino acids, peptides, and analogues	Amino acids and derivatives	CANOPUS	1.631578947	0.263157895	0.842105263	36.3	12	7	0.5	1.333333333	-8	Amino acids and derivatives	Carboxylic acids and derivatives	Carboxylic acids and derivatives	Amino acids and derivatives
MW_568.21614@RT_24.591	C27 H36 O13	27	36	0	13	0	0	0	0	0	[(2S,3R,4R,5S)-2,5-Bis(4-hydroxy-3,5-dimethoxyphenyl)-4-(hydroxymethyl)tetrahydro-3-furanyl]methyl beta-D-xylopyranoside	568.21614	567.20886	NA	[(2S,3R,4R,5S)-2,5-Bis(4-hydroxy-3,5-dimethoxyphenyl)-4-(hydroxymethyl)tetrahydro-3-furanyl]methyl beta-D-xylopyranoside	Compound Discoverer	NA	FOTVKQTYZXWNAO-KXKLIONSSA-N	InChI=1S/C27H36O13/c1-34-17-5-12(6-18(35-2)22(17)31)25-14(9-28)15(10-38-27-24(33)21(30)16(29)11-39-27)26(40-25)13-7-19(36-3)23(32)20(8-13)37-4/h5-8,14-16,21,24-33H,9-11H2,1-4H3/t14-,15-,16+,21-,24+,25+,26+,27+/m0/s1	COc1cc(cc(c1O)OC)[C@@H]2[C@H]([C@@H]([C@H](O2)c3cc(c(c(c3)OC)O)OC)CO[C@H]4[C@@H]([C@H]([C@@H](CO4)O)O)O)CO	Organic compounds	Lignans, neolignans and related compounds	Lignan glycosides	NA	NA	Classyfire from InChI	1.333333333	0.481481481	-0.37037037	70.85555556	10	-3	0	0.170731707	-3	Other subclass of Lignan glycosides	Lignan glycosides	Lignan glycosides	Other subclass of Lignan glycosides
MW_568.21633@RT_22.275	C24 H36 N6 O6 S2	24	36	6	6	0	2	0	0	0	MW_568.21633@RT_22.275	568.21633	567.20905	NA	MW_568.21633@RT_22.275	No annotation	NA	NA	NA	NA	Organic compounds	Organic acids and derivatives	Carboxylic acids and derivatives	Amino acids, peptides, and analogues	Peptides	CANOPUS	1.5	0.25	-0.083333333	62.675	10	4	0	0.153846154	-4	Peptides	Carboxylic acids and derivatives	Carboxylic acids and derivatives	Peptides
MW_576.12743@RT_12.095	C26 H20 N6 O10	26	20	6	10	0	0	0	0	0	MW_576.12743@RT_12.095	576.12743	575.12016	NA	MW_576.12743@RT_12.095	No annotation	NA	NA	NA	NA	Organic compounds	Benzenoids	Benzene and substituted derivatives	NA	NA	CANOPUS	0.769230769	0.384615385	0.692307692	40.56923077	20	10	0.7	0.8	4	Other subclass of Benzene and substituted derivatives	Benzene and substituted derivatives	Benzene and substituted derivatives	Other subclass of Benzene and substituted derivatives
MW_578.14281@RT_15.511	C31 H22 N4 O8	31	22	4	8	0	0	0	0	0	8-[1-(2,4-Dinitrophenyl)-5-(4-methoxyphenyl)-4,5-dihydro-1H-pyrazol-3-yl]-7-hydroxy-4-phenyl-2H-chromen-2-one	578.14281	577.13553	NA	8-[1-(2,4-Dinitrophenyl)-5-(4-methoxyphenyl)-4,5-dihydro-1H-pyrazol-3-yl]-7-hydroxy-4-phenyl-2H-chromen-2-one	Compound Discoverer	NA	BYCNVOANKIGWHC-UHFFFAOYSA-N	InChI=1S/C31H22N4O8/c1-42-21-10-7-19(8-11-21)26-17-24(32-33(26)25-13-9-20(34(38)39)15-27(25)35(40)41)30-28(36)14-12-22-23(16-29(37)43-31(22)30)18-5-3-2-4-6-18/h2-16,26,36H,17H2,1H3	COc1ccc(cc1)C2CC(=NN2c3ccc(cc3[N+](=O)[O-])[N+](=O)[O-])c4c(ccc5c4oc(=O)cc5c6ccccc6)O	Organic compounds	Phenylpropanoids and polyketides	Diarylheptanoids	Linear diarylheptanoids	NA	Classyfire from InChI	0.709677419	0.258064516	0.193548387	54.78387097	23	15	0.684210526	0.739130435	11	Other Linear diarylheptanoids	Diarylheptanoids	Other	Other
MW_578.14287@RT_12.553	C29 H28 C l2 N6 O S	29	28	6	1	0	1	2	0	0	(2E)-2-{[1-(3,4-Dichlorobenzyl)-1H-indol-3-yl]methylene}-N-{6-[(diethylamino)methyl]-1,3-benzothiazol-2-yl}hydrazinecarboxamide	578.14287	577.13559	Procyanidin B2	(2E)-2-{[1-(3,4-Dichlorobenzyl)-1H-indol-3-yl]methylene}-N-{6-[(diethylamino)methyl]-1,3-benzothiazol-2-yl}hydrazinecarboxamide	Compound Discoverer	NA	HQUSUHWLHGLKBS-VWJSQJICSA-N	InChI=1S/C29H28Cl2N6OS/c1-3-36(4-2)16-20-10-12-25-27(14-20)39-29(33-25)34-28(38)35-32-15-21-18-37(26-8-6-5-7-22(21)26)17-19-9-11-23(30)24(31)13-19/h5-15,18H,3-4,16-17H2,1-2H3,(H2,33,34,35,38)/b32-15+	CCN(CC)Cc1ccc2c(c1)sc(n2)NC(=O)N/N=C/c3cn(c4c3cccc4)Cc5ccc(c(c5)Cl)Cl	Organic compounds	Organoheterocyclic compounds	Indoles and derivatives	N-alkylindoles	NA	Classyfire from InChI	0.965517241	0.034482759	-0.206896552	66.19655172	19	18	0.666666667	0.674418605	11	Other N-alkylindoles	Indoles and derivatives	Other	Other
MW_578.14291@RT_13.812	C30 H26 O12	30	26	0	12	0	0	0	0	0	Procyanidin B5	578.14291	577.13564	NA	Procyanidin B5	Compound Discoverer	C17640	GMISZFQPFDAPGI-CVJZBMGUSA-N	InChI=1S/C30H26O12/c31-13-7-19(36)24-23(8-13)42-30(12-2-4-16(33)18(35)6-12)28(40)26(24)25-20(37)10-22-14(27(25)39)9-21(38)29(41-22)11-1-3-15(32)17(34)5-11/h1-8,10,21,26,28-40H,9H2/t21-,26-,28-,29-,30-/m1/s1	c1cc(c(cc1[C@@H]2[C@@H](Cc3c(cc(c(c3O)[C@H]4c5c(cc(cc5O[C@@H]([C@@H]4O)c6ccc(c(c6)O)O)O)O)O)O2)O)O)O	Organic compounds	Phenylpropanoids and polyketides	Flavonoids	Biflavonoids and polyflavonoids	NA	Classyfire from InChI	0.866666667	0.4	-0.066666667	62.2	18	6	0.333333333	0.5	6	Other Biflavonoids and polyflavonoids	Flavonoids	Flavonoids	Other Biflavonoids and polyflavonoids
MW_578.14294@RT_11.762	C23 H26 N6 O10 S	23	26	6	10	0	1	0	0	0	MW_578.14294@RT_11.762	578.14294	577.13566	NA	MW_578.14294@RT_11.762	No annotation	NA	NA	NA	NA	Organic compounds	Organic acids and derivatives	NA	NA	NA	CANOPUS	1.130434783	0.434782609	0.608695652	42.95217391	14	4	0	0.454545455	-3	Other class of Organic acids and derivatives	Other class of Organic acids and derivatives	Other class of Organic acids and derivatives	Other class of Organic acids and derivatives
MW_578.16425@RT_24.351	C27 H30 O14	27	30	0	14	0	0	0	0	0	MW_578.16425@RT_24.351	578.16425	577.15697	Vitexin-2-O-rhamnoside	Vitexin-2-O-rhamnoside	GNPS	C12628	LYGPBZVKGHHTIE-HUBYJIGHSA-N	InChI=1S/C27H30O14/c1-9-19(33)21(35)23(37)27(38-9)41-26-22(36)20(34)16(8-28)40-25(26)18-13(31)6-12(30)17-14(32)7-15(39-24(17)18)10-2-4-11(29)5-3-10/h2-7,9,16,19-23,25-31,33-37H,8H2,1H3/t9-,16+,19-,20+,21+,22-,23+,25-,26+,27-/m0/s1	CC1C(C(C(C(O1)OC2C(C(C(OC2C3=C(C=C(C4=C3OC(=CC4=O)C5=CC=C(C=C5)O)O)O)CO)O)O)O)O)O	Organic compounds	Phenylpropanoids and polyketides	Flavonoids	Flavonoid glycosides	Flavonoid C-glycosides	Classyfire from InChI	1.111111111	0.518518519	-0.074074074	62.41111111	13	-1	0	0.3	-1	Flavonoid C-glycosides	Flavonoids	Flavonoids	Flavonoid C-glycosides
MW_578.24050@RT_34.056	C33 H33 F3 N2 O4	33	33	2	4	0	0	0	3	0	Methyl (3S,4aS)-1-(1-naphthylmethyl)-2-oxo-3-(2-oxo-2-{[3-(trifluoromethyl)benzyl]amino}ethyl)-1,2,3,4,5,6,7,8-octahydro-4aH-cyclohepta[b]pyridine-4a-carboxylate	578.2405	577.23323	NA	Methyl (3S,4aS)-1-(1-naphthylmethyl)-2-oxo-3-(2-oxo-2-{[3-(trifluoromethyl)benzyl]amino}ethyl)-1,2,3,4,5,6,7,8-octahydro-4aH-cyclohepta[b]pyridine-4a-carboxylate	Compound Discoverer	NA	JWFIGRGIJGKCNZ-GOXGLGGOSA-N	InChI=1S/C33H33F3N2O4/c1-42-31(41)32-16-6-2-3-15-28(32)38(21-24-12-8-11-23-10-4-5-14-27(23)24)30(40)25(19-32)18-29(39)37-20-22-9-7-13-26(17-22)33(34,35)36/h4-5,7-15,17,25H,2-3,6,16,18-21H2,1H3,(H,37,39)/t25-,32+/m1/s1	COC(=O)[C@]12CCCCC=C1N(C(=O)[C@@H](C2)CC(=O)NCc3cccc(c3)C(F)(F)F)Cc4cccc5c4cccc5	Organic compounds	Benzenoids	Naphthalenes	NA	NA	Classyfire from InChI	1	0.121212121	-0.575757576	76.70909091	18.5	14.5	0.5	0.534482759	12.5	Other subclass of Naphthalenes	Naphthalenes	Other	Other
MW_578.34648@RT_40.723	C32 H50 O9	32	50	0	9	0	0	0	0	0	(1R,2S,3aR,4S,5aR,6S,7S,8S,10aR,10bS)-2,8-Diacetoxy-7-hydroxy-1-isopropyl-3a,5a,9-trimethyl-1,2,3,3a,4,5,5a,6,7,8,10a,10b-dodecahydrocyclohepta[e]indene-4,6-diyl dibutanoate	578.34648	577.3392	NA	(1R,2S,3aR,4S,5aR,6S,7S,8S,10aR,10bS)-2,8-Diacetoxy-7-hydroxy-1-isopropyl-3a,5a,9-trimethyl-1,2,3,3a,4,5,5a,6,7,8,10a,10b-dodecahydrocyclohepta[e]indene-4,6-diyl dibutanoate	Compound Discoverer	NA	BNFUNWYCZCZCDU-AQEUHLRASA-N	InChI=1S/C32H50O9/c1-10-12-24(35)40-23-16-31(8)21(27-26(17(3)4)22(38-19(6)33)15-32(23,27)9)14-18(5)29(39-20(7)34)28(37)30(31)41-25(36)13-11-2/h14,17,21-23,26-30,37H,10-13,15-16H2,1-9H3/t21-,22+,23+,26+,27+,28+,29+,30-,31-,32+/m1/s1	CCCC(=O)O[C@H]1C[C@@]2([C@H](C=C([C@@H]([C@@H]([C@H]2OC(=O)CCC)O)OC(=O)C)C)[C@@H]3[C@]1(C[C@@H]([C@@H]3C(C)C)OC(=O)C)C)C	Organic compounds	Lipids and lipid-like molecules	Prenol lipids	Sesquiterpenoids	NA	Classyfire from InChI	1.5625	0.28125	-1	88.8	8	-1	0	0.127272727	-1	Other Sesquiterpenoids	Prenol lipids	Prenol lipids	Other Sesquiterpenoids
MW_578.43184@RT_49.832	C32 H59 N4 O3 P	32	59	4	3	1	0	0	0	0	2-(1H-Indol-3-yl)ethyl tetradecyl {2-[bis(3-aminopropyl)amino]ethyl}phosphonate	578.43184	577.42456	NA	2-(1H-Indol-3-yl)ethyl tetradecyl {2-[bis(3-aminopropyl)amino]ethyl}phosphonate	Compound Discoverer	NA	LQUUPVNLNZRAQR-UHFFFAOYSA-N	InChI=1S/C32H59N4O3P/c1-2-3-4-5-6-7-8-9-10-11-12-15-26-38-40(37,28-25-36(23-16-21-33)24-17-22-34)39-27-20-30-29-35-32-19-14-13-18-31(30)32/h13-14,18-19,29,35H,2-12,15-17,20-28,33-34H2,1H3	CCCCCCCCCCCCCCOP(=O)(CCN(CCCN)CCCN)OCCC1=CNC2C=CC=CC1=2	NA	NA	NA	NA	NA	NA	1.84375	0.09375	-1.4375	101.26875	6	3	0.020833333	0.078431373	-2	No annotation	No annotation	No annotation	No annotation
MW_580.14332@RT_25.903	C26 H28 O15	26	28	0	15	0	0	0	0	0	NP-002737	580.14332	579.13604	5-hydroxy-3-[(2S,3R,4S,5S)-4-hydroxy-5-(hydroxymethyl)-3-[(2S,3R,4R,5R,6S)-3,4,5-trihydroxy-6-methyloxan-2-yl]oxyoxolan-2-yl]oxy-2-(4-hydroxyphenyl)-7-methoxychromen-4-one	NP-002737	Compound Discoverer	NA	URQNORFSMLKGLE-UHFFFAOYSA-N	InChI=1S/C26H28O15/c27-8-26(36)9-38-25(23(26)35)37-7-17-20(32)21(33)22(34)24(41-17)40-16-5-11(28)4-15-19(16)12(6-18(31)39-15)10-1-2-13(29)14(30)3-10/h1-6,17,20-25,27-30,32-36H,7-9H2	c1cc(c(cc1c1cc(=O)oc2cc(cc(c12)OC1C(C(C(C(COC2C(C(CO)(CO2)O)O)O1)O)O)O)O)O)O	Organic compounds	Phenylpropanoids and polyketides	Coumarins and derivatives	Coumarin glycosides	NA	Classyfire from InChI	1.076923077	0.576923077	0.076923077	58.10769231	13	-2	0	0.297297297	-2	Other Coumarin glycosides	Coumarins and derivatives	Other	Other Coumarin glycosides
MW_580.14336@RT_21.712	C17 H29 N10 O7 P S2	17	29	10	7	1	2	0	0	0	MW_580.14336@RT_21.712	580.14336	579.13609	NA	MW_580.14336@RT_21.712	No annotation	NA	NA	NA	NA	Organic compounds	Organoheterocyclic compounds	Imidazopyrimidines	NA	NA	CANOPUS	1.705882353	0.411764706	0.823529412	36.82941176	9	2	1.833333333	0	-11	Other subclass of Imidazopyrimidines	Imidazopyrimidines	Other	Other
MW_580.14336@RT_22.233	C26 H28 O15	26	28	0	15	0	0	0	0	0	Carlinoside	580.14336	579.13609	NA	Carlinoside	Compound Discoverer	C10026	XBGYTZHKGMCEGE-VYUBKLCTSA-N	InChI=1S/C26H28O15/c27-5-13-18(33)21(36)23(38)26(41-13)15-19(34)14-10(30)4-12(7-1-2-8(28)9(29)3-7)40-24(14)16(20(15)35)25-22(37)17(32)11(31)6-39-25/h1-4,11,13,17-18,21-23,25-29,31-38H,5-6H2/t11-,13+,17-,18+,21-,22+,23+,25-,26-/m0/s1	c1cc(c(cc1c2cc(=O)c3c(c(c(c(c3o2)[C@H]4[C@@H]([C@H]([C@H](CO4)O)O)O)O)[C@H]5[C@@H]([C@H]([C@@H]([C@H](O5)CO)O)O)O)O)O)O	Organic compounds	Phenylpropanoids and polyketides	Flavonoids	Flavonoid glycosides	Flavonoid C-glycosides	Classyfire from InChI	1.076923077	0.576923077	0.076923077	58.10769231	13	-2	0	0.297297297	-2	Flavonoid C-glycosides	Flavonoids	Flavonoids	Flavonoid C-glycosides
MW_580.15854@RT_17.459	C31 H24 N4 O8	31	24	4	8	0	0	0	0	0	MW_580.15854@RT_17.459	580.15854	579.15126	NA	MW_580.15854@RT_17.459	No annotation	NA	NA	NA	NA	Organic compounds	Benzenoids	NA	NA	NA	CANOPUS	0.774193548	0.258064516	0.129032258	56.62258065	22	14	0.631578947	0.695652174	10	Other class of Benzenoids	Other class of Benzenoids	Other	Other class of Benzenoids
MW_580.15856@RT_13.643	C31 H24 N4 O8	31	24	4	8	0	0	0	0	0	(2E)-N-(4-Acetylphenyl)-4-[(3E,5E)-3,5-bis(4-nitrobenzylidene)-4-oxo-1-piperidinyl]-4-oxo-2-butenamide	580.15856	579.15129	NA	(2E)-N-(4-Acetylphenyl)-4-[(3E,5E)-3,5-bis(4-nitrobenzylidene)-4-oxo-1-piperidinyl]-4-oxo-2-butenamide	Compound Discoverer	NA	BSWNNAARWQRYDC-WIMABLQSSA-N	InChI=1S/C31H24N4O8/c1-20(36)23-6-8-26(9-7-23)32-29(37)14-15-30(38)33-18-24(16-21-2-10-27(11-3-21)34(40)41)31(39)25(19-33)17-22-4-12-28(13-5-22)35(42)43/h2-17H,18-19H2,1H3,(H,32,37)/b15-14+,24-16+,25-17+	CC(=O)c1ccc(cc1)NC(=O)/C=C/C(=O)N2C/C(=C\c3ccc(cc3)[N+](=O)[O-])/C(=O)/C(=C/c4ccc(cc4)[N+](=O)[O-])/C2	Organic compounds	Organic oxygen compounds	Organooxygen compounds	Carbonyl compounds	Ketones	Classyfire from InChI	0.774193548	0.258064516	0.129032258	56.62258065	22	14	0.631578947	0.695652174	10	Ketones	Organooxygen compounds	Organooxygen compounds	Ketones
MW_582.19549@RT_25.587	C28 H30 N4 O10	28	30	4	10	0	0	0	0	0	MW_582.19549@RT_25.587	582.19549	581.18821	NA	MW_582.19549@RT_25.587	No annotation	NA	NA	NA	NA	Organic compounds	NA	Tetracyclines	NA	NA	CANOPUS	1.071428571	0.357142857	0.071428571	58.26428571	16	6	0.285714286	0.473684211	2	Other subclass of Tetracyclines	Tetracyclines	Other	Other
MW_582.23185@RT_20.290	C28 H38 O13	28	38	0	13	0	0	0	0	0	NP-005128	582.23185	581.22457	NA	NP-005128	Compound Discoverer	NA	PACBNJFGEWTGCE-UHFFFAOYSA-N	InChI=1S/C28H38O13/c1-36-16-7-13(8-17(37-2)22(16)31)20-15(9-29)14(5-12-6-18(38-3)24(33)27(39-4)21(12)20)11-40-28-26(35)25(34)23(32)19(10-30)41-28/h6-8,14-15,19-20,23,25-26,28-35H,5,9-11H2,1-4H3	COc1cc(cc(c1O)OC)C1C(CO)C(Cc2cc(c(c(c12)OC)O)OC)COC1C(C(C(C(CO)O1)O)O)O	Organic compounds	Lignans, neolignans and related compounds	Lignan glycosides	NA	NA	Classyfire from InChI	1.357142857	0.464285714	-0.428571429	72.51428571	10	-3	0	0.162790698	-3	Other subclass of Lignan glycosides	Lignan glycosides	Lignan glycosides	Other subclass of Lignan glycosides
MW_586.22708@RT_19.037	C22 H38 N2 O16	22	38	2	16	0	0	0	0	0	MW_586.22708@RT_19.037	586.22708	585.2198	NA	MW_586.22708@RT_19.037	No annotation	NA	NA	NA	NA	Organic compounds	Organic oxygen compounds	Organooxygen compounds	Carbohydrates and carbohydrate conjugates	Sugar acids and derivatives	CANOPUS	1.727272727	0.727272727	0	60.3	5	-11	0	0	-13	Sugar acids and derivatives	Organooxygen compounds	Organooxygen compounds	Other
MW_588.43957@RT_44.298	C29 H60 N6 O4 S	29	60	6	4	0	1	0	0	0	MW_588.43957@RT_44.298	588.43957	587.43229	NA	MW_588.43957@RT_44.298	No annotation	NA	NA	NA	NA	Organic compounds	Organic acids and derivatives	Carboxylic acids and derivatives	Amino acids, peptides, and analogues	NA	CANOPUS	2.068965517	0.137931034	-1.103448276	91.74827586	3	-1	0	0	-8	Other Amino acids, peptides, and analogues	Carboxylic acids and derivatives	Carboxylic acids and derivatives	Other
MW_592.47093@RT_45.793	C36 H64 O6	36	64	0	6	0	0	0	0	0	(5S)-3-[(3R,13R)-3,13-Dihydroxy-13-{(2R,5R)-5-[(1R,4Z)-1-hydroxy-4-tetradecen-1-yl]tetrahydro-2-furanyl}tridecyl]-5-methyl-2(5H)-furanone	592.47093	591.46366	NA	(5S)-3-[(3R,13R)-3,13-Dihydroxy-13-{(2R,5R)-5-[(1R,4Z)-1-hydroxy-4-tetradecen-1-yl]tetrahydro-2-furanyl}tridecyl]-5-methyl-2(5H)-furanone	Compound Discoverer	NA	UNXIMIFMCNSOAC-QBXDJIRYSA-N	InChI=1S/C36H64O6/c1-3-4-5-6-7-8-9-10-13-16-19-22-32(38)34-26-27-35(42-34)33(39)23-20-17-14-11-12-15-18-21-31(37)25-24-30-28-29(2)41-36(30)40/h13,16,28-29,31-35,37-39H,3-12,14-15,17-27H2,1-2H3/b16-13-/t29-,31+,32+,33+,34+,35+/m0/s1	CCCCCCCCC/C=C\CC[C@H]([C@H]1CC[C@@H](O1)[C@@H](CCCCCCCCC[C@H](CCC2=C[C@@H](OC2=O)C)O)O)O	Organic compounds	Lipids and lipid-like molecules	Fatty Acyls	Fatty alcohols	Annonaceous acetogenins	Classyfire from InChI	1.777777778	0.166666667	-1.444444444	101.4666667	5	-1	0	0.060606061	-1	Annonaceous acetogenins	Fatty Acyls	Fatty Acyls	Other
MW_594.13816@RT_12.957	C20 H22 N10 O12	20	22	10	12	0	0	0	0	0	MW_594.13816@RT_12.957	594.13816	593.13089	NA	MW_594.13816@RT_12.957	No annotation	NA	NA	NA	NA	Organic compounds	Organic acids and derivatives	Carboxylic acids and derivatives	Amino acids, peptides, and analogues	Amino acids and derivatives	CANOPUS	1.1	0.6	1.6	14.7	15	3	1	1	-7	Amino acids and derivatives	Carboxylic acids and derivatives	Carboxylic acids and derivatives	Amino acids and derivatives
MW_594.13822@RT_11.508	C30 H26 O13	30	26	0	13	0	0	0	0	0	(+)-gallocatechin-(4alpha->8)-(-)-epicatechin	594.13822	593.13094	NA	(+)-gallocatechin-(4alpha->8)-(-)-epicatechin	Compound Discoverer	NA	ZYDDITZPGFXQSD-QKFRQTJPSA-N	InChI=1S/C30H26O13/c31-12-6-17(35)23-22(7-12)42-29(11-4-19(37)26(40)20(38)5-11)27(41)25(23)24-18(36)9-15(33)13-8-21(39)28(43-30(13)24)10-1-2-14(32)16(34)3-10/h1-7,9,21,25,27-29,31-41H,8H2/t21-,25+,27+,28-,29-/m1/s1	C1[C@H]([C@H](OC2=C1C(=CC(=C2[C@H]3[C@@H]([C@H](OC4=CC(=CC(=C34)O)O)C5=CC(=C(C(=C5)O)O)O)O)O)O)C6=CC(=C(C=C6)O)O)O	Organic compounds	Phenylpropanoids and polyketides	Flavonoids	Biflavonoids and polyflavonoids	NA	Classyfire from InChI	0.866666667	0.433333333	0	60.3	18	5	0.294117647	0.489361702	5	Other Biflavonoids and polyflavonoids	Flavonoids	Flavonoids	Other Biflavonoids and polyflavonoids
MW_594.15921@RT_16.030	C25 H26 N10 O4 S2	25	26	10	4	0	2	0	0	0	MW_594.15921@RT_16.030	594.15921	593.15194	NA	MW_594.15921@RT_16.030	No annotation	NA	NA	NA	NA	Organic compounds	Organic acids and derivatives	Carboxylic acids and derivatives	Amino acids, peptides, and analogues	Amino acids and derivatives	CANOPUS	1.04	0.16	0.64	42.06	18	14	0.777777778	0.818181818	2	Amino acids and derivatives	Carboxylic acids and derivatives	Carboxylic acids and derivatives	Amino acids and derivatives
MW_594.15921@RT_19.928	C27 H30 O15	27	30	0	15	0	0	0	0	0	5,7-Dihydroxy-2-(4-hydroxyphenyl)-6,8-bis[3,4,5-trihydroxy-6-(hydroxymethyl)tetrahydro-2H-pyran-2-yl]-4H-chromen-4-one	594.15921	593.15194	NA	5,7-Dihydroxy-2-(4-hydroxyphenyl)-6,8-bis[3,4,5-trihydroxy-6-(hydroxymethyl)tetrahydro-2H-pyran-2-yl]-4H-chromen-4-one	Compound Discoverer	NA	FIAAVMJLAGNUKW-UHFFFAOYSA-N	InChI=1S/C27H30O15/c28-6-12-17(32)21(36)23(38)26(41-12)15-19(34)14-10(31)5-11(8-1-3-9(30)4-2-8)40-25(14)16(20(15)35)27-24(39)22(37)18(33)13(7-29)42-27/h1-5,12-13,17-18,21-24,26-30,32-39H,6-7H2	C1=CC(=CC=C1C2=CC(=O)C3=C(O2)C(=C(C(=C3O)C4C(C(C(C(O4)CO)O)O)O)O)C5C(C(C(C(O5)CO)O)O)O)O	Organic compounds	Phenylpropanoids and polyketides	Flavonoids	Flavonoid glycosides	Flavonoid C-glycosides	Classyfire from InChI	1.111111111	0.555555556	0	60.3	13	-2	0	0.282051282	-2	Flavonoid C-glycosides	Flavonoids	Flavonoids	Flavonoid C-glycosides
MW_594.15921@RT_24.567	C28 H26 N4 O11	28	26	4	11	0	0	0	0	0	MW_594.15921@RT_24.567	594.15921	593.15194	NA	MW_594.15921@RT_24.567	No annotation	NA	NA	NA	NA	Organic compounds	Phenylpropanoids and polyketides	Flavonoids	NA	NA	CANOPUS	0.928571429	0.392857143	0.285714286	52.15714286	18	7	0.384615385	0.567567568	3	Other subclass of Flavonoids	Flavonoids	Flavonoids	Other
MW_594.15921@RT_27.126	C27 H30 O15	27	30	0	15	0	0	0	0	0	5,7-Dihydroxy-2-(4-hydroxyphenyl)-4-oxo-4H-chromen-3-yl 6-O-(6-deoxyhexopyranosyl)hexopyranoside	594.15921	593.15194	[6-[2-(3,4-dihydroxyphenyl)-8-hydroxy-4-oxochromen-7-yl]oxy-3,4,5-trihydroxyoxan-2-yl]methyl (E)-3-(4-hydroxyphenyl)prop-2-enoate	5,7-Dihydroxy-2-(4-hydroxyphenyl)-4-oxo-4H-chromen-3-yl 6-O-(6-deoxyhexopyranosyl)hexopyranoside	Compound Discoverer	NA	RTATXGUCZHCSNG-UHFFFAOYSA-N	InChI=1S/C27H30O15/c1-9-17(31)20(34)22(36)26(39-9)38-8-15-18(32)21(35)23(37)27(41-15)42-25-19(33)16-13(30)6-12(29)7-14(16)40-24(25)10-2-4-11(28)5-3-10/h2-7,9,15,17-18,20-23,26-32,34-37H,8H2,1H3	CC1C(C(C(C(OCC2C(C(C(C(O2)Oc2c(=O)c3c(cc(cc3oc2c2ccc(cc2)O)O)O)O)O)O)O1)O)O)O	Organic compounds	Phenylpropanoids and polyketides	Flavonoids	Flavonoid glycosides	Flavonoid O-glycosides	Classyfire from InChI	1.111111111	0.555555556	0	60.3	13	-2	0	0.282051282	-2	Flavonoid O-glycosides	Flavonoids	Flavonoids	Flavonoid O-glycosides
MW_594.28116@RT_46.901	C22 H42 N8 O9 S	22	42	8	9	0	1	0	0	0	MW_594.28116@RT_46.901	594.28116	593.27388	NA	MW_594.28116@RT_46.901	No annotation	NA	NA	NA	NA	Organic compounds	Organic acids and derivatives	Carboxylic acids and derivatives	Amino acids, peptides, and analogues	Peptides	CANOPUS	1.909090909	0.409090909	0.090909091	57.70909091	6	-3	0	0	-12	Peptides	Carboxylic acids and derivatives	Carboxylic acids and derivatives	Peptides
MW_596.13905@RT_22.459	C26 H28 O16	26	28	0	16	0	0	0	0	0	2-(3,4-Dihydroxyphenyl)-5,7-dihydroxy-4-oxo-4H-chromen-3-yl 6-O-β-D-xylopyranosyl-β-D-glucopyranoside	596.13905	595.13177	2-(3,4-dihydroxyphenyl)-5,7-dihydroxy-3-[(2S,3R,4S,5S,6R)-3,4,5-trihydroxy-6-[[(2S,3R,4S,5R)-3,4,5-trihydroxyoxan-2-yl]oxymethyl]oxan-2-yl]oxychromen-4-one	2-(3,4-Dihydroxyphenyl)-5,7-dihydroxy-4-oxo-4H-chromen-3-yl 6-O-β-D-xylopyranosyl-β-D-glucopyranoside	Compound Discoverer	NA	YNMFDPCLPIMRFD-PEXUZNNCSA-N	InChI=1S/C26H28O16/c27-9-4-12(30)16-14(5-9)40-23(8-1-2-10(28)11(29)3-8)24(19(16)34)42-26-22(37)20(35)18(33)15(41-26)7-39-25-21(36)17(32)13(31)6-38-25/h1-5,13,15,17-18,20-22,25-33,35-37H,6-7H2/t13-,15-,17+,18-,20+,21-,22-,25+,26+/m1/s1	C1C(C(C(C(O1)OCC2C(C(C(C(O2)OC3=C(OC4=CC(=CC(=C4C3=O)O)O)C5=CC(=C(C=C5)O)O)O)O)O)O)O)O	Organic compounds	Phenylpropanoids and polyketides	Flavonoids	Flavonoid glycosides	Flavonoid O-glycosides	Classyfire from InChI	1.076923077	0.615384615	0.153846154	55.91538462	13	-3	0	0.277777778	-3	Flavonoid O-glycosides	Flavonoids	Flavonoids	Flavonoid O-glycosides
MW_596.15383@RT_13.641	C23 H28 N6 O11 S	23	28	6	11	0	1	0	0	0	MW_596.15383@RT_13.641	596.15383	595.14656	NA	MW_596.15383@RT_13.641	No annotation	NA	NA	NA	NA	Organic compounds	Organic acids and derivatives	Carboxylic acids and derivatives	Amino acids, peptides, and analogues	Amino acids and derivatives	CANOPUS	1.217391304	0.47826087	0.608695652	42.95217391	13	2	0	0.333333333	-5	Amino acids and derivatives	Carboxylic acids and derivatives	Carboxylic acids and derivatives	Amino acids and derivatives
MW_598.19045@RT_24.291	C28 H30 N4 O11	28	30	4	11	0	0	0	0	0	(2S,3S,4S)-2-{(1R)-2-Amino-1-[(2S,3S,4R,5R)-5-(2,4-dioxo-3,4-dihydro-1(2H)-pyrimidinyl)-4-hydroxy-3-methoxytetrahydro-2-furanyl]-2-oxoethoxy}-3,4-dihydroxy-N-(2-naphthylmethyl)-3,4-dihydro-2H-pyran-6- carboxamide	598.19045	597.18317	NA	(2S,3S,4S)-2-{(1R)-2-Amino-1-[(2S,3S,4R,5R)-5-(2,4-dioxo-3,4-dihydro-1(2H)-pyrimidinyl)-4-hydroxy-3-methoxytetrahydro-2-furanyl]-2-oxoethoxy}-3,4-dihydroxy-N-(2-naphthylmethyl)-3,4-dihydro-2H-pyran-6- carboxamide	Compound Discoverer	NA	RDNQKMNISNCQES-VBSJWYBQSA-N	InChI=1S/C28H30N4O11/c1-40-21-20(36)26(32-9-8-18(34)31-28(32)39)42-22(21)23(24(29)37)43-27-19(35)16(33)11-17(41-27)25(38)30-12-13-6-7-14-4-2-3-5-15(14)10-13/h2-11,16,19-23,26-27,33,35-36H,12H2,1H3,(H2,29,37)(H,30,38)(H,31,34,39)/t16-,19-,20+,21-,22-,23+,26+,27+/m0/s1	CO[C@H]1[C@H]([C@@H](O[C@@H]1[C@H](C(=O)N)O[C@@H]2[C@H]([C@H](C=C(O2)C(=O)NCc3ccc4ccccc4c3)O)O)n5ccc(=O)[nH]c5=O)O	Organic compounds	Organic oxygen compounds	Organooxygen compounds	Carbohydrates and carbohydrate conjugates	Glycosyl compounds	Classyfire from InChI	1.071428571	0.392857143	0.142857143	56.22857143	16	5	0.230769231	0.459459459	1	Glycosyl compounds	Organooxygen compounds	Organooxygen compounds	Glycosyl compounds
MW_598.22696@RT_18.456	C25 H30 N10 O8	25	30	10	8	0	0	0	0	0	MW_598.22696@RT_18.456	598.22696	597.21969	NA	MW_598.22696@RT_18.456	No annotation	NA	NA	NA	NA	Organic compounds	Organic acids and derivatives	Carboxylic acids and derivatives	Amino acids, peptides, and analogues	Amino acids and derivatives	CANOPUS	1.2	0.32	0.64	42.06	16	8	0.428571429	0.636363636	-2	Amino acids and derivatives	Carboxylic acids and derivatives	Carboxylic acids and derivatives	Amino acids and derivatives
MW_598.22707@RT_21.450	C29 H34 N4 O10	29	34	4	10	0	0	0	0	0	2,4(1H,3H)-Pyrimidinedione, 1-[5-O-(5-amino-5-deoxy-beta-D-ribofuranosyl)-3,6-dideoxy-6-[[4-(phenylmethoxy)benzoyl]amino]-alpha-L-lyxo-hexofuranosyl]-	598.22707	597.2198	NA	2,4(1H,3H)-Pyrimidinedione, 1-[5-O-(5-amino-5-deoxy-beta-D-ribofuranosyl)-3,6-dideoxy-6-[[4-(phenylmethoxy)benzoyl]amino]-alpha-L-lyxo-hexofuranosyl]-	Compound Discoverer	NA	XGZSOQVDRJWDRQ-IWUDHEKZSA-N	InChI=1S/C29H34N4O10/c30-13-21-24(36)25(37)28(42-21)43-22(20-12-19(34)27(41-20)33-11-10-23(35)32-29(33)39)14-31-26(38)17-6-8-18(9-7-17)40-15-16-4-2-1-3-5-16/h1-11,19-22,24-25,27-28,34,36-37H,12-15,30H2,(H,31,38)(H,32,35,39)/t19-,20+,21-,22+,24-,25-,27-,28+/m1/s1	c1ccc(cc1)COc2ccc(cc2)C(=O)NC[C@@H]([C@@H]3C[C@H]([C@@H](O3)n4ccc(=O)[nH]c4=O)O)O[C@H]5[C@@H]([C@@H]([C@H](O5)CN)O)O	Organic compounds	Organic oxygen compounds	Organooxygen compounds	Carbohydrates and carbohydrate conjugates	Glycosyl compounds	Classyfire from InChI	1.172413793	0.344827586	-0.068965517	62.26551724	15	5	0.2	0.4	1	Glycosyl compounds	Organooxygen compounds	Organooxygen compounds	Glycosyl compounds
MW_600.24249@RT_24.888	C29 H36 N4 O10	29	36	4	10	0	0	0	0	0	MW_600.24249@RT_24.888	600.24249	599.23521	NA	MW_600.24249@RT_24.888	No annotation	NA	NA	NA	NA	Organic compounds	Phenylpropanoids and polyketides	NA	NA	NA	CANOPUS	1.24137931	0.344827586	-0.137931034	64.23103448	14	4	0.133333333	0.35	0	Other class of Phenylpropanoids and polyketides	Other class of Phenylpropanoids and polyketides	Other	Other
MW_600.29758@RT_35.204	C30 H48 O10 S	30	48	0	10	0	1	0	0	0	(1R,2S,3S,4R,5S,6R,7R,8R,9R,12S)-4-Acetoxy-3,12-dihydroxy-6-isopropyl-3,9-dimethyl-13-methylene-5-{[3-(methylsulfinyl)propanoyl]oxy}-15-oxatricyclo[6.6.1.0~2,7~]pentadec-9-yl butyrate	600.29758	599.29031	[(2S,3R,4R,5R,6S)-2-[2-(3,4-dihydroxyphenyl)-5,7-dihydroxy-4-oxochromen-3-yl]oxy-4,5-dihydroxy-6-methyloxan-3-yl] 3,4,5-trihydroxybenzoate	(1R,2S,3S,4R,5S,6R,7R,8R,9R,12S)-4-Acetoxy-3,12-dihydroxy-6-isopropyl-3,9-dimethyl-13-methylene-5-{[3-(methylsulfinyl)propanoyl]oxy}-15-oxatricyclo[6.6.1.0~2,7~]pentadec-9-yl butyrate	Compound Discoverer	NA	HTSABVDYBJWUCZ-BUNMLRLCSA-N	InChI=1S/C30H48O10S/c1-9-10-22(34)40-29(6)13-11-19(32)17(4)15-20-25-24(27(29)38-20)23(16(2)3)26(39-21(33)12-14-41(8)36)28(30(25,7)35)37-18(5)31/h16,19-20,23-28,32,35H,4,9-15H2,1-3,5-8H3/t19-,20+,23+,24+,25+,26-,27+,28+,29+,30-,41?/m0/s1	CCCC(=O)O[C@@]1(CC[C@@H](C(=C)C[C@@H]2[C@@H]3[C@H]([C@H]1O2)[C@H]([C@@H]([C@H]([C@@]3(C)O)OC(=O)C)OC(=O)CCS(=O)C)C(C)C)O)C	Organic compounds	Lipids and lipid-like molecules	Prenol lipids	Diterpenoids	Eunicellane and asbestinane diterpenoids	Classyfire from InChI	1.6	0.333333333	-0.866666667	85	7	-3	0	0.041666667	-4	Eunicellane and asbestinane diterpenoids	Prenol lipids	Prenol lipids	Eunicellane and asbestinane diterpenoids
MW_602.14768@RT_2.037	C22 H30 N6 O10 S2	22	30	6	10	0	2	0	0	0	MW_602.14768@RT_2.037	602.14768	601.14041	NA	MW_602.14768@RT_2.037	No annotation	NA	NA	NA	NA	Organic compounds	Organic acids and derivatives	Carboxylic acids and derivatives	Amino acids, peptides, and analogues	Peptides	CANOPUS	1.363636364	0.454545455	0.545454545	44.75454545	11	1	0	0.111111111	-7	Peptides	Carboxylic acids and derivatives	Carboxylic acids and derivatives	Peptides
MW_610.15435@RT_22.514	C27 H30 O16	27	30	0	16	0	0	0	0	0	Rutin_peak_2	610.15435	609.14707	Rutin	Rutin_peak_2	Compound Discoverer	C05625	IKGXIBQEEMLURG-NVPNHPEKSA-N	InChI=1S/C27H30O16/c1-8-17(32)20(35)22(37)26(40-8)39-7-15-18(33)21(36)23(38)27(42-15)43-25-19(34)16-13(31)5-10(28)6-14(16)41-24(25)9-2-3-11(29)12(30)4-9/h2-6,8,15,17-18,20-23,26-33,35-38H,7H2,1H3/t8-,15+,17-,18+,20+,21-,22+,23+,26+,27-/m0/s1	CC1C(C(C(C(O1)OCC2C(C(C(C(O2)OC3=C(OC4=CC(=CC(=C4C3=O)O)O)C5=CC(=C(C=C5)O)O)O)O)O)O)O)O	Organic compounds	Phenylpropanoids and polyketides	Flavonoids	Flavonoid glycosides	Flavonoid O-glycosides	Classyfire from InChI	1.111111111	0.592592593	0.074074074	58.18888889	13	-3	0	0.263157895	-3	Flavonoid O-glycosides	Flavonoids	Flavonoids	Flavonoid O-glycosides
MW_610.15454@RT_26.484	C27 H30 O16	27	30	0	16	0	0	0	0	0	2-(3,4-Dihydroxyphenyl)-5,7-dihydroxy-4-oxo-4H-chromen-3-yl 2-O-(6-deoxy-alpha-L-mannopyranosyl)-beta-D-galactopyranoside	610.15454	609.14727	NA	2-(3,4-Dihydroxyphenyl)-5,7-dihydroxy-4-oxo-4H-chromen-3-yl 2-O-(6-deoxy-alpha-L-mannopyranosyl)-beta-D-galactopyranoside	Compound Discoverer	NA	FYBMGZSDYDNBFX-KLUVJTJFSA-N	InChI=1S/C27H30O16/c1-8-17(33)20(36)22(38)26(39-8)43-25-21(37)18(34)15(7-28)41-27(25)42-24-19(35)16-13(32)5-10(29)6-14(16)40-23(24)9-2-3-11(30)12(31)4-9/h2-6,8,15,17-18,20-22,25-34,36-38H,7H2,1H3/t8-,15+,17-,18-,20+,21-,22+,25+,26-,27-/m0/s1	C[C@H]1[C@@H]([C@H]([C@H]([C@@H](O1)O[C@@H]2[C@H]([C@H]([C@H](O[C@H]2Oc3c(=O)c4c(cc(cc4oc3c5ccc(c(c5)O)O)O)O)CO)O)O)O)O)O	Organic compounds	Phenylpropanoids and polyketides	Flavonoids	Flavonoid glycosides	Flavonoid O-glycosides	Classyfire from InChI	1.111111111	0.592592593	0.074074074	58.18888889	13	-3	0	0.263157895	-3	Flavonoid O-glycosides	Flavonoids	Flavonoids	Flavonoid O-glycosides
MW_610.15708@RT_24.625	C27 H30 O16	27	30	0	16	0	0	0	0	0	MW_610.15708@RT_24.625	610.15708	609.14981	Rutin - 30.0 eV	Rutin - 30.0 eV	GNPS	C05625	IKGXIBQEEMLURG-NVPNHPEKSA-N	InChI=1S/C27H30O16/c1-8-17(32)20(35)22(37)26(40-8)39-7-15-18(33)21(36)23(38)27(42-15)43-25-19(34)16-13(31)5-10(28)6-14(16)41-24(25)9-2-3-11(29)12(30)4-9/h2-6,8,15,17-18,20-23,26-33,35-38H,7H2,1H3/t8-,15+,17-,18+,20+,21-,22+,23+,26+,27-/m0/s1	CC1C(C(C(C(O1)OCC2C(C(C(C(O2)OC3=C(OC4=CC(=CC(=C4C3=O)O)O)C5=CC(=C(C=C5)O)O)O)O)O)O)O)O	Organic compounds	Phenylpropanoids and polyketides	Flavonoids	Flavonoid glycosides	Flavonoid O-glycosides	Classyfire from InChI	1.111111111	0.592592593	0.074074074	58.18888889	13	-3	0	0.263157895	-3	Flavonoid O-glycosides	Flavonoids	Flavonoids	Flavonoid O-glycosides
MW_612.14879@RT_13.657	C26 H24 N6 O12	26	24	6	12	0	0	0	0	0	MW_612.14879@RT_13.657	612.14879	611.14151	NA	MW_612.14879@RT_13.657	No annotation	NA	NA	NA	NA	Organic compounds	Benzenoids	Benzene and substituted derivatives	NA	NA	CANOPUS	0.923076923	0.461538462	0.692307692	40.56923077	18	6	0.375	0.642857143	0	Other subclass of Benzene and substituted derivatives	Benzene and substituted derivatives	Benzene and substituted derivatives	Other subclass of Benzene and substituted derivatives
MW_612.24287@RT_21.924	C35 H36 N2 O8	35	36	2	8	0	0	0	0	0	MW_612.24287@RT_21.924	612.24287	611.2356	NA	MW_612.24287@RT_21.924	No annotation	NA	NA	NA	NA	Organic compounds	Benzenoids	NA	NA	NA	CANOPUS	1.028571429	0.228571429	-0.4	71.7	19	11	0.4	0.482758621	9	Other class of Benzenoids	Other class of Benzenoids	Other	Other class of Benzenoids
MW_612.26383@RT_24.077	C21 H36 N14 O6 S	21	36	14	6	0	1	0	0	0	MW_612.26383@RT_24.077	612.26383	611.25656	NA	MW_612.26383@RT_24.077	No annotation	NA	NA	NA	NA	Organic compounds	Organic acids and derivatives	Carboxylic acids and derivatives	Amino acids, peptides, and analogues	Peptides	CANOPUS	1.714285714	0.285714286	0.952380952	33.15714286	11	5	0	0	-10	Peptides	Carboxylic acids and derivatives	Carboxylic acids and derivatives	Peptides
MW_616.39823@RT_38.324	C37 H52 N4 O4	37	52	4	4	0	0	0	0	0	MW_616.39823@RT_38.324	616.39823	615.39095	NA	MW_616.39823@RT_38.324	No annotation	NA	NA	NA	NA	Organic compounds	Organic acids and derivatives	Carboxylic acids and derivatives	Amino acids, peptides, and analogues	Amino acids and derivatives	CANOPUS	1.405405405	0.108108108	-0.864864865	84.94864865	14	10	0.275862069	0.322580645	6	Amino acids and derivatives	Carboxylic acids and derivatives	Carboxylic acids and derivatives	Amino acids and derivatives
MW_620.42949@RT_41.650	C31 H60 N2 O10	31	60	2	10	0	0	0	0	0	MW_620.42949@RT_41.650	620.42949	619.42221	NA	MW_620.42949@RT_41.650	No annotation	NA	NA	NA	NA	Organic compounds	Lipids and lipid-like molecules	NA	NA	NA	CANOPUS	1.935483871	0.322580645	-1.096774194	91.55806452	3	-7	0	0	-9	Other class of Lipids and lipid-like molecules	Other class of Lipids and lipid-like molecules	Other	Other
MW_624.17009@RT_27.610	C29 H28 N4 O12	29	28	4	12	0	0	0	0	0	6-[(1,3-Dihydroxy-2-propanyl)amino]-12-hexopyranosyl-1,3,10-trihydroxy-12,13-dihydro-5H-indolo[2,3-a]pyrrolo[3,4-c]carbazole-5,7(6H)-dione	624.17009	623.16281	Massbank:PR305485 isorhamnetin-3-O-rutinoside	6-[(1,3-Dihydroxy-2-propanyl)amino]-12-hexopyranosyl-1,3,10-trihydroxy-12,13-dihydro-5H-indolo[2,3-a]pyrrolo[3,4-c]carbazole-5,7(6H)-dione	Compound Discoverer	NA	JPNGWDQTHCEPFM-UHFFFAOYSA-N	InChI=1S/C29H28N4O12/c34-6-9(7-35)31-33-27(43)19-17-13-3-11(38)5-15(39)21(13)30-22(17)23-18(20(19)28(33)44)12-2-1-10(37)4-14(12)32(23)29-26(42)25(41)24(40)16(8-36)45-29/h1-5,9,16,24-26,29-31,34-42H,6-8H2	c1cc2c(cc1O)n(c3c2c4c(c5c3[nH]c6c5cc(cc6O)O)C(=O)N(C4=O)NC(CO)CO)C7C(C(C(C(O7)CO)O)O)O	Organic compounds	Organoheterocyclic compounds	Indoles and derivatives	Carbazoles	Pyrrolocarbazoles	Classyfire from InChI	0.965517241	0.413793103	0.275862069	52.43793103	18	6	0.307692308	0.526315789	2	Pyrrolocarbazoles	Indoles and derivatives	Other	Other
MW_626.14937@RT_23.055	C27 H30 O17	27	30	0	17	0	0	0	0	0	MW_626.14937@RT_23.055	626.14937	625.14209	Massbank:PR306699 Quercetin-3,4'-O-di-beta-glucoside	Massbank:PR306699 Quercetin-3,4'-O-di-beta-glucoside	GNPS	NA	RPVIQWDFJPYNJM-UHFFFAOYSA-N	InChI=1S/C27H30O17/c28-6-14-17(33)20(36)22(38)26(42-14)41-12-2-1-8(3-10(12)31)24-25(19(35)16-11(32)4-9(30)5-13(16)40-24)44-27-23(39)21(37)18(34)15(7-29)43-27/h1-5,14-15,17-18,20-23,26-34,36-39H,6-7H2	C1=CC(=C(C=C1C2=C(C(=O)C3=C(C=C(C=C3O2)O)O)OC4C(C(C(C(O4)CO)O)O)O)O)OC5C(C(C(C(O5)CO)O)O)O	Organic compounds	Phenylpropanoids and polyketides	Flavonoids	Flavonoid glycosides	Flavonoid O-glycosides	Classyfire from InChI	1.111111111	0.62962963	0.148148148	56.07777778	13	-4	0	0.243243243	-4	Flavonoid O-glycosides	Flavonoids	Flavonoids	Flavonoid O-glycosides
MW_628.16526@RT_19.207	C27 H32 O17	27	32	0	17	0	0	0	0	0	MW_628.16526@RT_19.207	628.16526	627.15798	NA	MW_628.16526@RT_19.207	No annotation	NA	NA	NA	NA	Organic compounds	Phenylpropanoids and polyketides	Flavonoids	Flavonoid glycosides	Flavonoid O-glycosides	CANOPUS	1.185185185	0.62962963	0.074074074	58.18888889	12	-5	0	0.189189189	-5	Flavonoid O-glycosides	Flavonoids	Flavonoids	Flavonoid O-glycosides
MW_628.23769@RT_20.299	C31 H32 N8 O7	31	32	8	7	0	0	0	0	0	MW_628.23769@RT_20.299	628.23769	627.23042	NA	MW_628.23769@RT_20.299	No annotation	NA	NA	NA	NA	Organic compounds	Organic acids and derivatives	Carboxylic acids and derivatives	NA	NA	CANOPUS	1.032258065	0.225806452	0.193548387	54.78387097	20	13	0.5625	0.641025641	5	Other subclass of Carboxylic acids and derivatives	Carboxylic acids and derivatives	Carboxylic acids and derivatives	Other subclass of Carboxylic acids and derivatives
MW_628.23775@RT_25.920	C24 H36 N8 O12	24	36	8	12	0	0	0	0	0	MW_628.23775@RT_25.920	628.23775	627.23047999999994	NA	MW_628.23775@RT_25.920	No annotation	NA	NA	NA	NA	Organic compounds	Organic acids and derivatives	Carboxylic acids and derivatives	Amino acids, peptides, and analogues	Amino acids and derivatives	CANOPUS	1.5	0.5	0.5	46.05	11	-1	0	0.1	-9	Amino acids and derivatives	Carboxylic acids and derivatives	Carboxylic acids and derivatives	Amino acids and derivatives
MW_630.25356@RT_26.373	C30 H38 N4 O11	30	38	4	11	0	0	0	0	0	Apicycline	630.25356	629.24628	NA	Apicycline	Compound Discoverer	NA	HRWVXKVRSNICJQ-GMJIGYHYSA-N	InChI=1S/C30H38N4O11/c1-29(44)14-5-4-6-17(36)18(14)22(37)19-15(29)13-16-21(32(2)3)23(38)20(25(40)30(16,45)24(19)39)27(41)31-26(28(42)43)34-9-7-33(8-10-34)11-12-35/h4-6,15-16,21,26,35-36,38-39,44-45H,7-13H2,1-3H3,(H,31,41)(H,42,43)/t15-,16-,21-,26?,29+,30-/m0/s1	C[C@]1(c2cccc(c2C(=O)C3=C([C@]4([C@@H](C[C@@H]31)[C@@H](C(=C(C4=O)C(=O)NC(C(=O)O)N5CCN(CC5)CCO)O)N(C)C)O)O)O)O	Organic compounds	Phenylpropanoids and polyketides	Tetracyclines	NA	NA	Classyfire from InChI	1.266666667	0.366666667	-0.133333333	64.1	14	3	0.066666667	0.317073171	-1	Other subclass of Tetracyclines	Tetracyclines	Other	Other
MW_632.50231@RT_49.721	C35 H64 N6 O4	35	64	6	4	0	0	0	0	0	MW_632.50231@RT_49.721	632.50231	631.49503	NA	MW_632.50231@RT_49.721	No annotation	NA	NA	NA	NA	Organic compounds	Organic acids and derivatives	Carboxylic acids and derivatives	Amino acids, peptides, and analogues	Amino acids and derivatives	CANOPUS	1.828571429	0.114285714	-1.085714286	91.24285714	7	3	0	0.074074074	-3	Amino acids and derivatives	Carboxylic acids and derivatives	Carboxylic acids and derivatives	Amino acids and derivatives
MW_642.21706@RT_17.442	C22 H38 N6 O14 S	22	38	6	14	0	1	0	0	0	MW_642.21706@RT_17.442	642.21706	641.20979	NA	MW_642.21706@RT_17.442	No annotation	NA	NA	NA	NA	Organic compounds	Organic acids and derivatives	Carboxylic acids and derivatives	Amino acids, peptides, and analogues	Peptides	CANOPUS	1.727272727	0.636363636	0.454545455	47.34545455	7	-7	0	0	-14	Peptides	Carboxylic acids and derivatives	Carboxylic acids and derivatives	Peptides
MW_644.23289@RT_18.452	C28 H41 N2 O13 P	28	41	2	13	1	0	0	0	0	Ethyl (2S)-2-{[{[(2R,3S,4R,5S)-5-acetamido-3,4,6-triacetoxytetrahydro-2H-pyran-2-yl]methoxy}(phenoxy)phosphoryl]amino}-4-methylpentanoate (non-preferred name)_peak_1	644.23289	643.22562	NA	Ethyl (2S)-2-{[{[(2R,3S,4R,5S)-5-acetamido-3,4,6-triacetoxytetrahydro-2H-pyran-2-yl]methoxy}(phenoxy)phosphoryl]amino}-4-methylpentanoate (non-preferred name)_peak_1	Compound Discoverer	NA	LNEHKWUHBUXBDP-AEWGJPHVSA-N	InChI=1S/C28H41N2O13P/c1-8-37-27(35)22(14-16(2)3)30-44(36,43-21-12-10-9-11-13-21)38-15-23-25(39-18(5)32)26(40-19(6)33)24(29-17(4)31)28(42-23)41-20(7)34/h9-13,16,22-26,28H,8,14-15H2,1-7H3,(H,29,31)(H,30,36)/t22-,23+,24-,25+,26+,28?,44?/m0/s1	CC(C)C[C@H](NP(=O)(OC[C@H]1OC(OC(C)=O)[C@@H](NC(C)=O)[C@@H](OC(C)=O)[C@@H]1OC(C)=O)OC1C=CC=CC=1)C(=O)OCC	NA	NA	NA	NA	NA	NA	1.464285714	0.464285714	-0.5	74.55	10	-3	0	0.108108108	-6	No annotation	No annotation	No annotation	No annotation
MW_644.23308@RT_23.513	C28 H41 N2 O13 P	28	41	2	13	1	0	0	0	0	Ethyl (2S)-2-{[{[(2R,3S,4R,5S)-5-acetamido-3,4,6-triacetoxytetrahydro-2H-pyran-2-yl]methoxy}(phenoxy)phosphoryl]amino}-4-methylpentanoate (non-preferred name)_peak_2	644.23308	643.2258	NA	Ethyl (2S)-2-{[{[(2R,3S,4R,5S)-5-acetamido-3,4,6-triacetoxytetrahydro-2H-pyran-2-yl]methoxy}(phenoxy)phosphoryl]amino}-4-methylpentanoate (non-preferred name)_peak_2	Compound Discoverer	NA	LNEHKWUHBUXBDP-AEWGJPHVSA-N	InChI=1S/C28H41N2O13P/c1-8-37-27(35)22(14-16(2)3)30-44(36,43-21-12-10-9-11-13-21)38-15-23-25(39-18(5)32)26(40-19(6)33)24(29-17(4)31)28(42-23)41-20(7)34/h9-13,16,22-26,28H,8,14-15H2,1-7H3,(H,29,31)(H,30,36)/t22-,23+,24-,25+,26+,28?,44?/m0/s1	CC(C)C[C@H](NP(=O)(OC[C@H]1OC(OC(C)=O)[C@@H](NC(C)=O)[C@@H](OC(C)=O)[C@@H]1OC(C)=O)OC1C=CC=CC=1)C(=O)OCC	NA	NA	NA	NA	NA	NA	1.464285714	0.464285714	-0.5	74.55	10	-3	0	0.108108108	-6	No annotation	No annotation	No annotation	No annotation
MW_652.16488@RT_27.026	C31 H24 N8 O9	31	24	8	9	0	0	0	0	0	MW_652.16488@RT_27.026	652.16488	651.1576	NA	MW_652.16488@RT_27.026	No annotation	NA	NA	NA	NA	Organic compounds	Benzenoids	NA	NA	NA	CANOPUS	0.774193548	0.290322581	0.580645161	43.7516129	24	15	0.785714286	0.837837838	7	Other class of Benzenoids	Other class of Benzenoids	Other	Other class of Benzenoids
MW_656.30552@RT_19.699	C24 H40 N12 O10	24	40	12	10	0	0	0	0	0	MW_656.30552@RT_19.699	656.30552	655.29825	NA	MW_656.30552@RT_19.699	No annotation	NA	NA	NA	NA	Organic compounds	Organic acids and derivatives	Carboxylic acids and derivatives	Amino acids, peptides, and analogues	Peptides	CANOPUS	1.666666667	0.416666667	0.666666667	41.3	11	1	0	0	-11	Peptides	Carboxylic acids and derivatives	Carboxylic acids and derivatives	Peptides
MW_656.45080@RT_35.990	C37 H60 N4 O6	37	60	4	6	0	0	0	0	0	MW_656.45080@RT_35.990	656.4508	655.44353	NA	MW_656.45080@RT_35.990	No annotation	NA	NA	NA	NA	Organic compounds	Organic acids and derivatives	Carboxylic acids and derivatives	Amino acids, peptides, and analogues	NA	CANOPUS	1.621621622	0.162162162	-0.972972973	88.02972973	10	4	0.074074074	0.166666667	0	Other Amino acids, peptides, and analogues	Carboxylic acids and derivatives	Carboxylic acids and derivatives	Other
MW_658.46675@RT_37.477	C32 H62 N6 O8	32	62	6	8	0	0	0	0	0	MW_658.46675@RT_37.477	658.46675	657.45947	NA	MW_658.46675@RT_37.477	No annotation	NA	NA	NA	NA	Organic compounds	Organic acids and derivatives	NA	Depsipeptides	Cyclic depsipeptides	CANOPUS	1.9375	0.25	-0.875	85.2375	5	-3	0	0	-9	Cyclic depsipeptides	Other class of Organic acids and derivatives	Other class of Organic acids and derivatives	Cyclic depsipeptides
MW_660.48212@RT_37.420	C32 H64 N6 O8	32	64	6	8	0	0	0	0	0	MW_660.48212@RT_37.420	660.48212	659.47484	NA	MW_660.48212@RT_37.420	No annotation	NA	NA	NA	NA	Organic compounds	Organic acids and derivatives	Peptidomimetics	Depsipeptides	Cyclic depsipeptides	CANOPUS	2	0.25	-0.9375	87.01875	4	-4	0	0	-10	Cyclic depsipeptides	Peptidomimetics	Other	Other
MW_670.17630@RT_16.547	C19 H28 N16 O8 P2	19	28	16	8	2	0	0	0	0	MW_670.17630@RT_16.547	670.1763	669.16903	NA	MW_670.17630@RT_16.547	No annotation	NA	NA	NA	NA	Organic compounds	Nucleosides, nucleotides, and analogues	Purine nucleotides	NA	NA	CANOPUS	1.473684211	0.421052632	1.368421053	21.3	15	7	0.285714286	0	-11	Other subclass of Purine nucleotides	Purine nucleotides	Purine nucleotides	Other subclass of Purine nucleotides
MW_672.17063@RT_28.508	C26 H28 N10 O10 S	26	28	10	10	0	1	0	0	0	MW_672.17063@RT_28.508	672.17063	671.16335	NA	MW_672.17063@RT_28.508	No annotation	NA	NA	NA	NA	Organic compounds	Organic acids and derivatives	Carboxylic acids and derivatives	Amino acids, peptides, and analogues	Amino acids and derivatives	CANOPUS	1.076923077	0.384615385	0.923076923	33.99230769	18	8	0.4	0.7	-3	Amino acids and derivatives	Carboxylic acids and derivatives	Carboxylic acids and derivatives	Amino acids and derivatives
MW_672.17446@RT_28.644	C27 H28 N8 O13	27	28	8	13	0	0	0	0	0	MW_672.17446@RT_28.644	672.17446	671.16718	NA	MW_672.17446@RT_28.644	No annotation	NA	NA	NA	NA	Organic compounds	Organic acids and derivatives	Carboxylic acids and derivatives	Amino acids, peptides, and analogues	Amino acids and derivatives	CANOPUS	1.037037037	0.481481481	0.814814815	37.07777778	18	5	0.166666667	0.6	-3	Amino acids and derivatives	Carboxylic acids and derivatives	Carboxylic acids and derivatives	Amino acids and derivatives
MW_672.35821@RT_30.262	C32 H48 N8 O8	32	48	8	8	0	0	0	0	0	MW_672.35821@RT_30.262	672.35821	671.35093	NA	MW_672.35821@RT_30.262	No annotation	NA	NA	NA	NA	Organic compounds	Organic acids and derivatives	NA	NA	NA	CANOPUS	1.5	0.25	-0.25	67.425	13	5	0.0625	0.25	-3	Other class of Organic acids and derivatives	Other class of Organic acids and derivatives	Other class of Organic acids and derivatives	Other class of Organic acids and derivatives
MW_680.19661@RT_17.362	C25 H34 N10 O9 P2	25	34	10	9	2	0	0	0	0	MW_680.19661@RT_17.362	680.19661	679.18934	NA	MW_680.19661@RT_17.362	No annotation	NA	NA	NA	NA	Organic compounds	Nucleosides, nucleotides, and analogues	Purine nucleotides	NA	NA	CANOPUS	1.36	0.36	0.16	55.74	15	6	0	0.529411765	-6	Other subclass of Purine nucleotides	Purine nucleotides	Purine nucleotides	Other subclass of Purine nucleotides
MW_680.37845@RT_30.145	C36 H56 O12	36	56	0	12	0	0	0	0	0	2,3,12-trihydroxy-4,6a,6b,11,12,14b-hexamethyl-8a-({[3,4,5-trihydroxy-6-(hydroxymethyl)oxan-2-yl]oxy}carbonyl)-1,2,3,4,4a,5,6,6a,6b,7,8,8a,9,10,11,12,12a,14,14a,14b-icosahydropicene-4-carboxylic acid	680.37845	679.37118	NA	2,3,12-trihydroxy-4,6a,6b,11,12,14b-hexamethyl-8a-({[3,4,5-trihydroxy-6-(hydroxymethyl)oxan-2-yl]oxy}carbonyl)-1,2,3,4,4a,5,6,6a,6b,7,8,8a,9,10,11,12,12a,14,14a,14b-icosahydropicene-4-carboxylic acid	Compound Discoverer	NA	NIMMVNWDYHFJKA-UHFFFAOYNA-N	InChI=1/C36H56O12/c1-17-9-12-36(30(45)48-28-25(41)24(40)23(39)20(16-37)47-28)14-13-32(3)18(26(36)35(17,6)46)7-8-21-31(2)15-19(38)27(42)34(5,29(43)44)22(31)10-11-33(21,32)4/h7,17,19-28,37-42,46H,8-16H2,1-6H3,(H43,44)	NA	NA	NA	NA	NA	NA	NA	1.555555556	0.333333333	-0.888888889	85.63333333	9	-3	0	0.1	-3	No annotation	No annotation	No annotation	No annotation
MW_686.38914@RT_33.889	C36 H54 N4 O9	36	54	4	9	0	0	0	0	0	MW_686.38914@RT_33.889	686.38914	685.38186	NA	MW_686.38914@RT_33.889	No annotation	NA	NA	NA	NA	Organic compounds	Organic acids and derivatives	Carboxylic acids and derivatives	Amino acids, peptides, and analogues	Amino acids and derivatives	CANOPUS	1.5	0.25	-0.666666667	79.3	12	3	0.043478261	0.2	-1	Amino acids and derivatives	Carboxylic acids and derivatives	Carboxylic acids and derivatives	Amino acids and derivatives
MW_686.38924@RT_33.069	C36 H54 N4 O9	36	54	4	9	0	0	0	0	0	MW_686.38924@RT_33.069	686.38924	685.38196	NA	MW_686.38924@RT_33.069	No annotation	NA	NA	NA	NA	Organic compounds	Organic acids and derivatives	Carboxylic acids and derivatives	Amino acids, peptides, and analogues	Amino acids and derivatives	CANOPUS	1.5	0.25	-0.666666667	79.3	12	3	0.043478261	0.2	-1	Amino acids and derivatives	Carboxylic acids and derivatives	Carboxylic acids and derivatives	Amino acids and derivatives
MW_688.40473@RT_33.806	C35 H60 O13	35	60	0	13	0	0	0	0	0	Octyl 6-deoxy-3-O-[2,4-di-O-acetyl-6-deoxy-3-O-(3-methylbutanoyl)-alpha-L-mannopyranosyl]-4-O-hexanoyl-alpha-L-mannopyranoside	688.40473	687.39746	NA	Octyl 6-deoxy-3-O-[2,4-di-O-acetyl-6-deoxy-3-O-(3-methylbutanoyl)-alpha-L-mannopyranosyl]-4-O-hexanoyl-alpha-L-mannopyranoside	Compound Discoverer	NA	CPHOXAYOVGIKKU-ZIGAZZGJSA-N	InChI=1S/C35H60O13/c1-9-11-13-14-15-17-19-41-34-28(40)31(29(22(5)42-34)46-26(38)18-16-12-10-2)48-35-33(45-25(8)37)32(47-27(39)20-21(3)4)30(23(6)43-35)44-24(7)36/h21-23,28-35,40H,9-20H2,1-8H3/t22-,23-,28+,29-,30-,31-,32+,33+,34+,35-/m0/s1	CCCCCCCCO[C@H]1[C@@H]([C@@H]([C@H]([C@@H](O1)C)OC(=O)CCCCC)O[C@H]2[C@@H]([C@@H]([C@H]([C@@H](O2)C)OC(=O)C)OC(=O)CC(C)C)OC(=O)C)O	Organic compounds	Lipids and lipid-like molecules	Fatty Acyls	Fatty acyl glycosides	Fatty acyl glycosides of mono- and disaccharides	Classyfire from InChI	1.714285714	0.371428571	-0.971428571	87.98571429	6	-7	0	0	-7	Fatty acyl glycosides of mono- and disaccharides	Fatty Acyls	Fatty Acyls	Fatty acyl glycosides of mono- and disaccharides
MW_694.39432@RT_37.382	C38 H54 N4 O8	38	54	4	8	0	0	0	0	0	1-Hydroxy-3,6-bis[2-hydroxy-3-(1-piperazinyl)propoxy]-7-methoxy-2,8-bis(3-methyl-2-buten-1-yl)-9H-xanthen-9-one	694.39432	693.38704	NA	1-Hydroxy-3,6-bis[2-hydroxy-3-(1-piperazinyl)propoxy]-7-methoxy-2,8-bis(3-methyl-2-buten-1-yl)-9H-xanthen-9-one	Compound Discoverer	NA	KVNXLFOKELWDEW-UHFFFAOYSA-N	InChI=1S/C38H54N4O8/c1-24(2)6-8-28-30(48-22-26(43)20-41-14-10-39-11-15-41)18-32-35(36(28)45)37(46)34-29(9-7-25(3)4)38(47-5)33(19-31(34)50-32)49-23-27(44)21-42-16-12-40-13-17-42/h6-7,18-19,26-27,39-40,43-45H,8-17,20-23H2,1-5H3	COC1=C(CC=C(C)C)C2C(=O)C3C(=CC(OCC(O)CN4CCNCC4)=C(CC=C(C)C)C=3O)OC=2C=C1OCC(O)CN1CCNCC1	NA	NA	NA	NA	NA	NA	1.421052632	0.210526316	-0.684210526	79.8	14	6	0.153846154	0.266666667	2	No annotation	No annotation	No annotation	No annotation
MW_696.15576@RT_23.928	C21 H32 N10 O13 S2	21	32	10	13	0	2	0	0	0	MW_696.15576@RT_23.928	696.15576	695.14848	NA	MW_696.15576@RT_23.928	No annotation	NA	NA	NA	NA	Organic compounds	Organic acids and derivatives	Carboxylic acids and derivatives	Amino acids, peptides, and analogues	Peptides	CANOPUS	1.523809524	0.619047619	1.333333333	22.3	11	-2	2.25	0	-14	Peptides	Carboxylic acids and derivatives	Carboxylic acids and derivatives	Peptides
MW_700.31438@RT_35.622	C35 H48 N4 O9 S	35	48	4	9	0	1	0	0	0	N-{(2R,8R,9S)-8-{[(1,3-Benzodioxol-5-ylmethyl)(methyl)amino]methyl}-11-[(2R)-1-hydroxy-2-propanyl]-2,9-dimethyl-12-oxo-3,4,5,6,9,10,11,12-octahydro-2H,8H-1,7,11-benzodioxazacyclotetradecin-14-yl}-3,5- dimethyl-1,2-oxazole-4-sulfonamide	700.31438	699.30711	NA	N-{(2R,8R,9S)-8-{[(1,3-Benzodioxol-5-ylmethyl)(methyl)amino]methyl}-11-[(2R)-1-hydroxy-2-propanyl]-2,9-dimethyl-12-oxo-3,4,5,6,9,10,11,12-octahydro-2H,8H-1,7,11-benzodioxazacyclotetradecin-14-yl}-3,5- dimethyl-1,2-oxazole-4-sulfonamide	Compound Discoverer	NA	JMAGDYLBMGAGJH-RIVRSQNBSA-N	InChI=1S/C35H48N4O9S/c1-22-17-39(23(2)20-40)35(41)29-16-28(37-49(42,43)34-25(4)36-48-26(34)5)11-13-30(29)47-24(3)9-7-8-14-44-33(22)19-38(6)18-27-10-12-31-32(15-27)46-21-45-31/h10-13,15-16,22-24,33,37,40H,7-9,14,17-21H2,1-6H3/t22-,23+,24+,33-/m0/s1	Cc1c(c(on1)C)S(=O)(=O)Nc2ccc3c(c2)C(=O)N(C[C@@H]([C@@H](OCCCC[C@H](O3)C)CN(C)Cc4ccc5c(c4)OCO5)C)[C@H](C)CO	Organic compounds	Phenylpropanoids and polyketides	Macrolactams	NA	NA	Classyfire from InChI	1.371428571	0.257142857	-0.457142857	73.32857143	14	5	0.095238095	0.254901961	0	Other subclass of Macrolactams	Macrolactams	Other	Other
MW_702.18136@RT_27.678	C35 H34 N4 O8 S2	35	34	4	8	0	2	0	0	0	MW_702.18136@RT_27.678	702.18136	701.17408	NA	MW_702.18136@RT_27.678	No annotation	NA	NA	NA	NA	Organic compounds	Organic acids and derivatives	Carboxylic acids and derivatives	Amino acids, peptides, and analogues	Peptides	CANOPUS	0.971428571	0.228571429	-0.057142857	61.92857143	21	13	0.428571429	0.52	7	Peptides	Carboxylic acids and derivatives	Carboxylic acids and derivatives	Peptides
MW_702.23891@RT_28.825	C33 H34 N8 O10	33	34	8	10	0	0	0	0	0	MW_702.23891@RT_28.825	702.23891	701.23163	NA	MW_702.23891@RT_28.825	No annotation	NA	NA	NA	NA	Organic compounds	Organic acids and derivatives	Carboxylic acids and derivatives	NA	NA	CANOPUS	1.03030303	0.303030303	0.303030303	51.66363636	21	11	0.466666667	0.6	3	Other subclass of Carboxylic acids and derivatives	Carboxylic acids and derivatives	Carboxylic acids and derivatives	Other subclass of Carboxylic acids and derivatives
MW_704.27536@RT_17.354	C26 H36 N14 O10	26	36	14	10	0	0	0	0	0	MW_704.27536@RT_17.354	704.27536	703.26808	NA	MW_704.27536@RT_17.354	No annotation	NA	NA	NA	NA	Organic compounds	Organic acids and derivatives	Carboxylic acids and derivatives	Amino acids, peptides, and analogues	Peptides	CANOPUS	1.384615385	0.384615385	1	31.8	16	6	0	0.571428571	-8	Peptides	Carboxylic acids and derivatives	Carboxylic acids and derivatives	Peptides
MW_708.19138@RT_14.908	C38 H32 N2 O12	38	32	2	12	0	0	0	0	0	MW_708.19138@RT_14.908	708.19138	707.18411	NA	MW_708.19138@RT_14.908	No annotation	NA	NA	NA	NA	Organic compounds	Organic oxygen compounds	Organooxygen compounds	NA	NA	CANOPUS	0.842105263	0.315789474	-0.052631579	61.8	24	12	0.458333333	0.566666667	10	Other subclass of Organooxygen compounds	Organooxygen compounds	Organooxygen compounds	Other subclass of Organooxygen compounds
MW_708.19138@RT_15.917	C32 H36 O18	32	36	0	18	0	0	0	0	0	Dimethyl 2,4-bis[3,5-bis(acetoxymethyl)-4-methoxy-2-oxo-2H-pyran-6-yl]-1,3-cyclobutanedicarboxylate	708.19138	707.18411	NA	Dimethyl 2,4-bis[3,5-bis(acetoxymethyl)-4-methoxy-2-oxo-2H-pyran-6-yl]-1,3-cyclobutanedicarboxylate	Compound Discoverer	NA	MDUSRWYKFQJCCH-UHFFFAOYSA-N	InChI=1S/C32H36O18/c1-13(33)45-9-17-25(41-5)19(11-47-15(3)35)29(37)49-27(17)21-23(31(39)43-7)22(24(21)32(40)44-8)28-18(10-46-14(2)34)26(42-6)20(30(38)50-28)12-48-16(4)36/h21-24H,9-12H2,1-8H3	CC(=O)OCC1C(OC)=C(COC(C)=O)C(=O)OC=1C1C(C(C1C(=O)OC)C1OC(=O)C(COC(C)=O)=C(OC)C=1COC(C)=O)C(=O)OC	Organic compounds	Organic acids and derivatives	Carboxylic acids and derivatives	Hexacarboxylic acids and derivatives	NA	Classyfire from InChI	1.125	0.5625	0	60.3	15	-3	0	0.260869565	-3	Other Hexacarboxylic acids and derivatives	Carboxylic acids and derivatives	Carboxylic acids and derivatives	Other
MW_710.20757@RT_15.091	C22 H34 N10 O17	22	34	10	17	0	0	0	0	0	MW_710.20757@RT_15.091	710.20757	709.2003	NA	MW_710.20757@RT_15.091	No annotation	NA	NA	NA	NA	Organic compounds	Organic oxygen compounds	Organooxygen compounds	Carbohydrates and carbohydrate conjugates	Aminosaccharides	CANOPUS	1.545454545	0.772727273	1.363636364	21.43636364	11	-6	2.2	0	-16	Aminosaccharides	Organooxygen compounds	Organooxygen compounds	Aminosaccharides
MW_710.38917@RT_33.935	C38 H54 N4 O9	38	54	4	9	0	0	0	0	0	MW_710.38917@RT_33.935	710.38917	709.38189	NA	MW_710.38917@RT_33.935	No annotation	NA	NA	NA	NA	Organic compounds	Organic acids and derivatives	Carboxylic acids and derivatives	NA	NA	CANOPUS	1.421052632	0.236842105	-0.631578947	78.3	14	5	0.12	0.254237288	1	Other subclass of Carboxylic acids and derivatives	Carboxylic acids and derivatives	Carboxylic acids and derivatives	Other subclass of Carboxylic acids and derivatives
MW_712.40513@RT_31.541	C43 H56 N2 O7	43	56	2	7	0	0	0	0	0	MW_712.40513@RT_31.541	712.40513	711.39785	NA	MW_712.40513@RT_31.541	No annotation	NA	NA	NA	NA	Organic compounds	Benzenoids	NA	NA	NA	CANOPUS	1.302325581	0.162790698	-0.837209302	84.16046512	17	10	0.264705882	0.333333333	8	Other class of Benzenoids	Other class of Benzenoids	Other	Other class of Benzenoids
MW_712.40518@RT_30.630	C38 H56 N4 O9	38	56	4	9	0	0	0	0	0	MW_712.40518@RT_30.630	712.40518	711.3979	NA	MW_712.40518@RT_30.630	No annotation	NA	NA	NA	NA	Organic compounds	Organic acids and derivatives	Carboxylic acids and derivatives	NA	NA	CANOPUS	1.473684211	0.236842105	-0.684210526	79.8	13	4	0.08	0.220338983	0	Other subclass of Carboxylic acids and derivatives	Carboxylic acids and derivatives	Carboxylic acids and derivatives	Other subclass of Carboxylic acids and derivatives
MW_722.37393@RT_46.173	C42 H50 N4 O7	42	50	4	7	0	0	0	0	0	MW_722.37393@RT_46.173	722.37393	721.36666	NA	MW_722.37393@RT_46.173	No annotation	NA	NA	NA	NA	Organic compounds	Organic acids and derivatives	Carboxylic acids and derivatives	Amino acids, peptides, and analogues	Amino acids and derivatives	CANOPUS	1.19047619	0.166666667	-0.571428571	76.58571429	20	13	0.35483871	0.420289855	9	Amino acids and derivatives	Carboxylic acids and derivatives	Carboxylic acids and derivatives	Amino acids and derivatives
MW_726.31122@RT_26.984	C36 H46 N4 O12	36	46	4	12	0	0	0	0	0	MW_726.31122@RT_26.984	726.31122	725.30394	NA	MW_726.31122@RT_26.984	No annotation	NA	NA	NA	NA	Organic compounds	Organic acids and derivatives	Carboxylic acids and derivatives	NA	NA	CANOPUS	1.277777778	0.333333333	-0.277777778	68.21666667	16	4	0.1	0.307692308	0	Other subclass of Carboxylic acids and derivatives	Carboxylic acids and derivatives	Carboxylic acids and derivatives	Other subclass of Carboxylic acids and derivatives
MW_726.38405@RT_30.827	C29 H46 N18 O5	29	46	18	5	0	0	0	0	0	MW_726.38405@RT_30.827	726.38405	725.37677	NA	MW_726.38405@RT_30.827	No annotation	NA	NA	NA	NA	Organic compounds	Organic acids and derivatives	Carboxylic acids and derivatives	Amino acids, peptides, and analogues	Amino acids and derivatives	CANOPUS	1.586206897	0.172413793	0.620689655	42.61034483	16	11	0.333333333	0.529411765	-7	Amino acids and derivatives	Carboxylic acids and derivatives	Carboxylic acids and derivatives	Amino acids and derivatives
MW_726.38407@RT_29.025	C33 H54 N6 O12	33	54	6	12	0	0	0	0	0	MW_726.38407@RT_29.025	726.38407	725.37679	NA	MW_726.38407@RT_29.025	No annotation	NA	NA	NA	NA	Organic compounds	Organic acids and derivatives	NA	NA	NA	CANOPUS	1.636363636	0.363636364	-0.363636364	70.66363636	10	-2	0	0.047619048	-8	Other class of Organic acids and derivatives	Other class of Organic acids and derivatives	Other class of Organic acids and derivatives	Other class of Organic acids and derivatives
MW_726.38777@RT_29.117	C32 H62 N4 O10 S2	32	62	4	10	0	2	0	0	0	MW_726.38777@RT_29.117	726.38777	725.3805	NA	MW_726.38777@RT_29.117	No annotation	NA	NA	NA	NA	Organic compounds	Organic acids and derivatives	Carboxylic acids and derivatives	Amino acids, peptides, and analogues	Peptides	CANOPUS	1.9375	0.3125	-0.8125	83.45625	4	-6	0	0	-12	Peptides	Carboxylic acids and derivatives	Carboxylic acids and derivatives	Peptides
MW_728.40027@RT_31.525	C31 H56 N10 O8 S	31	56	10	8	0	1	0	0	0	N-Acetyl-3-cyclohexyl-L-alanyl-L-arginyl-L-alanyl-L-methionyl-D-alanyl-L-serinamide	728.40027	727.39299	NA	N-Acetyl-3-cyclohexyl-L-alanyl-L-arginyl-L-alanyl-L-methionyl-D-alanyl-L-serinamide	Compound Discoverer	NA	MMNCBZNRPNTWDM-PPIWZOICSA-N	InChI=1S/C31H56N10O8S/c1-17(26(45)39-22(12-14-50-4)29(48)37-18(2)27(46)41-24(16-42)25(32)44)36-28(47)21(11-8-13-35-31(33)34)40-30(49)23(38-19(3)43)15-20-9-6-5-7-10-20/h17-18,20-24,42H,5-16H2,1-4H3,(H2,32,44)(H,36,47)(H,37,48)(H,38,43)(H,39,45)(H,40,49)(H,41,46)(H4,33,34,35)/t17-,18+,21-,22-,23-,24-/m0/s1	C[C@@H](C(=O)N[C@@H](CCSC)C(=O)N[C@H](C)C(=O)N[C@@H](CO)C(=O)N)NC(=O)[C@H](CCCN=C(N)N)NC(=O)[C@H](CC1CCCCC1)NC(=O)C	Organic compounds	Organic acids and derivatives	Carboxylic acids and derivatives	Amino acids, peptides, and analogues	Peptides	Classyfire from InChI	1.806451613	0.258064516	-0.258064516	67.65483871	9	1	0	0	-10	Peptides	Carboxylic acids and derivatives	Carboxylic acids and derivatives	Peptides
MW_740.29405@RT_32.241	C42 H40 N6 O7	42	40	6	7	0	0	0	0	0	MW_740.29405@RT_32.241	740.29405	739.28678	NA	MW_740.29405@RT_32.241	No annotation	NA	NA	NA	NA	Organic compounds	Organic acids and derivatives	Carboxylic acids and derivatives	Amino acids, peptides, and analogues	Amino acids and derivatives	CANOPUS	0.952380952	0.166666667	-0.19047619	65.72857143	26	19	0.551724138	0.6	13	Amino acids and derivatives	Carboxylic acids and derivatives	Carboxylic acids and derivatives	Amino acids and derivatives
MW_740.39950@RT_38.252	C39 H56 N4 O10	39	56	4	10	0	0	0	0	0	MW_740.39950@RT_38.252	740.3995	739.39223	NA	MW_740.39950@RT_38.252	No annotation	NA	NA	NA	NA	Organic compounds	Organic acids and derivatives	Carboxylic acids and derivatives	Amino acids, peptides, and analogues	Amino acids and derivatives	CANOPUS	1.435897436	0.256410256	-0.615384615	77.83846154	14	4	0.08	0.233333333	0	Amino acids and derivatives	Carboxylic acids and derivatives	Carboxylic acids and derivatives	Amino acids and derivatives
MW_744.49592@RT_60.180	C40 H72 O10 P	40	72	0	10	1	0	0	0	0	MW_744.49592@RT_60.180	744.49592	743.48865	PG(16:0/18:3); [M-H]- C40H72O10P1	PG(16:0/18:3); [M-H]- C40H72O10P1	GNPS	NA	MXXBXORMSDVEFW-UICYIPPFSA-N	InChI=1S/C40H73O10P/c1-3-5-7-9-11-13-15-16-17-18-19-20-22-24-26-28-30-32-40(44)50-38(36-49-51(45,46)48-34-37(42)33-41)35-47-39(43)31-29-27-25-23-21-14-12-10-8-6-4-2/h10-13,16-17,37-38,41-42H,3-9,14-15,18-36H2,1-2H3,(H,45,46)/b12-10-,13-11-,17-16-/t37-,38+/m0/s1	CCCCCC=CCC=CCCCCCCCCCC(=O)OC(COC(=O)CCCCCCCC=CCCCC)COP(=O)(O)OCC(CO)O	Organic compounds	Lipids and lipid-like molecules	Glycerophospholipids	Glycerophosphoglycerols	Phosphatidylglycerols	Classyfire from InChI	1.8	0.25	-1.425	100.9125	5.5	-4.5	0	0	-5.5	Phosphatidylglycerols	Glycerophospholipids	Other	Other
MW_748.27514@RT_26.555	C33 H44 N6 O12 S	33	44	6	12	0	1	0	0	0	MW_748.27514@RT_26.555	748.27514	747.26786	NA	MW_748.27514@RT_26.555	No annotation	NA	NA	NA	NA	Organic compounds	Organic acids and derivatives	Carboxylic acids and derivatives	Amino acids, peptides, and analogues	Peptides	CANOPUS	1.333333333	0.363636364	0	60.3	15	3	0	0.25	-4	Peptides	Carboxylic acids and derivatives	Carboxylic acids and derivatives	Peptides
MW_756.32245@RT_26.755	C27 H44 N14 O12	27	44	14	12	0	0	0	0	0	MW_756.32245@RT_26.755	756.32245	755.31517	NA	MW_756.32245@RT_26.755	No annotation	NA	NA	NA	NA	Organic compounds	Organic acids and derivatives	Carboxylic acids and derivatives	Amino acids, peptides, and analogues	Peptides	CANOPUS	1.62962963	0.444444444	0.814814815	37.07777778	13	1	0	0	-13	Peptides	Carboxylic acids and derivatives	Carboxylic acids and derivatives	Peptides
MW_756.41594@RT_36.168	C37 H56 N8 O9	37	56	8	9	0	0	0	0	0	MW_756.41594@RT_36.168	756.41594	755.40866	NA	MW_756.41594@RT_36.168	No annotation	NA	NA	NA	NA	Organic compounds	Organic acids and derivatives	Carboxylic acids and derivatives	Amino acids, peptides, and analogues	Peptides	CANOPUS	1.513513514	0.243243243	-0.378378378	71.08378378	14	5	0.05	0.224489796	-3	Peptides	Carboxylic acids and derivatives	Carboxylic acids and derivatives	Peptides
MW_758.30143@RT_18.600	C29 H46 N10 O12 S	29	46	10	12	0	1	0	0	0	MW_758.30143@RT_18.600	758.30143	757.29415	NA	MW_758.30143@RT_18.600	No annotation	NA	NA	NA	NA	Organic compounds	Organic acids and derivatives	Carboxylic acids and derivatives	Amino acids, peptides, and analogues	Peptides	CANOPUS	1.586206897	0.413793103	0.344827586	50.47241379	12	0	0	0	-11	Peptides	Carboxylic acids and derivatives	Carboxylic acids and derivatives	Peptides
MW_764.27654@RT_14.962	C35 H40 N8 O12	35	40	8	12	0	0	0	0	0	MW_764.27654@RT_14.962	764.27654	763.26926	NA	MW_764.27654@RT_14.962	No annotation	NA	NA	NA	NA	Organic compounds	Phenylpropanoids and polyketides	NA	NA	NA	CANOPUS	1.142857143	0.342857143	0.228571429	53.78571429	20	8	0.266666667	0.476190476	0	Other class of Phenylpropanoids and polyketides	Other class of Phenylpropanoids and polyketides	Other	Other
MW_772.24449@RT_16.735	C28 H40 N10 O14 S	28	40	10	14	0	1	0	0	0	MW_772.24449@RT_16.735	772.24449	771.23721	NA	MW_772.24449@RT_16.735	No annotation	NA	NA	NA	NA	Organic compounds	Organic acids and derivatives	Carboxylic acids and derivatives	Amino acids, peptides, and analogues	Peptides	CANOPUS	1.428571429	0.5	0.714285714	39.94285714	14	0	0	0.1	-11	Peptides	Carboxylic acids and derivatives	Carboxylic acids and derivatives	Peptides
MW_772.39010@RT_28.211	C38 H60 O16	38	60	0	16	0	0	0	0	0	MW_772.39010@RT_28.211	772.3901	771.38282	NA	MW_772.39010@RT_28.211	No annotation	NA	NA	NA	NA	Organic compounds	Lipids and lipid-like molecules	NA	NA	NA	CANOPUS	1.578947368	0.421052632	-0.736842105	81.3	9	-7	0	0.033333333	-7	Other class of Lipids and lipid-like molecules	Other class of Lipids and lipid-like molecules	Other	Other
MW_776.20261@RT_14.397	C30 H40 N4 O18 S	30	40	4	18	0	1	0	0	0	MW_776.20261@RT_14.397	776.20261	775.19533	NA	MW_776.20261@RT_14.397	No annotation	NA	NA	NA	NA	Organic compounds	Organic acids and derivatives	Carboxylic acids and derivatives	NA	NA	CANOPUS	1.333333333	0.6	0.333333333	50.8	13	-5	0	0.0625	-10	Other subclass of Carboxylic acids and derivatives	Carboxylic acids and derivatives	Carboxylic acids and derivatives	Other subclass of Carboxylic acids and derivatives
MW_780.11967@RT_19.144	C27 H20 N14 O15	27	20	14	15	0	0	0	0	0	MW_780.11967@RT_19.144	780.11967	779.11239	NA	MW_780.11967@RT_19.144	No annotation	NA	NA	NA	NA	Organic compounds	Nucleosides, nucleotides, and analogues	NA	NA	NA	CANOPUS	0.740740741	0.555555556	1.925925926	5.411111111	25	10	0	1.909090909	-4	Other class of Nucleosides, nucleotides, and analogues	Other class of Nucleosides, nucleotides, and analogues	Other	Other class of Nucleosides, nucleotides, and analogues
MW_780.11969@RT_20.574	C31 H25 N8 O15 P	31	25	8	15	1	0	0	0	0	MW_780.11969@RT_20.574	780.11969	779.11241	NA	MW_780.11969@RT_20.574	No annotation	NA	NA	NA	NA	Organic compounds	Nucleosides, nucleotides, and analogues	NA	NA	NA	CANOPUS	0.806451613	0.483870968	0.774193548	38.23548387	24	9	0.642857143	0.827586207	0	Other class of Nucleosides, nucleotides, and analogues	Other class of Nucleosides, nucleotides, and analogues	Other	Other class of Nucleosides, nucleotides, and analogues
MW_780.23422@RT_17.199	C39 H40 O17	39	40	0	17	0	0	0	0	0	MW_780.23422@RT_17.199	780.23422	779.22694	NA	MW_780.23422@RT_17.199	No annotation	NA	NA	NA	NA	Organic compounds	Phenylpropanoids and polyketides	NA	NA	NA	CANOPUS	1.025641026	0.435897436	-0.153846154	64.68461538	20	3	0.136363636	0.37704918	3	Other class of Phenylpropanoids and polyketides	Other class of Phenylpropanoids and polyketides	Other	Other
MW_786.36921@RT_22.847	C38 H58 O17	38	58	0	17	0	0	0	0	0	MW_786.36921@RT_22.847	786.36921	785.36193	NA	MW_786.36921@RT_22.847	No annotation	NA	NA	NA	NA	Organic compounds	Lipids and lipid-like molecules	Prenol lipids	Terpene glycosides	NA	CANOPUS	1.526315789	0.447368421	-0.631578947	78.3	10	-7	0	0.050847458	-7	Other Terpene glycosides	Prenol lipids	Prenol lipids	Other Terpene glycosides
MW_796.31769@RT_20.757	C29 H44 N14 O13	29	44	14	13	0	0	0	0	0	MW_796.31769@RT_20.757	796.31769	795.31042	NA	MW_796.31769@RT_20.757	No annotation	NA	NA	NA	NA	Organic compounds	Organic acids and derivatives	Carboxylic acids and derivatives	Amino acids, peptides, and analogues	Peptides	CANOPUS	1.517241379	0.448275862	0.827586207	36.7137931	15	2	0	0.176470588	-12	Peptides	Carboxylic acids and derivatives	Carboxylic acids and derivatives	Peptides
MW_806.22910@RT_14.862	C27 H38 N10 O19	27	38	10	19	0	0	0	0	0	MW_806.22910@RT_14.862	806.2291	805.22182	NA	MW_806.22910@RT_14.862	No annotation	NA	NA	NA	NA	Organic compounds	Organic oxygen compounds	Organooxygen compounds	Carbohydrates and carbohydrate conjugates	Aminosaccharides	CANOPUS	1.407407407	0.703703704	1.111111111	28.63333333	14	-5	5	0	-15	Aminosaccharides	Organooxygen compounds	Organooxygen compounds	Aminosaccharides
MW_812.29129@RT_20.819	C29 H52 N2 O24	29	52	2	24	0	0	0	0	0	MW_812.29129@RT_20.819	812.29129	811.28401	NA	MW_812.29129@RT_20.819	No annotation	NA	NA	NA	NA	Organic compounds	Organic oxygen compounds	Organooxygen compounds	Carbohydrates and carbohydrate conjugates	Sugar acids and derivatives	CANOPUS	1.793103448	0.827586207	0.068965517	58.33448276	5	-19	0	0	-21	Sugar acids and derivatives	Organooxygen compounds	Organooxygen compounds	Other
MW_812.45763@RT_37.951	C42 H68 O15	42	68	0	15	0	0	0	0	0	6-Deoxy-1-O-[(2beta,3beta,6beta,16alpha)-3-(beta-D-glucopyranosyloxy)-2,6,16-trihydroxy-28-oxoolean-12-en-28-yl]-alpha-L-mannopyranose	812.45763	811.45035	NA	6-Deoxy-1-O-[(2beta,3beta,6beta,16alpha)-3-(beta-D-glucopyranosyloxy)-2,6,16-trihydroxy-28-oxoolean-12-en-28-yl]-alpha-L-mannopyranose	Compound Discoverer	NA	LZIMOIPXNDCZGQ-RFFVNIRISA-N	InChI=1S/C42H68O15/c1-18-26(47)28(49)30(51)34(54-18)57-36(53)42-12-11-37(2,3)13-20(42)19-9-10-24-39(6)14-22(45)33(56-35-31(52)29(50)27(48)23(17-43)55-35)38(4,5)32(39)21(44)15-41(24,8)40(19,7)16-25(42)46/h9,18,20-35,43-52H,10-17H2,1-8H3/t18-,20-,21+,22-,23+,24+,25+,26-,27+,28+,29-,30+,31+,32-,33-,34-,35-,39+,40+,41+,42+/m0/s1	C[C@@H]1O[C@H]([C@@H]([C@@H]([C@H]1O)O)O)OC(=O)[C@@]23[C@@H](C[C@]4([C@]5([C@@H]([C@@]6([C@H]([C@@]([C@H]([C@H](C6)O)O[C@@H]7O[C@@H]([C@H]([C@@H]([C@H]7O)O)O)CO)(C)C)[C@@H](C5)O)C)CC=C4[C@@H]2C[C@@](CC3)(C)C)C)C)O	Organic compounds	Lipids and lipid-like molecules	Prenol lipids	Terpene glycosides	Triterpene glycosides	Classyfire from InChI	1.619047619	0.357142857	-0.904761905	86.08571429	9	-6	0	0.043478261	-6	Triterpene glycosides	Prenol lipids	Prenol lipids	Triterpene glycosides
MW_814.19779@RT_28.258	C23 H31 N18 O14 P	23	31	18	14	1	0	0	0	0	MW_814.19779@RT_28.258	814.19779	813.19051	NA	MW_814.19779@RT_28.258	No annotation	NA	NA	NA	NA	Organic compounds	Nucleosides, nucleotides, and analogues	(5'->5')-dinucleotides	NA	NA	CANOPUS	1.347826087	0.608695652	2	3.3	18	4	0.55	0	-15	Other subclass of (5'->5')-dinucleotides	(5'->5')-dinucleotides	Other	Other
MW_836.53128@RT_52.778	C47 H72 N4 O9	47	72	4	9	0	0	0	0	0	MW_836.53128@RT_52.778	836.53128	835.52401	NA	MW_836.53128@RT_52.778	No annotation	NA	NA	NA	NA	Organic compounds	Organic acids and derivatives	Peptidomimetics	Depsipeptides	Cyclic depsipeptides	CANOPUS	1.531914894	0.191489362	-0.893617021	85.76808511	14	5	0.088235294	0.194805195	1	Cyclic depsipeptides	Peptidomimetics	Other	Other
MW_838.38575@RT_27.928	C32 H58 N10 O14 S	32	58	10	14	0	1	0	0	0	MW_838.38575@RT_27.928	838.38575	837.37847	NA	MW_838.38575@RT_27.928	No annotation	NA	NA	NA	NA	Organic compounds	Organic acids and derivatives	Carboxylic acids and derivatives	Amino acids, peptides, and analogues	Peptides	CANOPUS	1.8125	0.4375	0.0625	58.51875	9	-5	0	0	-16	Peptides	Carboxylic acids and derivatives	Carboxylic acids and derivatives	Peptides
MW_844.20895@RT_27.634	C40 H36 N4 O17	40	36	4	17	0	0	0	0	0	MW_844.20895@RT_27.634	844.20895	843.20167	NA	MW_844.20895@RT_27.634	No annotation	NA	NA	NA	NA	Organic compounds	Phenylpropanoids and polyketides	Coumarins and derivatives	Coumarin glycosides	NA	CANOPUS	0.9	0.425	0.25	53.175	25	8	0.315789474	0.527272727	4	Other Coumarin glycosides	Coumarins and derivatives	Other	Other Coumarin glycosides
MW_844.24505@RT_13.406	C27 H45 N10 O17 P S	27	45	10	17	1	1	0	0	0	MW_844.24505@RT_13.406	844.24505	843.23777	NA	MW_844.24505@RT_13.406	No annotation	NA	NA	NA	NA	Organic compounds	Lipids and lipid-like molecules	Fatty Acyls	Fatty acyl thioesters	Acyl CoAs	CANOPUS	1.666666667	0.62962963	0.592592593	43.41111111	11	-6	6.25	0	-18	Acyl CoAs	Fatty Acyls	Fatty Acyls	Acyl CoAs
MW_864.19302@RT_15.755	C24 H32 N16 O20	24	32	16	20	0	0	0	0	0	MW_864.19302@RT_15.755	864.19302	863.18574	NA	MW_864.19302@RT_15.755	No annotation	NA	NA	NA	NA	Organic compounds	Organic acids and derivatives	Carboxylic acids and derivatives	Amino acids, peptides, and analogues	Amino acids and derivatives	CANOPUS	1.333333333	0.833333333	2.333333333	-6.2	17	-3	0.916666667	0.5	-19	Amino acids and derivatives	Carboxylic acids and derivatives	Carboxylic acids and derivatives	Amino acids and derivatives
MW_864.40401@RT_29.594	C42 H56 N8 O12	42	56	8	12	0	0	0	0	0	MW_864.40401@RT_29.594	864.40401	863.39673	NA	MW_864.40401@RT_29.594	No annotation	NA	NA	NA	NA	Organic compounds	Organic acids and derivatives	Carboxylic acids and derivatives	Amino acids, peptides, and analogues	NA	CANOPUS	1.333333333	0.285714286	-0.19047619	65.72857143	19	7	0.136363636	0.321428571	-1	Other Amino acids, peptides, and analogues	Carboxylic acids and derivatives	Carboxylic acids and derivatives	Other
MW_866.20829@RT_12.082	C30 H46 N2 O25 S	30	46	2	25	0	1	0	0	0	MW_866.20829@RT_12.082	866.20829	865.20101	NA	MW_866.20829@RT_12.082	No annotation	NA	NA	NA	NA	Organic compounds	Organic oxygen compounds	Organooxygen compounds	Carbohydrates and carbohydrate conjugates	Glycosyl compounds	CANOPUS	1.533333333	0.833333333	0.4	48.9	9	-16	0	0	-19	Glycosyl compounds	Organooxygen compounds	Organooxygen compounds	Glycosyl compounds
MW_866.20837@RT_13.394	C43 H38 N4 O14 S	43	38	4	14	0	1	0	0	0	MW_866.20837@RT_13.394	866.20837	865.20109	NA	MW_866.20837@RT_13.394	No annotation	NA	NA	NA	NA	Organic compounds	Benzenoids	Benzene and substituted derivatives	NA	NA	CANOPUS	0.88372093	0.325581395	0.093023256	57.64883721	27	13	0.416666667	0.548387097	8	Other subclass of Benzene and substituted derivatives	Benzene and substituted derivatives	Benzene and substituted derivatives	Other subclass of Benzene and substituted derivatives
MW_866.20911@RT_13.885	C45 H38 O18	45	38	0	18	0	0	0	0	0	MW_866.20911@RT_13.885	866.20911	865.20183	NA	MW_866.20911@RT_13.885	No annotation	NA	NA	NA	NA	Organic compounds	Phenylpropanoids and polyketides	Flavonoids	Biflavonoids and polyflavonoids	NA	CANOPUS	0.844444444	0.4	-0.044444444	61.56666667	27	9	0.333333333	0.5	9	Other Biflavonoids and polyflavonoids	Flavonoids	Flavonoids	Other Biflavonoids and polyflavonoids
MW_866.30845@RT_17.147	C45 H46 N4 O14	45	46	4	14	0	0	0	0	0	MW_866.30845@RT_17.147	866.30845	865.30118	NA	MW_866.30845@RT_17.147	No annotation	NA	NA	NA	NA	Organic compounds	Phenylpropanoids and polyketides	Coumarins and derivatives	Coumarin glycosides	NA	CANOPUS	1.022222222	0.311111111	-0.133333333	64.1	25	11	0.333333333	0.470588235	7	Other Coumarin glycosides	Coumarins and derivatives	Other	Other Coumarin glycosides
MW_868.22455@RT_13.696	C31 H42 N12 O12 P2 S	31	42	12	12	2	1	0	0	0	MW_868.22455@RT_13.696	868.22455	867.21727	NA	MW_868.22455@RT_13.696	No annotation	NA	NA	NA	NA	Organic compounds	Lipids and lipid-like molecules	Fatty Acyls	Fatty acyl thioesters	Acyl CoAs	CANOPUS	1.35483871	0.387096774	0.322580645	51.10645161	18	6	0	0.4	-9	Acyl CoAs	Fatty Acyls	Fatty Acyls	Acyl CoAs
MW_870.23960@RT_17.440	C34 H43 N14 O6 P S3	34	43	14	6	1	3	0	0	0	MW_870.23960@RT_17.440	870.2396	869.23232	NA	MW_870.23960@RT_17.440	No annotation	NA	NA	NA	NA	Organic compounds	Organic acids and derivatives	Carboxylic acids and derivatives	Amino acids, peptides, and analogues	Amino acids and derivatives	CANOPUS	1.264705882	0.176470588	0.352941176	50.24117647	21	15	0.45	0.576923077	-3	Amino acids and derivatives	Carboxylic acids and derivatives	Carboxylic acids and derivatives	Amino acids and derivatives
MW_878.25108@RT_23.720	C30 H42 N10 O21	30	42	10	21	0	0	0	0	0	MW_878.25108@RT_23.720	878.25108	877.2438	NA	MW_878.25108@RT_23.720	No annotation	NA	NA	NA	NA	Organic compounds	Organic acids and derivatives	Carboxylic acids and derivatives	Amino acids, peptides, and analogues	NA	CANOPUS	1.4	0.7	1	31.8	15	-6	11	0	-16	Other Amino acids, peptides, and analogues	Carboxylic acids and derivatives	Carboxylic acids and derivatives	Other
MW_884.21877@RT_13.725	C22 H42 N14 O20 P2	22	42	14	20	2	0	0	0	0	MW_884.21877@RT_13.725	884.21877	883.21149	NA	MW_884.21877@RT_13.725	No annotation	NA	NA	NA	NA	Organic compounds	Nucleosides, nucleotides, and analogues	Purine nucleotides	Purine nucleotide sugars	NA	CANOPUS	1.909090909	0.909090909	1.363636364	21.43636364	10	-10	1.285714286	2	-26	Other Purine nucleotide sugars	Purine nucleotides	Purine nucleotides	Other Purine nucleotide sugars
MW_896.20426@RT_22.054	C40 H36 N10 O11 S2	40	36	10	11	0	2	0	0	0	MW_896.20426@RT_22.054	896.20426	895.19698	NA	MW_896.20426@RT_22.054	No annotation	NA	NA	NA	NA	Organic compounds	Organic acids and derivatives	Carboxylic acids and derivatives	Amino acids, peptides, and analogues	Peptides	CANOPUS	0.9	0.275	0.5	46.05	28	17	0.588235294	0.688888889	5	Peptides	Carboxylic acids and derivatives	Carboxylic acids and derivatives	Peptides
MW_914.17824@RT_23.653	C36 H34 N8 O21	36	34	8	21	0	0	0	0	0	MW_914.17824@RT_23.653	914.17824	913.17097	NA	MW_914.17824@RT_23.653	No annotation	NA	NA	NA	NA	Organic compounds	Organic oxygen compounds	Organooxygen compounds	Carbohydrates and carbohydrate conjugates	Glycosyl compounds	CANOPUS	0.944444444	0.583333333	0.888888889	34.96666667	24	3	0	0.542857143	-5	Glycosyl compounds	Organooxygen compounds	Organooxygen compounds	Glycosyl compounds
MW_916.43354@RT_27.999	C38 H64 N10 O14 S	38	64	10	14	0	1	0	0	0	MW_916.43354@RT_27.999	916.43354	915.42626	NA	MW_916.43354@RT_27.999	No annotation	NA	NA	NA	NA	Organic compounds	Organic acids and derivatives	Carboxylic acids and derivatives	Amino acids, peptides, and analogues	Peptides	CANOPUS	1.684210526	0.368421053	-0.105263158	63.3	12	-2	0	0	-13	Peptides	Carboxylic acids and derivatives	Carboxylic acids and derivatives	Peptides
MW_916.43375@RT_28.908	C38 H64 N10 O14 S	38	64	10	14	0	1	0	0	0	MW_916.43375@RT_28.908	916.43375	915.42648	NA	MW_916.43375@RT_28.908	No annotation	NA	NA	NA	NA	Organic compounds	Organic acids and derivatives	Carboxylic acids and derivatives	Amino acids, peptides, and analogues	Peptides	CANOPUS	1.684210526	0.368421053	-0.105263158	63.3	12	-2	0	0	-13	Peptides	Carboxylic acids and derivatives	Carboxylic acids and derivatives	Peptides
MW_916.43375@RT_29.027	C42 H56 N14 O10	42	56	14	10	0	0	0	0	0	MW_916.43375@RT_29.027	916.43375	915.42648	NA	MW_916.43375@RT_29.027	No annotation	NA	NA	NA	NA	Organic compounds	Organic acids and derivatives	Carboxylic acids and derivatives	Amino acids, peptides, and analogues	Peptides	CANOPUS	1.333333333	0.238095238	0.142857143	56.22857143	22	12	0.277777778	0.434782609	-2	Peptides	Carboxylic acids and derivatives	Carboxylic acids and derivatives	Peptides
MW_918.44928@RT_28.106	C50 H62 N8 O7 S	50	62	8	7	0	1	0	0	0	MW_918.44928@RT_28.106	918.44928	917.442	NA	MW_918.44928@RT_28.106	No annotation	NA	NA	NA	NA	Organic compounds	Organic acids and derivatives	Carboxylic acids and derivatives	Amino acids, peptides, and analogues	Peptides	CANOPUS	1.24	0.14	-0.44	72.84	24	17	0.352941176	0.413333333	8	Peptides	Carboxylic acids and derivatives	Carboxylic acids and derivatives	Peptides
MW_926.17848@RT_16.167	C28 H30 N16 O21	28	30	16	21	0	0	0	0	0	MW_926.17848@RT_16.167	926.17848	925.17121	NA	MW_926.17848@RT_16.167	No annotation	NA	NA	NA	NA	Organic compounds	Organic acids and derivatives	Carboxylic acids and derivatives	Amino acids, peptides, and analogues	Amino acids and derivatives	CANOPUS	1.071428571	0.75	2.142857143	-0.771428571	22	1	0.777777778	2.333333333	-15	Amino acids and derivatives	Carboxylic acids and derivatives	Carboxylic acids and derivatives	Amino acids and derivatives
MW_928.19406@RT_23.623	C36 H36 N10 O18 S	36	36	10	18	0	1	0	0	0	MW_928.19406@RT_23.623	928.19406	927.18678	NA	MW_928.19406@RT_23.623	No annotation	NA	NA	NA	NA	Organic compounds	Organic acids and derivatives	Carboxylic acids and derivatives	Amino acids, peptides, and analogues	Peptides	CANOPUS	1	0.5	0.888888889	34.96666667	24	6	0	0.5625	-5	Peptides	Carboxylic acids and derivatives	Carboxylic acids and derivatives	Peptides
MW_928.20121@RT_23.472	C30 H36 N14 O21	30	36	14	21	0	0	0	0	0	MW_928.20121@RT_23.472	928.20121	927.19393	NA	MW_928.20121@RT_23.472	No annotation	NA	NA	NA	NA	Organic compounds	Organic acids and derivatives	Carboxylic acids and derivatives	Amino acids, peptides, and analogues	Peptides	CANOPUS	1.2	0.7	1.6	14.7	20	-1	1.6	0.454545455	-15	Peptides	Carboxylic acids and derivatives	Carboxylic acids and derivatives	Peptides
MW_936.65677@RT_40.738	C40 H80 N20 O6	40	80	20	6	0	0	0	0	0	MW_936.65677@RT_40.738	936.65677	935.6495	NA	MW_936.65677@RT_40.738	No annotation	NA	NA	NA	NA	Organic compounds	Organic acids and derivatives	Carboxylic acids and derivatives	Amino acids, peptides, and analogues	Peptides	CANOPUS	2	0.15	-0.2	66	11	5	0	0	-15	Peptides	Carboxylic acids and derivatives	Carboxylic acids and derivatives	Peptides
MW_938.29373@RT_19.049	C36 H46 N10 O20	36	46	10	20	0	0	0	0	0	MW_938.29373@RT_19.049	938.29373	937.28645	NA	MW_938.29373@RT_19.049	No annotation	NA	NA	NA	NA	Organic compounds	Organic acids and derivatives	Carboxylic acids and derivatives	NA	NA	CANOPUS	1.277777778	0.555555556	0.666666667	41.3	19	-1	0	0.25	-11	Other subclass of Carboxylic acids and derivatives	Carboxylic acids and derivatives	Carboxylic acids and derivatives	Other subclass of Carboxylic acids and derivatives
MW_942.37692@RT_20.195	C47 H50 N12 O10	47	50	12	10	0	0	0	0	0	MW_942.37692@RT_20.195	942.37692	941.36964	NA	MW_942.37692@RT_20.195	No annotation	NA	NA	NA	NA	Organic compounds	Organic acids and derivatives	Carboxylic acids and derivatives	Amino acids, peptides, and analogues	Peptides	CANOPUS	1.063829787	0.212765957	0.127659574	56.66170213	29	19	0.52	0.6	7	Peptides	Carboxylic acids and derivatives	Carboxylic acids and derivatives	Peptides
MW_966.47094@RT_33.014	C53 H62 N10 O8	53	62	10	8	0	0	0	0	0	Methyl [(2S)-1-{(2S)-2-[5-(10-{2-[(2S)-1-{(2S)-2-[(methoxycarbonyl)amino]-3-methylbutanoyl}-2-pyrrolidinyl]-1H-imidazol-5-yl}-6-[3-(4-morpholinyl)phenyl]indolo[1,2-c][1,3]benzoxazin-3-yl)-1H-imidazol- 2-yl]-1-pyrrolidinyl}-3-methyl-1-oxo-2-butanyl]carbamate	966.47094	965.46367	NA	Methyl [(2S)-1-{(2S)-2-[5-(10-{2-[(2S)-1-{(2S)-2-[(methoxycarbonyl)amino]-3-methylbutanoyl}-2-pyrrolidinyl]-1H-imidazol-5-yl}-6-[3-(4-morpholinyl)phenyl]indolo[1,2-c][1,3]benzoxazin-3-yl)-1H-imidazol- 2-yl]-1-pyrrolidinyl}-3-methyl-1-oxo-2-butanyl]carbamate	Compound Discoverer	NA	YNLUDYJZQXWOTB-XUDDMESVSA-N	InChI=1S/C53H62N10O8/c1-30(2)45(58-52(66)68-5)49(64)61-18-8-12-41(61)47-54-28-38(56-47)32-15-17-40-35(24-32)26-43-37-16-14-33(27-44(37)71-51(63(40)43)34-10-7-11-36(25-34)60-20-22-70-23-21-60)39-29-55-48(57-39)42-13-9-19-62(42)50(65)46(31(3)4)59-53(67)69-6/h7,10-11,14-17,24-31,41-42,45-46,51H,8-9,12-13,18-23H2,1-6H3,(H,54,56)(H,55,57)(H,58,66)(H,59,67)/t41-,42-,45-,46-,51?/m0/s1	CC(C)[C@@H](C(=O)N1CCC[C@H]1c2[nH]c(cn2)c3ccc4c(c3)cc-5n4C(Oc6c5ccc(c6)c7cnc([nH]7)[C@@H]8CCCN8C(=O)[C@H](C(C)C)NC(=O)OC)c9cccc(c9)N1CCOCC1)NC(=O)OC	Organic compounds	Organic acids and derivatives	Carboxylic acids and derivatives	Amino acids, peptides, and analogues	Amino acids and derivatives	Classyfire from InChI	1.169811321	0.150943396	-0.301886792	68.90377358	28	20	0.428571429	0.487179487	10	Amino acids and derivatives	Carboxylic acids and derivatives	Carboxylic acids and derivatives	Amino acids and derivatives
MW_976.60054@RT_53.330	C37 H76 N20 O11	37	76	20	11	0	0	0	0	0	MW_976.60054@RT_53.330	976.60054	975.59326	NA	MW_976.60054@RT_53.330	No annotation	NA	NA	NA	NA	Organic compounds	Organic acids and derivatives	Carboxylic acids and derivatives	Amino acids, peptides, and analogues	Peptides	CANOPUS	2.054054054	0.297297297	0.162162162	55.67837838	10	-1	0	0	-21	Peptides	Carboxylic acids and derivatives	Carboxylic acids and derivatives	Peptides
MW_982.20520@RT_26.674	C37 H46 N10 O14 S4	37	46	10	14	0	4	0	0	0	MW_982.20520@RT_26.674	982.2052	981.19793	NA	MW_982.20520@RT_26.674	No annotation	NA	NA	NA	NA	Organic compounds	Organic acids and derivatives	Carboxylic acids and derivatives	Amino acids, peptides, and analogues	Peptides	CANOPUS	1.243243243	0.378378378	0.540540541	44.89459459	20	6	0	0.25	-8	Peptides	Carboxylic acids and derivatives	Carboxylic acids and derivatives	Peptides
MW_982.59045@RT_56.096	C40 H82 N14 O12 S	40	82	14	12	0	1	0	0	0	MW_982.59045@RT_56.096	982.59045	981.58318	NA	MW_982.59045@RT_56.096	No annotation	NA	NA	NA	NA	Organic compounds	Organic acids and derivatives	Carboxylic acids and derivatives	Amino acids, peptides, and analogues	Peptides	CANOPUS	2.05	0.3	-0.35	70.275	7	-5	0	0	-20	Peptides	Carboxylic acids and derivatives	Carboxylic acids and derivatives	Peptides
MW_994.43001@RT_29.042	C47 H62 N8 O16	47	62	8	16	0	0	0	0	0	MW_994.43001@RT_29.042	994.43001	993.42274	NA	MW_994.43001@RT_29.042	No annotation	NA	NA	NA	NA	Organic compounds	Organic acids and derivatives	Carboxylic acids and derivatives	Amino acids, peptides, and analogues	Peptides	CANOPUS	1.319148936	0.340425532	-0.127659574	63.93829787	21	5	0.043478261	0.290322581	-3	Peptides	Carboxylic acids and derivatives	Carboxylic acids and derivatives	Peptides
MW_417.19049@RT_38.491	NA	NA	NA	NA	NA	NA	NA	NA	NA	NA	MW_417.19049@RT_38.491	417.19049	416.18321	NA	MW_417.19049@RT_38.491	No annotation	NA	NA	NA	NA	NA	NA	NA	NA	NA	NA	NA	NA	NA	NA	NA	NA	NA	NA	NA	No annotation	No annotation	No annotation	No annotation
MW_432.19974@RT_18.601	NA	NA	NA	NA	NA	NA	NA	NA	NA	NA	MW_432.19974@RT_18.601	432.19974	431.19247	NA	MW_432.19974@RT_18.601	No annotation	NA	NA	NA	NA	NA	NA	NA	NA	NA	NA	NA	NA	NA	NA	NA	NA	NA	NA	NA	No annotation	No annotation	No annotation	No annotation
MW_436.23117@RT_22.781	NA	NA	NA	NA	NA	NA	NA	NA	NA	NA	MW_436.23117@RT_22.781	436.23117	435.22389	NA	MW_436.23117@RT_22.781	No annotation	NA	NA	NA	NA	NA	NA	NA	NA	NA	NA	NA	NA	NA	NA	NA	NA	NA	NA	NA	No annotation	No annotation	No annotation	No annotation
MW_465.09920@RT_23.555	NA	NA	NA	NA	NA	NA	NA	NA	NA	NA	MW_465.09920@RT_23.555	465.0992	464.09192	NA	MW_465.09920@RT_23.555	No annotation	NA	NA	NA	NA	NA	NA	NA	NA	NA	NA	NA	NA	NA	NA	NA	NA	NA	NA	NA	No annotation	No annotation	No annotation	No annotation
MW_465.09925@RT_23.714	NA	NA	NA	NA	NA	NA	NA	NA	NA	NA	MW_465.09925@RT_23.714	465.09925	464.09197	NA	MW_465.09925@RT_23.714	No annotation	NA	NA	NA	NA	NA	NA	NA	NA	NA	NA	NA	NA	NA	NA	NA	NA	NA	NA	NA	No annotation	No annotation	No annotation	No annotation
MW_489.35418@RT_42.296	NA	NA	NA	NA	NA	NA	NA	NA	NA	NA	MW_489.35418@RT_42.296	489.35418	488.34691	NA	MW_489.35418@RT_42.296	No annotation	NA	NA	NA	NA	NA	NA	NA	NA	NA	NA	NA	NA	NA	NA	NA	NA	NA	NA	NA	No annotation	No annotation	No annotation	No annotation
MW_492.22116@RT_31.132	NA	NA	NA	NA	NA	NA	NA	NA	NA	NA	MW_492.22116@RT_31.132	492.22116	491.21388	NA	MW_492.22116@RT_31.132	No annotation	NA	NA	NA	NA	NA	NA	NA	NA	NA	NA	NA	NA	NA	NA	NA	NA	NA	NA	NA	No annotation	No annotation	No annotation	No annotation
MW_494.23686@RT_31.414	NA	NA	NA	NA	NA	NA	NA	NA	NA	NA	MW_494.23686@RT_31.414	494.23686	493.22958	NA	MW_494.23686@RT_31.414	No annotation	NA	NA	NA	NA	NA	NA	NA	NA	NA	NA	NA	NA	NA	NA	NA	NA	NA	NA	NA	No annotation	No annotation	No annotation	No annotation
MW_494.23693@RT_31.049	NA	NA	NA	NA	NA	NA	NA	NA	NA	NA	MW_494.23693@RT_31.049	494.23693	493.22965	NA	MW_494.23693@RT_31.049	No annotation	NA	NA	NA	NA	NA	NA	NA	NA	NA	NA	NA	NA	NA	NA	NA	NA	NA	NA	NA	No annotation	No annotation	No annotation	No annotation
MW_500.24735@RT_31.118	NA	NA	NA	NA	NA	NA	NA	NA	NA	NA	MW_500.24735@RT_31.118	500.24735	499.24007	NA	MW_500.24735@RT_31.118	No annotation	NA	NA	NA	NA	NA	NA	NA	NA	NA	NA	NA	NA	NA	NA	NA	NA	NA	NA	NA	No annotation	No annotation	No annotation	No annotation
MW_502.32993@RT_38.248	NA	NA	NA	NA	NA	NA	NA	NA	NA	NA	MW_502.32993@RT_38.248	502.32993	501.32265	NA	MW_502.32993@RT_38.248	No annotation	NA	NA	NA	NA	NA	NA	NA	NA	NA	NA	NA	NA	NA	NA	NA	NA	NA	NA	NA	No annotation	No annotation	No annotation	No annotation
MW_507.24056@RT_33.089	NA	NA	NA	NA	NA	NA	NA	NA	NA	NA	MW_507.24056@RT_33.089	507.24056	506.23329	NA	MW_507.24056@RT_33.089	No annotation	NA	NA	NA	NA	NA	NA	NA	NA	NA	NA	NA	NA	NA	NA	NA	NA	NA	NA	NA	No annotation	No annotation	No annotation	No annotation
MW_514.26306@RT_33.218	NA	NA	NA	NA	NA	NA	NA	NA	NA	NA	MW_514.26306@RT_33.218	514.26306	513.25578	NA	MW_514.26306@RT_33.218	No annotation	NA	NA	NA	NA	NA	NA	NA	NA	NA	NA	NA	NA	NA	NA	NA	NA	NA	NA	NA	No annotation	No annotation	No annotation	No annotation
MW_514.26316@RT_33.698	NA	NA	NA	NA	NA	NA	NA	NA	NA	NA	MW_514.26316@RT_33.698	514.26316	513.25589	NA	MW_514.26316@RT_33.698	No annotation	NA	NA	NA	NA	NA	NA	NA	NA	NA	NA	NA	NA	NA	NA	NA	NA	NA	NA	NA	No annotation	No annotation	No annotation	No annotation
MW_518.38219@RT_44.043	NA	NA	NA	NA	NA	NA	NA	NA	NA	NA	MW_518.38219@RT_44.043	518.38219	517.37491	NA	MW_518.38219@RT_44.043	No annotation	NA	NA	NA	NA	NA	NA	NA	NA	NA	NA	NA	NA	NA	NA	NA	NA	NA	NA	NA	No annotation	No annotation	No annotation	No annotation
MW_519.38585@RT_43.990	NA	NA	NA	NA	NA	NA	NA	NA	NA	NA	MW_519.38585@RT_43.990	519.38585	518.37857	NA	MW_519.38585@RT_43.990	No annotation	NA	NA	NA	NA	NA	NA	NA	NA	NA	NA	NA	NA	NA	NA	NA	NA	NA	NA	NA	No annotation	No annotation	No annotation	No annotation
MW_526.20549@RT_17.767	NA	NA	NA	NA	NA	NA	NA	NA	NA	NA	MW_526.20549@RT_17.767	526.20549	525.19822	NA	MW_526.20549@RT_17.767	No annotation	NA	NA	NA	NA	NA	NA	NA	NA	NA	NA	NA	NA	NA	NA	NA	NA	NA	NA	NA	No annotation	No annotation	No annotation	No annotation
MW_530.25830@RT_22.304	NA	NA	NA	NA	NA	NA	NA	NA	NA	NA	MW_530.25830@RT_22.304	530.2583	529.25102	NA	MW_530.25830@RT_22.304	No annotation	NA	NA	NA	NA	NA	NA	NA	NA	NA	NA	NA	NA	NA	NA	NA	NA	NA	NA	NA	No annotation	No annotation	No annotation	No annotation
MW_541.33852@RT_49.060	NA	NA	NA	NA	NA	NA	NA	NA	NA	NA	MW_541.33852@RT_49.060	541.33852	540.33125	NA	MW_541.33852@RT_49.060	No annotation	NA	NA	NA	NA	NA	NA	NA	NA	NA	NA	NA	NA	NA	NA	NA	NA	NA	NA	NA	No annotation	No annotation	No annotation	No annotation
MW_550.09668@RT_25.577	NA	NA	NA	NA	NA	NA	NA	NA	NA	NA	MW_550.09668@RT_25.577	550.09668	549.08941	NA	MW_550.09668@RT_25.577	No annotation	NA	NA	NA	NA	NA	NA	NA	NA	NA	NA	NA	NA	NA	NA	NA	NA	NA	NA	NA	No annotation	No annotation	No annotation	No annotation
MW_576.12740@RT_20.903	NA	NA	NA	NA	NA	NA	NA	NA	NA	NA	MW_576.12740@RT_20.903	576.1274	575.12012	NA	MW_576.12740@RT_20.903	No annotation	NA	NA	NA	NA	NA	NA	NA	NA	NA	NA	NA	NA	NA	NA	NA	NA	NA	NA	NA	No annotation	No annotation	No annotation	No annotation
MW_577.13115@RT_20.899	NA	NA	NA	NA	NA	NA	NA	NA	NA	NA	MW_577.13115@RT_20.899	577.13115	576.12387	NA	MW_577.13115@RT_20.899	No annotation	NA	NA	NA	NA	NA	NA	NA	NA	NA	NA	NA	NA	NA	NA	NA	NA	NA	NA	NA	No annotation	No annotation	No annotation	No annotation
MW_578.27677@RT_46.580	NA	NA	NA	NA	NA	NA	NA	NA	NA	NA	MW_578.27677@RT_46.580	578.27677	577.26949	NA	MW_578.27677@RT_46.580	No annotation	NA	NA	NA	NA	NA	NA	NA	NA	NA	NA	NA	NA	NA	NA	NA	NA	NA	NA	NA	No annotation	No annotation	No annotation	No annotation
MW_579.14650@RT_13.721	NA	NA	NA	NA	NA	NA	NA	NA	NA	NA	MW_579.14650@RT_13.721	579.1465	578.13922	NA	MW_579.14650@RT_13.721	No annotation	NA	NA	NA	NA	NA	NA	NA	NA	NA	NA	NA	NA	NA	NA	NA	NA	NA	NA	NA	No annotation	No annotation	No annotation	No annotation
MW_580.27378@RT_27.288	NA	NA	NA	NA	NA	NA	NA	NA	NA	NA	MW_580.27378@RT_27.288	580.27378	579.26651	NA	MW_580.27378@RT_27.288	No annotation	NA	NA	NA	NA	NA	NA	NA	NA	NA	NA	NA	NA	NA	NA	NA	NA	NA	NA	NA	No annotation	No annotation	No annotation	No annotation
MW_580.31029@RT_35.150	NA	NA	NA	NA	NA	NA	NA	NA	NA	NA	MW_580.31029@RT_35.150	580.31029	579.30302	NA	MW_580.31029@RT_35.150	No annotation	NA	NA	NA	NA	NA	NA	NA	NA	NA	NA	NA	NA	NA	NA	NA	NA	NA	NA	NA	No annotation	No annotation	No annotation	No annotation
MW_582.15913@RT_23.919	NA	NA	NA	NA	NA	NA	NA	NA	NA	NA	MW_582.15913@RT_23.919	582.15913	581.15185	NA	MW_582.15913@RT_23.919	No annotation	NA	NA	NA	NA	NA	NA	NA	NA	NA	NA	NA	NA	NA	NA	NA	NA	NA	NA	NA	No annotation	No annotation	No annotation	No annotation
MW_597.14183@RT_23.651	NA	NA	NA	NA	NA	NA	NA	NA	NA	NA	MW_597.14183@RT_23.651	597.14183	596.13456	NA	MW_597.14183@RT_23.651	No annotation	NA	NA	NA	NA	NA	NA	NA	NA	NA	NA	NA	NA	NA	NA	NA	NA	NA	NA	NA	No annotation	No annotation	No annotation	No annotation
MW_597.14478@RT_23.430	NA	NA	NA	NA	NA	NA	NA	NA	NA	NA	MW_597.14478@RT_23.430	597.14478	596.1375	NA	MW_597.14478@RT_23.430	No annotation	NA	NA	NA	NA	NA	NA	NA	NA	NA	NA	NA	NA	NA	NA	NA	NA	NA	NA	NA	No annotation	No annotation	No annotation	No annotation
MW_598.22708@RT_22.046	NA	NA	NA	NA	NA	NA	NA	NA	NA	NA	MW_598.22708@RT_22.046	598.22708	597.2198	NA	MW_598.22708@RT_22.046	No annotation	NA	NA	NA	NA	NA	NA	NA	NA	NA	NA	NA	NA	NA	NA	NA	NA	NA	NA	NA	No annotation	No annotation	No annotation	No annotation
MW_604.39844@RT_42.758	NA	NA	NA	NA	NA	NA	NA	NA	NA	NA	MW_604.39844@RT_42.758	604.39844	603.39116	NA	MW_604.39844@RT_42.758	No annotation	NA	NA	NA	NA	NA	NA	NA	NA	NA	NA	NA	NA	NA	NA	NA	NA	NA	NA	NA	No annotation	No annotation	No annotation	No annotation
MW_614.45287@RT_45.796	NA	NA	NA	NA	NA	NA	NA	NA	NA	NA	MW_614.45287@RT_45.796	614.45287	613.4456	NA	MW_614.45287@RT_45.796	No annotation	NA	NA	NA	NA	NA	NA	NA	NA	NA	NA	NA	NA	NA	NA	NA	NA	NA	NA	NA	No annotation	No annotation	No annotation	No annotation
MW_616.23756@RT_21.265	NA	NA	NA	NA	NA	NA	NA	NA	NA	NA	MW_616.23756@RT_21.265	616.23756	615.23028	NA	MW_616.23756@RT_21.265	No annotation	NA	NA	NA	NA	NA	NA	NA	NA	NA	NA	NA	NA	NA	NA	NA	NA	NA	NA	NA	No annotation	No annotation	No annotation	No annotation
MW_654.23811@RT_22.649	NA	NA	NA	NA	NA	NA	NA	NA	NA	NA	MW_654.23811@RT_22.649	654.23811	653.23083	NA	MW_654.23811@RT_22.649	No annotation	NA	NA	NA	NA	NA	NA	NA	NA	NA	NA	NA	NA	NA	NA	NA	NA	NA	NA	NA	No annotation	No annotation	No annotation	No annotation
MW_660.19137@RT_10.059	NA	NA	NA	NA	NA	NA	NA	NA	NA	NA	MW_660.19137@RT_10.059	660.19137	659.18409	NA	MW_660.19137@RT_10.059	No annotation	NA	NA	NA	NA	NA	NA	NA	NA	NA	NA	NA	NA	NA	NA	NA	NA	NA	NA	NA	No annotation	No annotation	No annotation	No annotation
MW_680.41464@RT_40.194	NA	NA	NA	NA	NA	NA	NA	NA	NA	NA	MW_680.41464@RT_40.194	680.41464	679.40736	NA	MW_680.41464@RT_40.194	No annotation	NA	NA	NA	NA	NA	NA	NA	NA	NA	NA	NA	NA	NA	NA	NA	NA	NA	NA	NA	No annotation	No annotation	No annotation	No annotation
MW_694.39429@RT_38.188	NA	NA	NA	NA	NA	NA	NA	NA	NA	NA	MW_694.39429@RT_38.188	694.39429	693.38701	NA	MW_694.39429@RT_38.188	No annotation	NA	NA	NA	NA	NA	NA	NA	NA	NA	NA	NA	NA	NA	NA	NA	NA	NA	NA	NA	No annotation	No annotation	No annotation	No annotation
MW_696.41004@RT_34.911	NA	NA	NA	NA	NA	NA	NA	NA	NA	NA	MW_696.41004@RT_34.911	696.41004	695.40277	NA	MW_696.41004@RT_34.911	No annotation	NA	NA	NA	NA	NA	NA	NA	NA	NA	NA	NA	NA	NA	NA	NA	NA	NA	NA	NA	No annotation	No annotation	No annotation	No annotation
MW_696.41006@RT_35.422	NA	NA	NA	NA	NA	NA	NA	NA	NA	NA	MW_696.41006@RT_35.422	696.41006	695.40279	NA	MW_696.41006@RT_35.422	No annotation	NA	NA	NA	NA	NA	NA	NA	NA	NA	NA	NA	NA	NA	NA	NA	NA	NA	NA	NA	No annotation	No annotation	No annotation	No annotation
MW_696.41018@RT_36.328	NA	NA	NA	NA	NA	NA	NA	NA	NA	NA	MW_696.41018@RT_36.328	696.41018	695.4029	NA	MW_696.41018@RT_36.328	No annotation	NA	NA	NA	NA	NA	NA	NA	NA	NA	NA	NA	NA	NA	NA	NA	NA	NA	NA	NA	No annotation	No annotation	No annotation	No annotation
MW_700.38921@RT_48.349	NA	NA	NA	NA	NA	NA	NA	NA	NA	NA	MW_700.38921@RT_48.349	700.38921	699.38194	NA	MW_700.38921@RT_48.349	No annotation	NA	NA	NA	NA	NA	NA	NA	NA	NA	NA	NA	NA	NA	NA	NA	NA	NA	NA	NA	No annotation	No annotation	No annotation	No annotation
MW_706.34298@RT_35.407	NA	NA	NA	NA	NA	NA	NA	NA	NA	NA	MW_706.34298@RT_35.407	706.34298	705.3357	NA	MW_706.34298@RT_35.407	No annotation	NA	NA	NA	NA	NA	NA	NA	NA	NA	NA	NA	NA	NA	NA	NA	NA	NA	NA	NA	No annotation	No annotation	No annotation	No annotation
MW_712.40508@RT_30.375	NA	NA	NA	NA	NA	NA	NA	NA	NA	NA	MW_712.40508@RT_30.375	712.40508	711.3978	NA	MW_712.40508@RT_30.375	No annotation	NA	NA	NA	NA	NA	NA	NA	NA	NA	NA	NA	NA	NA	NA	NA	NA	NA	NA	NA	No annotation	No annotation	No annotation	No annotation
MW_712.40510@RT_30.876	NA	NA	NA	NA	NA	NA	NA	NA	NA	NA	MW_712.40510@RT_30.876	712.4051	711.39782	NA	MW_712.40510@RT_30.876	No annotation	NA	NA	NA	NA	NA	NA	NA	NA	NA	NA	NA	NA	NA	NA	NA	NA	NA	NA	NA	No annotation	No annotation	No annotation	No annotation
MW_712.40520@RT_34.705	NA	NA	NA	NA	NA	NA	NA	NA	NA	NA	MW_712.40520@RT_34.705	712.4052	711.39792	NA	MW_712.40520@RT_34.705	No annotation	NA	NA	NA	NA	NA	NA	NA	NA	NA	NA	NA	NA	NA	NA	NA	NA	NA	NA	NA	No annotation	No annotation	No annotation	No annotation
MW_712.40525@RT_35.600	NA	NA	NA	NA	NA	NA	NA	NA	NA	NA	MW_712.40525@RT_35.600	712.40525	711.39798	NA	MW_712.40525@RT_35.600	No annotation	NA	NA	NA	NA	NA	NA	NA	NA	NA	NA	NA	NA	NA	NA	NA	NA	NA	NA	NA	No annotation	No annotation	No annotation	No annotation
MW_713.40831@RT_34.712	NA	NA	NA	NA	NA	NA	NA	NA	NA	NA	MW_713.40831@RT_34.712	713.40831	712.40104	NA	MW_713.40831@RT_34.712	No annotation	NA	NA	NA	NA	NA	NA	NA	NA	NA	NA	NA	NA	NA	NA	NA	NA	NA	NA	NA	No annotation	No annotation	No annotation	No annotation
MW_727.38756@RT_30.872	NA	NA	NA	NA	NA	NA	NA	NA	NA	NA	MW_727.38756@RT_30.872	727.38756	726.38029	NA	MW_727.38756@RT_30.872	No annotation	NA	NA	NA	NA	NA	NA	NA	NA	NA	NA	NA	NA	NA	NA	NA	NA	NA	NA	NA	No annotation	No annotation	No annotation	No annotation
MW_728.40007@RT_28.566	NA	NA	NA	NA	NA	NA	NA	NA	NA	NA	MW_728.40007@RT_28.566	728.40007	727.39279	NA	MW_728.40007@RT_28.566	No annotation	NA	NA	NA	NA	NA	NA	NA	NA	NA	NA	NA	NA	NA	NA	NA	NA	NA	NA	NA	No annotation	No annotation	No annotation	No annotation
MW_740.29395@RT_31.549	NA	NA	NA	NA	NA	NA	NA	NA	NA	NA	MW_740.29395@RT_31.549	740.29395	739.28667	NA	MW_740.29395@RT_31.549	No annotation	NA	NA	NA	NA	NA	NA	NA	NA	NA	NA	NA	NA	NA	NA	NA	NA	NA	NA	NA	No annotation	No annotation	No annotation	No annotation
MW_740.29819@RT_32.274	NA	NA	NA	NA	NA	NA	NA	NA	NA	NA	MW_740.29819@RT_32.274	740.29819	739.29091	NA	MW_740.29819@RT_32.274	No annotation	NA	NA	NA	NA	NA	NA	NA	NA	NA	NA	NA	NA	NA	NA	NA	NA	NA	NA	NA	No annotation	No annotation	No annotation	No annotation
MW_740.39953@RT_37.440	NA	NA	NA	NA	NA	NA	NA	NA	NA	NA	MW_740.39953@RT_37.440	740.39953	739.39225	NA	MW_740.39953@RT_37.440	No annotation	NA	NA	NA	NA	NA	NA	NA	NA	NA	NA	NA	NA	NA	NA	NA	NA	NA	NA	NA	No annotation	No annotation	No annotation	No annotation
MW_754.37974@RT_29.886	NA	NA	NA	NA	NA	NA	NA	NA	NA	NA	MW_754.37974@RT_29.886	754.37974	753.37247	NA	MW_754.37974@RT_29.886	No annotation	NA	NA	NA	NA	NA	NA	NA	NA	NA	NA	NA	NA	NA	NA	NA	NA	NA	NA	NA	No annotation	No annotation	No annotation	No annotation
MW_756.39544@RT_35.354	NA	NA	NA	NA	NA	NA	NA	NA	NA	NA	MW_756.39544@RT_35.354	756.39544	755.38817	NA	MW_756.39544@RT_35.354	No annotation	NA	NA	NA	NA	NA	NA	NA	NA	NA	NA	NA	NA	NA	NA	NA	NA	NA	NA	NA	No annotation	No annotation	No annotation	No annotation
MW_798.36968@RT_32.841	NA	NA	NA	NA	NA	NA	NA	NA	NA	NA	MW_798.36968@RT_32.841	798.36968	797.3624	NA	MW_798.36968@RT_32.841	No annotation	NA	NA	NA	NA	NA	NA	NA	NA	NA	NA	NA	NA	NA	NA	NA	NA	NA	NA	NA	No annotation	No annotation	No annotation	No annotation
MW_812.29129@RT_19.940	NA	NA	NA	NA	NA	NA	NA	NA	NA	NA	MW_812.29129@RT_19.940	812.29129	811.28401	NA	MW_812.29129@RT_19.940	No annotation	NA	NA	NA	NA	NA	NA	NA	NA	NA	NA	NA	NA	NA	NA	NA	NA	NA	NA	NA	No annotation	No annotation	No annotation	No annotation
MW_812.46427@RT_37.702	NA	NA	NA	NA	NA	NA	NA	NA	NA	NA	MW_812.46427@RT_37.702	812.46427	811.457	NA	MW_812.46427@RT_37.702	No annotation	NA	NA	NA	NA	NA	NA	NA	NA	NA	NA	NA	NA	NA	NA	NA	NA	NA	NA	NA	No annotation	No annotation	No annotation	No annotation
MW_902.34812@RT_29.767	NA	NA	NA	NA	NA	NA	NA	NA	NA	NA	MW_902.34812@RT_29.767	902.34812	901.34084	NA	MW_902.34812@RT_29.767	No annotation	NA	NA	NA	NA	NA	NA	NA	NA	NA	NA	NA	NA	NA	NA	NA	NA	NA	NA	NA	No annotation	No annotation	No annotation	No annotation
MW_906.32081@RT_35.721	NA	NA	NA	NA	NA	NA	NA	NA	NA	NA	MW_906.32081@RT_35.721	906.32081	905.31353	NA	MW_906.32081@RT_35.721	No annotation	NA	NA	NA	NA	NA	NA	NA	NA	NA	NA	NA	NA	NA	NA	NA	NA	NA	NA	NA	No annotation	No annotation	No annotation	No annotation
MW_908.33570@RT_32.375	NA	NA	NA	NA	NA	NA	NA	NA	NA	NA	MW_908.33570@RT_32.375	908.3357	907.32842	NA	MW_908.33570@RT_32.375	No annotation	NA	NA	NA	NA	NA	NA	NA	NA	NA	NA	NA	NA	NA	NA	NA	NA	NA	NA	NA	No annotation	No annotation	No annotation	No annotation
MW_926.17836@RT_19.883	NA	NA	NA	NA	NA	NA	NA	NA	NA	NA	MW_926.17836@RT_19.883	926.17836	925.17108	NA	MW_926.17836@RT_19.883	No annotation	NA	NA	NA	NA	NA	NA	NA	NA	NA	NA	NA	NA	NA	NA	NA	NA	NA	NA	NA	No annotation	No annotation	No annotation	No annotation
