# Supplementary material for: Tracing priming effects in palsa peat carbon dynamics using a stable isotope-assisted metabolomics approach
Source: Front Mol Biosci. 2025 Aug 22;12:1621357. doi: 10.3389/fmolb.2025.1621357 (PMC12411887; doi:10.3389/fmolb.2025.1621357)
Supplement: Supplementary file 3 [file Table3.csv]

FeatureID	SampleID	Labeling Status	Rel. Exchange [%]	Label
MW_780.23422@RT_17.199	I_Palsa_C1	Contaminating mass	0.42840779	Non_labeled
MW_780.23422@RT_17.199	I_Palsa_C2	Contaminating mass	0.452510557	Non_labeled
MW_780.23422@RT_17.199	I_Palsa_E1	Irregular exchange	5.887905555	Non_labeled
MW_780.23422@RT_17.199	I_Palsa_E2	Irregular exchange	4.148279531	Non_labeled
MW_780.23422@RT_17.199	I_Palsa_N1	No warnings	0.373256071	Non_labeled
MW_780.23422@RT_17.199	I_Palsa_N2	Contaminating mass	1.878074248	Non_labeled
MW_780.23422@RT_17.199	II_Palsa_C1	Contaminating mass	10.23690893	Non_labeled
MW_780.23422@RT_17.199	II_Palsa_C2	Contaminating mass	2.953146644	Non_labeled
MW_780.23422@RT_17.199	II_Palsa_E1	Irregular exchange	4.658043114	Non_labeled
MW_780.23422@RT_17.199	II_Palsa_E2	No warnings	0.355756115	Non_labeled
MW_780.23422@RT_17.199	II_Palsa_N1	Contaminating mass	7.201808152	Non_labeled
MW_780.23422@RT_17.199	II_Palsa_N2	Contaminating mass	3.635797008	Non_labeled
MW_780.23422@RT_17.199	III_Palsa_C1	Contaminating mass	2.581183632	Non_labeled
MW_780.23422@RT_17.199	III_Palsa_C2	Contaminating mass	1.158264648	Non_labeled
MW_780.23422@RT_17.199	III_Palsa_E1	Irregular exchange	15.10306564	Labeled
MW_780.23422@RT_17.199	III_Palsa_E2	Irregular exchange	6.778117232	Non_labeled
MW_780.23422@RT_17.199	III_Palsa_N1	Contaminating mass	0.956763011	Non_labeled
MW_780.23422@RT_17.199	III_Palsa_N2	Contaminating mass	0.921994892	Non_labeled
MW_780.23422@RT_17.199	Palsa_T0	Contaminating mass	1.512775343	Non_labeled
MW_780.23422@RT_17.199	PNC	No warnings	0	Non_labeled
MW_780.23422@RT_17.199	PNE	No warnings	27.99598878	Labeled
MW_632.50231@RT_49.721	I_Palsa_C1	No warnings	0	Non_labeled
MW_632.50231@RT_49.721	I_Palsa_C2	Not detected	NA	Not_detected
MW_632.50231@RT_49.721	I_Palsa_E1	Not detected	NA	Not_detected
MW_632.50231@RT_49.721	I_Palsa_E2	Irregular exchange	41.20107199	Labeled
MW_632.50231@RT_49.721	I_Palsa_N1	No warnings	0	Non_labeled
MW_632.50231@RT_49.721	I_Palsa_N2	Contaminating mass	7.900480473	Non_labeled
MW_632.50231@RT_49.721	II_Palsa_C1	Not detected	NA	Not_detected
MW_632.50231@RT_49.721	II_Palsa_C2	No warnings	0	Non_labeled
MW_632.50231@RT_49.721	II_Palsa_E1	Irregular exchange	20.00136098	Labeled
MW_632.50231@RT_49.721	II_Palsa_E2	Not detected	NA	Not_detected
MW_632.50231@RT_49.721	II_Palsa_N1	No warnings	0	Non_labeled
MW_632.50231@RT_49.721	II_Palsa_N2	No warnings	0	Non_labeled
MW_632.50231@RT_49.721	III_Palsa_C1	No warnings	0	Non_labeled
MW_632.50231@RT_49.721	III_Palsa_C2	No warnings	0	Non_labeled
MW_632.50231@RT_49.721	III_Palsa_E1	Not detected	NA	Not_detected
MW_632.50231@RT_49.721	III_Palsa_E2	No warnings	0	Non_labeled
MW_632.50231@RT_49.721	III_Palsa_N1	No warnings	0	Non_labeled
MW_632.50231@RT_49.721	III_Palsa_N2	No warnings	0	Non_labeled
MW_632.50231@RT_49.721	Palsa_T0	No warnings	0	Non_labeled
MW_632.50231@RT_49.721	PNC	No warnings	0	Non_labeled
MW_632.50231@RT_49.721	PNE	Low pattern fit	0	Non_labeled
MW_594.28116@RT_46.901	I_Palsa_C1	Contaminating mass	1.793782035	Non_labeled
MW_594.28116@RT_46.901	I_Palsa_C2	Contaminating mass	15.61715928	Non_labeled
MW_594.28116@RT_46.901	I_Palsa_E1	Irregular exchange	59.22751548	Labeled
MW_594.28116@RT_46.901	I_Palsa_E2	Irregular exchange	59.39519232	Labeled
MW_594.28116@RT_46.901	I_Palsa_N1	Contaminating mass	0.632326641	Non_labeled
MW_594.28116@RT_46.901	I_Palsa_N2	No warnings	0.175495276	Non_labeled
MW_594.28116@RT_46.901	II_Palsa_C1	Contaminating mass	1.336699987	Non_labeled
MW_594.28116@RT_46.901	II_Palsa_C2	Contaminating mass	2.397811966	Non_labeled
MW_594.28116@RT_46.901	II_Palsa_E1	Irregular exchange	48.0890013	Labeled
MW_594.28116@RT_46.901	II_Palsa_E2	Irregular exchange	20.49054754	Labeled
MW_594.28116@RT_46.901	II_Palsa_N1	Contaminating mass	1.315008321	Non_labeled
MW_594.28116@RT_46.901	II_Palsa_N2	Contaminating mass	1.457260921	Non_labeled
MW_594.28116@RT_46.901	III_Palsa_C1	Contaminating mass	14.23494354	Non_labeled
MW_594.28116@RT_46.901	III_Palsa_C2	No warnings	0	Non_labeled
MW_594.28116@RT_46.901	III_Palsa_E1	Low pattern fit	12.58379408	Non_labeled
MW_594.28116@RT_46.901	III_Palsa_E2	Low pattern fit	23.2855635	Non_labeled
MW_594.28116@RT_46.901	III_Palsa_N1	Contaminating mass	1.000228623	Non_labeled
MW_594.28116@RT_46.901	III_Palsa_N2	Contaminating mass	5.055818269	Non_labeled
MW_594.28116@RT_46.901	Palsa_T0	Contaminating mass	0.885558306	Non_labeled
MW_594.28116@RT_46.901	PNC	No warnings	0.290014935	Non_labeled
MW_594.28116@RT_46.901	PNE	No warnings	64.21075624	Labeled
MW_416.18697@RT_37.918	I_Palsa_C1	Contaminating mass	0.849708614	Non_labeled
MW_416.18697@RT_37.918	I_Palsa_C2	Contaminating mass	0.698022273	Non_labeled
MW_416.18697@RT_37.918	I_Palsa_E1	No warnings	2.991536281	Non_labeled
MW_416.18697@RT_37.918	I_Palsa_E2	No warnings	4.641660146	Non_labeled
MW_416.18697@RT_37.918	I_Palsa_N1	Contaminating mass	16.06418713	Non_labeled
MW_416.18697@RT_37.918	I_Palsa_N2	No warnings	0.426314414	Non_labeled
MW_416.18697@RT_37.918	II_Palsa_C1	Contaminating mass	0.887675428	Non_labeled
MW_416.18697@RT_37.918	II_Palsa_C2	No warnings	0	Non_labeled
MW_416.18697@RT_37.918	II_Palsa_E1	Low pattern fit	63.85166248	Non_labeled
MW_416.18697@RT_37.918	II_Palsa_E2	Low pattern fit	31.88795779	Non_labeled
MW_416.18697@RT_37.918	II_Palsa_N1	No warnings	0.435509452	Non_labeled
MW_416.18697@RT_37.918	II_Palsa_N2	Contaminating mass	0.496513495	Non_labeled
MW_416.18697@RT_37.918	III_Palsa_C1	No warnings	0.332556912	Non_labeled
MW_416.18697@RT_37.918	III_Palsa_C2	Contaminating mass	31.32205721	Non_labeled
MW_416.18697@RT_37.918	III_Palsa_E1	No warnings	0.02313968	Non_labeled
MW_416.18697@RT_37.918	III_Palsa_E2	No warnings	0.16113122	Non_labeled
MW_416.18697@RT_37.918	III_Palsa_N1	Contaminating mass	0.845407861	Non_labeled
MW_416.18697@RT_37.918	III_Palsa_N2	Contaminating mass	0.993585721	Non_labeled
MW_416.18697@RT_37.918	Palsa_T0	Contaminating mass	0.959887273	Non_labeled
MW_416.18697@RT_37.918	PNC	Contaminating mass	74.47107518	Non_labeled
MW_416.18697@RT_37.918	PNE	Low pattern fit	100	Non_labeled
MW_728.40027@RT_31.525	I_Palsa_C1	No warnings	0	Non_labeled
MW_728.40027@RT_31.525	I_Palsa_C2	Contaminating mass	0.420768016	Non_labeled
MW_728.40027@RT_31.525	I_Palsa_E1	No warnings	0	Non_labeled
MW_728.40027@RT_31.525	I_Palsa_E2	No warnings	0	Non_labeled
MW_728.40027@RT_31.525	I_Palsa_N1	Not detected	NA	Not_detected
MW_728.40027@RT_31.525	I_Palsa_N2	No warnings	0	Non_labeled
MW_728.40027@RT_31.525	II_Palsa_C1	No warnings	0.090892365	Non_labeled
MW_728.40027@RT_31.525	II_Palsa_C2	No warnings	0	Non_labeled
MW_728.40027@RT_31.525	II_Palsa_E1	No warnings	0	Non_labeled
MW_728.40027@RT_31.525	II_Palsa_E2	No warnings	0	Non_labeled
MW_728.40027@RT_31.525	II_Palsa_N1	No warnings	0	Non_labeled
MW_728.40027@RT_31.525	II_Palsa_N2	No warnings	0.096669707	Non_labeled
MW_728.40027@RT_31.525	III_Palsa_C1	No warnings	0	Non_labeled
MW_728.40027@RT_31.525	III_Palsa_C2	Not detected	NA	Not_detected
MW_728.40027@RT_31.525	III_Palsa_E1	No warnings	0.460277394	Non_labeled
MW_728.40027@RT_31.525	III_Palsa_E2	No warnings	0.168972822	Non_labeled
MW_728.40027@RT_31.525	III_Palsa_N1	No warnings	0.144072465	Non_labeled
MW_728.40027@RT_31.525	III_Palsa_N2	No warnings	6.35E-04	Non_labeled
MW_728.40027@RT_31.525	Palsa_T0	No warnings	0.02193459	Non_labeled
MW_728.40027@RT_31.525	PNC	Not detected	NA	Not_detected
MW_728.40027@RT_31.525	PNE	No warnings	59.89397341	Labeled
MW_884.21877@RT_13.725	I_Palsa_C1	Contaminating mass	39.36953372	Non_labeled
MW_884.21877@RT_13.725	I_Palsa_C2	Contaminating mass	4.788498214	Non_labeled
MW_884.21877@RT_13.725	I_Palsa_E1	Not detected	NA	Not_detected
MW_884.21877@RT_13.725	I_Palsa_E2	Not detected	NA	Not_detected
MW_884.21877@RT_13.725	I_Palsa_N1	Contaminating mass	95.99684382	Non_labeled
MW_884.21877@RT_13.725	I_Palsa_N2	Not detected	NA	Not_detected
MW_884.21877@RT_13.725	II_Palsa_C1	No warnings	0	Non_labeled
MW_884.21877@RT_13.725	II_Palsa_C2	Contaminating mass	51.92253196	Non_labeled
MW_884.21877@RT_13.725	II_Palsa_E1	Irregular exchange	18.1016124	Labeled
MW_884.21877@RT_13.725	II_Palsa_E2	Irregular exchange	7.072585369	Non_labeled
MW_884.21877@RT_13.725	II_Palsa_N1	Contaminating mass	2.490770309	Non_labeled
MW_884.21877@RT_13.725	II_Palsa_N2	Contaminating mass	1.505962196	Non_labeled
MW_884.21877@RT_13.725	III_Palsa_C1	No warnings	0	Non_labeled
MW_884.21877@RT_13.725	III_Palsa_C2	Contaminating mass	3.975386789	Non_labeled
MW_884.21877@RT_13.725	III_Palsa_E1	No warnings	1.304470594	Non_labeled
MW_884.21877@RT_13.725	III_Palsa_E2	No warnings	2.098688756	Non_labeled
MW_884.21877@RT_13.725	III_Palsa_N1	Contaminating mass	1.754949632	Non_labeled
MW_884.21877@RT_13.725	III_Palsa_N2	Contaminating mass	0.712654711	Non_labeled
MW_884.21877@RT_13.725	Palsa_T0	Contaminating mass	0.802219733	Non_labeled
MW_884.21877@RT_13.725	PNC	Not detected	NA	Not_detected
MW_884.21877@RT_13.725	PNE	Not detected	NA	Not_detected
MW_722.37393@RT_46.173	I_Palsa_C1	No warnings	0	Non_labeled
MW_722.37393@RT_46.173	I_Palsa_C2	No warnings	0	Non_labeled
MW_722.37393@RT_46.173	I_Palsa_E1	Irregular exchange	58.06817005	Labeled
MW_722.37393@RT_46.173	I_Palsa_E2	Irregular exchange	60.42156706	Labeled
MW_722.37393@RT_46.173	I_Palsa_N1	No warnings	0	Non_labeled
MW_722.37393@RT_46.173	I_Palsa_N2	No warnings	0	Non_labeled
MW_722.37393@RT_46.173	II_Palsa_C1	Contaminating mass	1.16517304	Non_labeled
MW_722.37393@RT_46.173	II_Palsa_C2	No warnings	0	Non_labeled
MW_722.37393@RT_46.173	II_Palsa_E1	Irregular exchange	32.91815013	Labeled
MW_722.37393@RT_46.173	II_Palsa_E2	Irregular exchange	53.75803034	Labeled
MW_722.37393@RT_46.173	II_Palsa_N1	No warnings	0	Non_labeled
MW_722.37393@RT_46.173	II_Palsa_N2	No warnings	0	Non_labeled
MW_722.37393@RT_46.173	III_Palsa_C1	No warnings	0	Non_labeled
MW_722.37393@RT_46.173	III_Palsa_C2	Contaminating mass	4.590861883	Non_labeled
MW_722.37393@RT_46.173	III_Palsa_E1	No warnings	3.879113526	Non_labeled
MW_722.37393@RT_46.173	III_Palsa_E2	Not detected	NA	Not_detected
MW_722.37393@RT_46.173	III_Palsa_N1	No warnings	0	Non_labeled
MW_722.37393@RT_46.173	III_Palsa_N2	No warnings	0	Non_labeled
MW_722.37393@RT_46.173	Palsa_T0	No warnings	0	Non_labeled
MW_722.37393@RT_46.173	PNC	No warnings	0	Non_labeled
MW_722.37393@RT_46.173	PNE	Irregular exchange	75.67610117	Labeled
MW_786.36921@RT_22.847	I_Palsa_C1	Contaminating mass	0.441494713	Non_labeled
MW_786.36921@RT_22.847	I_Palsa_C2	No warnings	0	Non_labeled
MW_786.36921@RT_22.847	I_Palsa_E1	No warnings	0	Non_labeled
MW_786.36921@RT_22.847	I_Palsa_E2	No warnings	0	Non_labeled
MW_786.36921@RT_22.847	I_Palsa_N1	No warnings	0.211126211	Non_labeled
MW_786.36921@RT_22.847	I_Palsa_N2	Not detected	NA	Not_detected
MW_786.36921@RT_22.847	II_Palsa_C1	No warnings	0	Non_labeled
MW_786.36921@RT_22.847	II_Palsa_C2	No warnings	0.308976894	Non_labeled
MW_786.36921@RT_22.847	II_Palsa_E1	No warnings	0	Non_labeled
MW_786.36921@RT_22.847	II_Palsa_E2	No warnings	0.509857557	Non_labeled
MW_786.36921@RT_22.847	II_Palsa_N1	No warnings	0.12257626	Non_labeled
MW_786.36921@RT_22.847	II_Palsa_N2	No warnings	0	Non_labeled
MW_786.36921@RT_22.847	III_Palsa_C1	Contaminating mass	0.407243587	Non_labeled
MW_786.36921@RT_22.847	III_Palsa_C2	Contaminating mass	0.638315187	Non_labeled
MW_786.36921@RT_22.847	III_Palsa_E1	No warnings	0.174045293	Non_labeled
MW_786.36921@RT_22.847	III_Palsa_E2	No warnings	0	Non_labeled
MW_786.36921@RT_22.847	III_Palsa_N1	No warnings	0	Non_labeled
MW_786.36921@RT_22.847	III_Palsa_N2	No warnings	0	Non_labeled
MW_786.36921@RT_22.847	Palsa_T0	No warnings	0	Non_labeled
MW_786.36921@RT_22.847	PNC	Not detected	NA	Not_detected
MW_786.36921@RT_22.847	PNE	No warnings	11.85917198	Labeled
MW_296.23519@RT_45.790	I_Palsa_C1	Not detected	NA	Not_detected
MW_296.23519@RT_45.790	I_Palsa_C2	Not detected	NA	Not_detected
MW_296.23519@RT_45.790	I_Palsa_E1	No warnings	0	Non_labeled
MW_296.23519@RT_45.790	I_Palsa_E2	Not detected	NA	Not_detected
MW_296.23519@RT_45.790	I_Palsa_N1	Not detected	NA	Not_detected
MW_296.23519@RT_45.790	I_Palsa_N2	Not detected	NA	Not_detected
MW_296.23519@RT_45.790	II_Palsa_C1	Not detected	NA	Not_detected
MW_296.23519@RT_45.790	II_Palsa_C2	Not detected	NA	Not_detected
MW_296.23519@RT_45.790	II_Palsa_E1	No warnings	0	Non_labeled
MW_296.23519@RT_45.790	II_Palsa_E2	Not detected	NA	Not_detected
MW_296.23519@RT_45.790	II_Palsa_N1	Not detected	NA	Not_detected
MW_296.23519@RT_45.790	II_Palsa_N2	Not detected	NA	Not_detected
MW_296.23519@RT_45.790	III_Palsa_C1	Not detected	NA	Not_detected
MW_296.23519@RT_45.790	III_Palsa_C2	Not detected	NA	Not_detected
MW_296.23519@RT_45.790	III_Palsa_E1	No warnings	0	Non_labeled
MW_296.23519@RT_45.790	III_Palsa_E2	No warnings	0	Non_labeled
MW_296.23519@RT_45.790	III_Palsa_N1	Not detected	NA	Not_detected
MW_296.23519@RT_45.790	III_Palsa_N2	Not detected	NA	Not_detected
MW_296.23519@RT_45.790	Palsa_T0	Not detected	NA	Not_detected
MW_296.23519@RT_45.790	PNC	Not detected	NA	Not_detected
MW_296.23519@RT_45.790	PNE	No warnings	0	Non_labeled
MW_628.16526@RT_19.207	I_Palsa_C1	Contaminating mass	4.054623651	Non_labeled
MW_628.16526@RT_19.207	I_Palsa_C2	No warnings	0.252685749	Non_labeled
MW_628.16526@RT_19.207	I_Palsa_E1	No warnings	0	Non_labeled
MW_628.16526@RT_19.207	I_Palsa_E2	No warnings	0	Non_labeled
MW_628.16526@RT_19.207	I_Palsa_N1	Contaminating mass	6.580451578	Non_labeled
MW_628.16526@RT_19.207	I_Palsa_N2	Contaminating mass	20.63776818	Non_labeled
MW_628.16526@RT_19.207	II_Palsa_C1	Contaminating mass	1.408399973	Non_labeled
MW_628.16526@RT_19.207	II_Palsa_C2	No warnings	0	Non_labeled
MW_628.16526@RT_19.207	II_Palsa_E1	Not detected	NA	Not_detected
MW_628.16526@RT_19.207	II_Palsa_E2	No warnings	0	Non_labeled
MW_628.16526@RT_19.207	II_Palsa_N1	No warnings	0	Non_labeled
MW_628.16526@RT_19.207	II_Palsa_N2	No warnings	0	Non_labeled
MW_628.16526@RT_19.207	III_Palsa_C1	No warnings	0	Non_labeled
MW_628.16526@RT_19.207	III_Palsa_C2	No warnings	0	Non_labeled
MW_628.16526@RT_19.207	III_Palsa_E1	No warnings	0	Non_labeled
MW_628.16526@RT_19.207	III_Palsa_E2	Irregular exchange	2.192169424	Non_labeled
MW_628.16526@RT_19.207	III_Palsa_N1	No warnings	0.181748695	Non_labeled
MW_628.16526@RT_19.207	III_Palsa_N2	No warnings	0	Non_labeled
MW_628.16526@RT_19.207	Palsa_T0	Contaminating mass	1.040582269	Non_labeled
MW_628.16526@RT_19.207	PNC	Not detected	NA	Not_detected
MW_628.16526@RT_19.207	PNE	Not detected	NA	Not_detected
MW_562.24204@RT_30.025	I_Palsa_C1	Contaminating mass	39.65909907	Non_labeled
MW_562.24204@RT_30.025	I_Palsa_C2	Contaminating mass	48.12951613	Non_labeled
MW_562.24204@RT_30.025	I_Palsa_E1	Irregular exchange	25.05400412	Labeled
MW_562.24204@RT_30.025	I_Palsa_E2	Low pattern fit	27.00119008	Non_labeled
MW_562.24204@RT_30.025	I_Palsa_N1	Not detected	NA	Not_detected
MW_562.24204@RT_30.025	I_Palsa_N2	Contaminating mass	21.85743237	Non_labeled
MW_562.24204@RT_30.025	II_Palsa_C1	Contaminating mass	60.8510303	Non_labeled
MW_562.24204@RT_30.025	II_Palsa_C2	Contaminating mass	66.73452028	Non_labeled
MW_562.24204@RT_30.025	II_Palsa_E1	Low pattern fit	50.33353293	Non_labeled
MW_562.24204@RT_30.025	II_Palsa_E2	Not detected	NA	Not_detected
MW_562.24204@RT_30.025	II_Palsa_N1	Contaminating mass	44.51035162	Non_labeled
MW_562.24204@RT_30.025	II_Palsa_N2	Contaminating mass	52.95608015	Non_labeled
MW_562.24204@RT_30.025	III_Palsa_C1	Not detected	NA	Not_detected
MW_562.24204@RT_30.025	III_Palsa_C2	Contaminating mass	53.15991351	Non_labeled
MW_562.24204@RT_30.025	III_Palsa_E1	Not detected	NA	Not_detected
MW_562.24204@RT_30.025	III_Palsa_E2	Not detected	NA	Not_detected
MW_562.24204@RT_30.025	III_Palsa_N1	Contaminating mass	66.31266968	Non_labeled
MW_562.24204@RT_30.025	III_Palsa_N2	Contaminating mass	30.18978741	Non_labeled
MW_562.24204@RT_30.025	Palsa_T0	Contaminating mass	43.51503234	Non_labeled
MW_562.24204@RT_30.025	PNC	No warnings	0.245746895	Non_labeled
MW_562.24204@RT_30.025	PNE	No warnings	74.20254909	Labeled
MW_688.40473@RT_33.806	I_Palsa_C1	No warnings	0.231151477	Non_labeled
MW_688.40473@RT_33.806	I_Palsa_C2	No warnings	0	Non_labeled
MW_688.40473@RT_33.806	I_Palsa_E1	No warnings	0	Non_labeled
MW_688.40473@RT_33.806	I_Palsa_E2	No warnings	0	Non_labeled
MW_688.40473@RT_33.806	I_Palsa_N1	No warnings	0.125248898	Non_labeled
MW_688.40473@RT_33.806	I_Palsa_N2	No warnings	0	Non_labeled
MW_688.40473@RT_33.806	II_Palsa_C1	No warnings	0	Non_labeled
MW_688.40473@RT_33.806	II_Palsa_C2	No warnings	0	Non_labeled
MW_688.40473@RT_33.806	II_Palsa_E1	No warnings	0	Non_labeled
MW_688.40473@RT_33.806	II_Palsa_E2	No warnings	0	Non_labeled
MW_688.40473@RT_33.806	II_Palsa_N1	Not detected	NA	Not_detected
MW_688.40473@RT_33.806	II_Palsa_N2	No warnings	0	Non_labeled
MW_688.40473@RT_33.806	III_Palsa_C1	No warnings	0	Non_labeled
MW_688.40473@RT_33.806	III_Palsa_C2	No warnings	0	Non_labeled
MW_688.40473@RT_33.806	III_Palsa_E1	No warnings	0	Non_labeled
MW_688.40473@RT_33.806	III_Palsa_E2	No warnings	0	Non_labeled
MW_688.40473@RT_33.806	III_Palsa_N1	No warnings	0	Non_labeled
MW_688.40473@RT_33.806	III_Palsa_N2	No warnings	0	Non_labeled
MW_688.40473@RT_33.806	Palsa_T0	No warnings	0	Non_labeled
MW_688.40473@RT_33.806	PNC	Contaminating mass	28.89535232	Non_labeled
MW_688.40473@RT_33.806	PNE	Not detected	NA	Not_detected
MW_432.10580@RT_24.021	I_Palsa_C1	Not detected	NA	Not_detected
MW_432.10580@RT_24.021	I_Palsa_C2	Contaminating mass	38.09212973	Non_labeled
MW_432.10580@RT_24.021	I_Palsa_E1	Irregular exchange	56.63258104	Labeled
MW_432.10580@RT_24.021	I_Palsa_E2	Irregular exchange	45.0629076	Labeled
MW_432.10580@RT_24.021	I_Palsa_N1	Contaminating mass	1.199395294	Non_labeled
MW_432.10580@RT_24.021	I_Palsa_N2	Contaminating mass	1.372324816	Non_labeled
MW_432.10580@RT_24.021	II_Palsa_C1	Not detected	NA	Not_detected
MW_432.10580@RT_24.021	II_Palsa_C2	Not detected	NA	Not_detected
MW_432.10580@RT_24.021	II_Palsa_E1	No warnings	66.0057888	Labeled
MW_432.10580@RT_24.021	II_Palsa_E2	No warnings	64.84916962	Labeled
MW_432.10580@RT_24.021	II_Palsa_N1	No warnings	0	Non_labeled
MW_432.10580@RT_24.021	II_Palsa_N2	No warnings	0	Non_labeled
MW_432.10580@RT_24.021	III_Palsa_C1	Not detected	NA	Not_detected
MW_432.10580@RT_24.021	III_Palsa_C2	Not detected	NA	Not_detected
MW_432.10580@RT_24.021	III_Palsa_E1	Not detected	NA	Not_detected
MW_432.10580@RT_24.021	III_Palsa_E2	Not detected	NA	Not_detected
MW_432.10580@RT_24.021	III_Palsa_N1	No warnings	0	Non_labeled
MW_432.10580@RT_24.021	III_Palsa_N2	No warnings	0	Non_labeled
MW_432.10580@RT_24.021	Palsa_T0	No warnings	0	Non_labeled
MW_432.10580@RT_24.021	PNC	No warnings	0.023567494	Non_labeled
MW_432.10580@RT_24.021	PNE	Irregular exchange	57.6141172	Labeled
MW_644.23289@RT_18.452	I_Palsa_C1	No warnings	0	Non_labeled
MW_644.23289@RT_18.452	I_Palsa_C2	No warnings	0	Non_labeled
MW_644.23289@RT_18.452	I_Palsa_E1	Irregular exchange	15.90342248	Labeled
MW_644.23289@RT_18.452	I_Palsa_E2	No warnings	10.64706944	Labeled
MW_644.23289@RT_18.452	I_Palsa_N1	No warnings	0	Non_labeled
MW_644.23289@RT_18.452	I_Palsa_N2	No warnings	0	Non_labeled
MW_644.23289@RT_18.452	II_Palsa_C1	No warnings	0	Non_labeled
MW_644.23289@RT_18.452	II_Palsa_C2	No warnings	0	Non_labeled
MW_644.23289@RT_18.452	II_Palsa_E1	No warnings	0	Non_labeled
MW_644.23289@RT_18.452	II_Palsa_E2	No warnings	0	Non_labeled
MW_644.23289@RT_18.452	II_Palsa_N1	No warnings	0	Non_labeled
MW_644.23289@RT_18.452	II_Palsa_N2	Contaminating mass	0.54082971	Non_labeled
MW_644.23289@RT_18.452	III_Palsa_C1	No warnings	0	Non_labeled
MW_644.23289@RT_18.452	III_Palsa_C2	No warnings	0	Non_labeled
MW_644.23289@RT_18.452	III_Palsa_E1	No warnings	0	Non_labeled
MW_644.23289@RT_18.452	III_Palsa_E2	No warnings	0	Non_labeled
MW_644.23289@RT_18.452	III_Palsa_N1	No warnings	0	Non_labeled
MW_644.23289@RT_18.452	III_Palsa_N2	No warnings	0	Non_labeled
MW_644.23289@RT_18.452	Palsa_T0	No warnings	0	Non_labeled
MW_644.23289@RT_18.452	PNC	No warnings	0.185067215	Non_labeled
MW_644.23289@RT_18.452	PNE	Irregular exchange	62.97046135	Labeled
MW_548.33565@RT_37.895	I_Palsa_C1	Contaminating mass	0.609750929	Non_labeled
MW_548.33565@RT_37.895	I_Palsa_C2	Contaminating mass	4.343517787	Non_labeled
MW_548.33565@RT_37.895	I_Palsa_E1	Irregular exchange	1.514289889	Non_labeled
MW_548.33565@RT_37.895	I_Palsa_E2	No warnings	0.395151837	Non_labeled
MW_548.33565@RT_37.895	I_Palsa_N1	Contaminating mass	0.663627601	Non_labeled
MW_548.33565@RT_37.895	I_Palsa_N2	Not detected	NA	Not_detected
MW_548.33565@RT_37.895	II_Palsa_C1	No warnings	0.14822629	Non_labeled
MW_548.33565@RT_37.895	II_Palsa_C2	Contaminating mass	1.299482086	Non_labeled
MW_548.33565@RT_37.895	II_Palsa_E1	No warnings	0.288752989	Non_labeled
MW_548.33565@RT_37.895	II_Palsa_E2	No warnings	0.4044108	Non_labeled
MW_548.33565@RT_37.895	II_Palsa_N1	No warnings	0.293970916	Non_labeled
MW_548.33565@RT_37.895	II_Palsa_N2	Contaminating mass	0.52117178	Non_labeled
MW_548.33565@RT_37.895	III_Palsa_C1	Contaminating mass	0.685518344	Non_labeled
MW_548.33565@RT_37.895	III_Palsa_C2	No warnings	0	Non_labeled
MW_548.33565@RT_37.895	III_Palsa_E1	No warnings	7.942232096	Labeled
MW_548.33565@RT_37.895	III_Palsa_E2	No warnings	0.484879642	Non_labeled
MW_548.33565@RT_37.895	III_Palsa_N1	No warnings	0.015138395	Non_labeled
MW_548.33565@RT_37.895	III_Palsa_N2	No warnings	0.023247797	Non_labeled
MW_548.33565@RT_37.895	Palsa_T0	No warnings	0	Non_labeled
MW_548.33565@RT_37.895	PNC	Not detected	NA	Not_detected
MW_548.33565@RT_37.895	PNE	Not detected	NA	Not_detected
MW_416.18697@RT_39.904	I_Palsa_C1	Contaminating mass	1.682710865	Non_labeled
MW_416.18697@RT_39.904	I_Palsa_C2	Contaminating mass	1.636052761	Non_labeled
MW_416.18697@RT_39.904	I_Palsa_E1	No warnings	5.200224296	Labeled
MW_416.18697@RT_39.904	I_Palsa_E2	Irregular exchange	9.508534058	Non_labeled
MW_416.18697@RT_39.904	I_Palsa_N1	Contaminating mass	2.760674143	Non_labeled
MW_416.18697@RT_39.904	I_Palsa_N2	Contaminating mass	8.248076323	Non_labeled
MW_416.18697@RT_39.904	II_Palsa_C1	No warnings	0.077439383	Non_labeled
MW_416.18697@RT_39.904	II_Palsa_C2	No warnings	0	Non_labeled
MW_416.18697@RT_39.904	II_Palsa_E1	No warnings	1.705903854	Non_labeled
MW_416.18697@RT_39.904	II_Palsa_E2	Irregular exchange	5.81676996	Non_labeled
MW_416.18697@RT_39.904	II_Palsa_N1	Contaminating mass	1.750537529	Non_labeled
MW_416.18697@RT_39.904	II_Palsa_N2	Contaminating mass	1.217157216	Non_labeled
MW_416.18697@RT_39.904	III_Palsa_C1	No warnings	6.70E-05	Non_labeled
MW_416.18697@RT_39.904	III_Palsa_C2	No warnings	2.56E-04	Non_labeled
MW_416.18697@RT_39.904	III_Palsa_E1	No warnings	0.186038192	Non_labeled
MW_416.18697@RT_39.904	III_Palsa_E2	No warnings	2.148045868	Non_labeled
MW_416.18697@RT_39.904	III_Palsa_N1	Contaminating mass	1.839039425	Non_labeled
MW_416.18697@RT_39.904	III_Palsa_N2	No warnings	0	Non_labeled
MW_416.18697@RT_39.904	Palsa_T0	Contaminating mass	1.293177133	Non_labeled
MW_416.18697@RT_39.904	PNC	Not detected	NA	Not_detected
MW_416.18697@RT_39.904	PNE	Not detected	NA	Not_detected
MW_1000.25224@RT_23.827	I_Palsa_C1	No warnings	0	Non_labeled
MW_1000.25224@RT_23.827	I_Palsa_C2	No warnings	0	Non_labeled
MW_1000.25224@RT_23.827	I_Palsa_E1	No warnings	0	Non_labeled
MW_1000.25224@RT_23.827	I_Palsa_E2	No warnings	0	Non_labeled
MW_1000.25224@RT_23.827	I_Palsa_N1	Low pattern fit	0	Non_labeled
MW_1000.25224@RT_23.827	I_Palsa_N2	Contaminating mass	3.844515509	Non_labeled
MW_1000.25224@RT_23.827	II_Palsa_C1	No warnings	0.006805581	Non_labeled
MW_1000.25224@RT_23.827	II_Palsa_C2	Contaminating mass	1.295725114	Non_labeled
MW_1000.25224@RT_23.827	II_Palsa_E1	No warnings	0	Non_labeled
MW_1000.25224@RT_23.827	II_Palsa_E2	No warnings	0.49037111	Non_labeled
MW_1000.25224@RT_23.827	II_Palsa_N1	Contaminating mass	0.81676109	Non_labeled
MW_1000.25224@RT_23.827	II_Palsa_N2	Low pattern fit	0.105251998	Non_labeled
MW_1000.25224@RT_23.827	III_Palsa_C1	No warnings	0.218833614	Non_labeled
MW_1000.25224@RT_23.827	III_Palsa_C2	No warnings	0	Non_labeled
MW_1000.25224@RT_23.827	III_Palsa_E1	No warnings	0.782761671	Non_labeled
MW_1000.25224@RT_23.827	III_Palsa_E2	No warnings	0.364337185	Non_labeled
MW_1000.25224@RT_23.827	III_Palsa_N1	Contaminating mass	1.596655855	Non_labeled
MW_1000.25224@RT_23.827	III_Palsa_N2	Contaminating mass	1.34621686	Non_labeled
MW_1000.25224@RT_23.827	Palsa_T0	Contaminating mass	0.67966302	Non_labeled
MW_1000.25224@RT_23.827	PNC	Not detected	NA	Not_detected
MW_1000.25224@RT_23.827	PNE	Not detected	NA	Not_detected
MW_812.29129@RT_19.940	I_Palsa_C1	No warnings	0.158268593	Non_labeled
MW_812.29129@RT_19.940	I_Palsa_C2	No warnings	0.325996929	Non_labeled
MW_812.29129@RT_19.940	I_Palsa_E1	No warnings	0	Non_labeled
MW_812.29129@RT_19.940	I_Palsa_E2	No warnings	0	Non_labeled
MW_812.29129@RT_19.940	I_Palsa_N1	No warnings	0.380085887	Non_labeled
MW_812.29129@RT_19.940	I_Palsa_N2	No warnings	0	Non_labeled
MW_812.29129@RT_19.940	II_Palsa_C1	No warnings	0	Non_labeled
MW_812.29129@RT_19.940	II_Palsa_C2	No warnings	0	Non_labeled
MW_812.29129@RT_19.940	II_Palsa_E1	No warnings	0	Non_labeled
MW_812.29129@RT_19.940	II_Palsa_E2	No warnings	0	Non_labeled
MW_812.29129@RT_19.940	II_Palsa_N1	Contaminating mass	2.383446038	Non_labeled
MW_812.29129@RT_19.940	II_Palsa_N2	Contaminating mass	2.247358981	Non_labeled
MW_812.29129@RT_19.940	III_Palsa_C1	No warnings	0	Non_labeled
MW_812.29129@RT_19.940	III_Palsa_C2	No warnings	0.078290618	Non_labeled
MW_812.29129@RT_19.940	III_Palsa_E1	No warnings	0	Non_labeled
MW_812.29129@RT_19.940	III_Palsa_E2	No warnings	0	Non_labeled
MW_812.29129@RT_19.940	III_Palsa_N1	No warnings	0.311221044	Non_labeled
MW_812.29129@RT_19.940	III_Palsa_N2	Contaminating mass	0.714368803	Non_labeled
MW_812.29129@RT_19.940	Palsa_T0	No warnings	0	Non_labeled
MW_812.29129@RT_19.940	PNC	Contaminating mass	80.26935949	Non_labeled
MW_812.29129@RT_19.940	PNE	Not detected	NA	Not_detected
MW_546.31975@RT_34.022	I_Palsa_C1	No warnings	0	Non_labeled
MW_546.31975@RT_34.022	I_Palsa_C2	No warnings	0	Non_labeled
MW_546.31975@RT_34.022	I_Palsa_E1	No warnings	3.935517498	Non_labeled
MW_546.31975@RT_34.022	I_Palsa_E2	No warnings	0.011623252	Non_labeled
MW_546.31975@RT_34.022	I_Palsa_N1	No warnings	0	Non_labeled
MW_546.31975@RT_34.022	I_Palsa_N2	No warnings	0.098354316	Non_labeled
MW_546.31975@RT_34.022	II_Palsa_C1	No warnings	0.044486697	Non_labeled
MW_546.31975@RT_34.022	II_Palsa_C2	No warnings	0	Non_labeled
MW_546.31975@RT_34.022	II_Palsa_E1	No warnings	0.226152194	Non_labeled
MW_546.31975@RT_34.022	II_Palsa_E2	No warnings	0	Non_labeled
MW_546.31975@RT_34.022	II_Palsa_N1	No warnings	0	Non_labeled
MW_546.31975@RT_34.022	II_Palsa_N2	No warnings	0.009297595	Non_labeled
MW_546.31975@RT_34.022	III_Palsa_C1	No warnings	0	Non_labeled
MW_546.31975@RT_34.022	III_Palsa_C2	No warnings	0	Non_labeled
MW_546.31975@RT_34.022	III_Palsa_E1	No warnings	0.159946613	Non_labeled
MW_546.31975@RT_34.022	III_Palsa_E2	No warnings	0.715573941	Non_labeled
MW_546.31975@RT_34.022	III_Palsa_N1	No warnings	0.059291208	Non_labeled
MW_546.31975@RT_34.022	III_Palsa_N2	No warnings	0.076771558	Non_labeled
MW_546.31975@RT_34.022	Palsa_T0	Contaminating mass	0.629855904	Non_labeled
MW_546.31975@RT_34.022	PNC	Not detected	NA	Not_detected
MW_546.31975@RT_34.022	PNE	Not detected	NA	Not_detected
MW_728.40007@RT_28.566	I_Palsa_C1	No warnings	0	Non_labeled
MW_728.40007@RT_28.566	I_Palsa_C2	No warnings	0	Non_labeled
MW_728.40007@RT_28.566	I_Palsa_E1	No warnings	0	Non_labeled
MW_728.40007@RT_28.566	I_Palsa_E2	No warnings	0	Non_labeled
MW_728.40007@RT_28.566	I_Palsa_N1	No warnings	0	Non_labeled
MW_728.40007@RT_28.566	I_Palsa_N2	No warnings	0	Non_labeled
MW_728.40007@RT_28.566	II_Palsa_C1	No warnings	0	Non_labeled
MW_728.40007@RT_28.566	II_Palsa_C2	No warnings	0	Non_labeled
MW_728.40007@RT_28.566	II_Palsa_E1	No warnings	0	Non_labeled
MW_728.40007@RT_28.566	II_Palsa_E2	No warnings	0	Non_labeled
MW_728.40007@RT_28.566	II_Palsa_N1	No warnings	0	Non_labeled
MW_728.40007@RT_28.566	II_Palsa_N2	Low pattern fit	0	Non_labeled
MW_728.40007@RT_28.566	III_Palsa_C1	No warnings	0.016610647	Non_labeled
MW_728.40007@RT_28.566	III_Palsa_C2	No warnings	0	Non_labeled
MW_728.40007@RT_28.566	III_Palsa_E1	No warnings	0	Non_labeled
MW_728.40007@RT_28.566	III_Palsa_E2	No warnings	0	Non_labeled
MW_728.40007@RT_28.566	III_Palsa_N1	No warnings	0	Non_labeled
MW_728.40007@RT_28.566	III_Palsa_N2	No warnings	0	Non_labeled
MW_728.40007@RT_28.566	Palsa_T0	No warnings	0	Non_labeled
MW_728.40007@RT_28.566	PNC	Not detected	NA	Not_detected
MW_728.40007@RT_28.566	PNE	Not detected	NA	Not_detected
MW_430.18403@RT_29.327	I_Palsa_C1	Contaminating mass	77.66830242	Non_labeled
MW_430.18403@RT_29.327	I_Palsa_C2	Contaminating mass	85.53803007	Non_labeled
MW_430.18403@RT_29.327	I_Palsa_E1	No warnings	61.60198744	Labeled
MW_430.18403@RT_29.327	I_Palsa_E2	Irregular exchange	59.74721641	Labeled
MW_430.18403@RT_29.327	I_Palsa_N1	Contaminating mass	21.91569863	Non_labeled
MW_430.18403@RT_29.327	I_Palsa_N2	Contaminating mass	30.21634446	Non_labeled
MW_430.18403@RT_29.327	II_Palsa_C1	Contaminating mass	49.20248324	Non_labeled
MW_430.18403@RT_29.327	II_Palsa_C2	Not detected	NA	Not_detected
MW_430.18403@RT_29.327	II_Palsa_E1	No warnings	38.09281697	Labeled
MW_430.18403@RT_29.327	II_Palsa_E2	Low pattern fit	38.81128213	Non_labeled
MW_430.18403@RT_29.327	II_Palsa_N1	Contaminating mass	26.90208397	Non_labeled
MW_430.18403@RT_29.327	II_Palsa_N2	Contaminating mass	4.705656841	Non_labeled
MW_430.18403@RT_29.327	III_Palsa_C1	Contaminating mass	21.71360135	Non_labeled
MW_430.18403@RT_29.327	III_Palsa_C2	Contaminating mass	82.10056541	Non_labeled
MW_430.18403@RT_29.327	III_Palsa_E1	Irregular exchange	9.688190461	Non_labeled
MW_430.18403@RT_29.327	III_Palsa_E2	Low pattern fit	82.56044752	Non_labeled
MW_430.18403@RT_29.327	III_Palsa_N1	Contaminating mass	0.824453291	Non_labeled
MW_430.18403@RT_29.327	III_Palsa_N2	Contaminating mass	17.4901812	Non_labeled
MW_430.18403@RT_29.327	Palsa_T0	No warnings	0.301503273	Non_labeled
MW_430.18403@RT_29.327	PNC	No warnings	0.053606568	Non_labeled
MW_430.18403@RT_29.327	PNE	No warnings	57.96692197	Labeled
MW_580.14336@RT_21.712	I_Palsa_C1	Not detected	NA	Not_detected
MW_580.14336@RT_21.712	I_Palsa_C2	Not detected	NA	Not_detected
MW_580.14336@RT_21.712	I_Palsa_E1	Irregular exchange	65.36453283	Labeled
MW_580.14336@RT_21.712	I_Palsa_E2	Irregular exchange	55.96551922	Labeled
MW_580.14336@RT_21.712	I_Palsa_N1	No warnings	0.011189404	Non_labeled
MW_580.14336@RT_21.712	I_Palsa_N2	Contaminating mass	0.531320664	Non_labeled
MW_580.14336@RT_21.712	II_Palsa_C1	Not detected	NA	Not_detected
MW_580.14336@RT_21.712	II_Palsa_C2	Contaminating mass	76	Non_labeled
MW_580.14336@RT_21.712	II_Palsa_E1	Irregular exchange	65.65049995	Labeled
MW_580.14336@RT_21.712	II_Palsa_E2	Low pattern fit	37.90769336	Non_labeled
MW_580.14336@RT_21.712	II_Palsa_N1	Contaminating mass	0.72718827	Non_labeled
MW_580.14336@RT_21.712	II_Palsa_N2	Contaminating mass	0.512251051	Non_labeled
MW_580.14336@RT_21.712	III_Palsa_C1	Contaminating mass	12	Non_labeled
MW_580.14336@RT_21.712	III_Palsa_C2	Contaminating mass	44	Non_labeled
MW_580.14336@RT_21.712	III_Palsa_E1	Low pattern fit	84.63748443	Non_labeled
MW_580.14336@RT_21.712	III_Palsa_E2	Low pattern fit	24.69902103	Non_labeled
MW_580.14336@RT_21.712	III_Palsa_N1	Not detected	NA	Not_detected
MW_580.14336@RT_21.712	III_Palsa_N2	Contaminating mass	5.759955762	Non_labeled
MW_580.14336@RT_21.712	Palsa_T0	Contaminating mass	61.69371319	Non_labeled
MW_580.14336@RT_21.712	PNC	No warnings	0.055937733	Non_labeled
MW_580.14336@RT_21.712	PNE	Irregular exchange	34.31273493	Labeled
MW_776.20261@RT_14.397	I_Palsa_C1	No warnings	0.372037551	Non_labeled
MW_776.20261@RT_14.397	I_Palsa_C2	Contaminating mass	0.424239898	Non_labeled
MW_776.20261@RT_14.397	I_Palsa_E1	No warnings	0	Non_labeled
MW_776.20261@RT_14.397	I_Palsa_E2	Irregular exchange	3.920852041	Non_labeled
MW_776.20261@RT_14.397	I_Palsa_N1	Contaminating mass	16.36147846	Non_labeled
MW_776.20261@RT_14.397	I_Palsa_N2	Contaminating mass	26.98290661	Non_labeled
MW_776.20261@RT_14.397	II_Palsa_C1	Contaminating mass	1.342575228	Non_labeled
MW_776.20261@RT_14.397	II_Palsa_C2	No warnings	0	Non_labeled
MW_776.20261@RT_14.397	II_Palsa_E1	No warnings	0.190116805	Non_labeled
MW_776.20261@RT_14.397	II_Palsa_E2	No warnings	0.298369758	Non_labeled
MW_776.20261@RT_14.397	II_Palsa_N1	No warnings	0.049365919	Non_labeled
MW_776.20261@RT_14.397	II_Palsa_N2	No warnings	0.236074598	Non_labeled
MW_776.20261@RT_14.397	III_Palsa_C1	No warnings	0	Non_labeled
MW_776.20261@RT_14.397	III_Palsa_C2	Contaminating mass	1.659024263	Non_labeled
MW_776.20261@RT_14.397	III_Palsa_E1	No warnings	0.0194945	Non_labeled
MW_776.20261@RT_14.397	III_Palsa_E2	No warnings	0	Non_labeled
MW_776.20261@RT_14.397	III_Palsa_N1	No warnings	0	Non_labeled
MW_776.20261@RT_14.397	III_Palsa_N2	No warnings	0.349334628	Non_labeled
MW_776.20261@RT_14.397	Palsa_T0	No warnings	0.007652496	Non_labeled
MW_776.20261@RT_14.397	PNC	Contaminating mass	6.195918695	Non_labeled
MW_776.20261@RT_14.397	PNE	Not detected	NA	Not_detected
MW_541.33852@RT_49.060	I_Palsa_C1	No warnings	0.014221702	Non_labeled
MW_541.33852@RT_49.060	I_Palsa_C2	No warnings	0.063864209	Non_labeled
MW_541.33852@RT_49.060	I_Palsa_E1	No warnings	0	Non_labeled
MW_541.33852@RT_49.060	I_Palsa_E2	Irregular exchange	32.40199104	Labeled
MW_541.33852@RT_49.060	I_Palsa_N1	No warnings	0.253348696	Non_labeled
MW_541.33852@RT_49.060	I_Palsa_N2	No warnings	0	Non_labeled
MW_541.33852@RT_49.060	II_Palsa_C1	No warnings	0	Non_labeled
MW_541.33852@RT_49.060	II_Palsa_C2	Contaminating mass	2.912231534	Non_labeled
MW_541.33852@RT_49.060	II_Palsa_E1	No warnings	0	Non_labeled
MW_541.33852@RT_49.060	II_Palsa_E2	No warnings	0.994226855	Non_labeled
MW_541.33852@RT_49.060	II_Palsa_N1	No warnings	0	Non_labeled
MW_541.33852@RT_49.060	II_Palsa_N2	No warnings	0.019226693	Non_labeled
MW_541.33852@RT_49.060	III_Palsa_C1	No warnings	0	Non_labeled
MW_541.33852@RT_49.060	III_Palsa_C2	No warnings	0	Non_labeled
MW_541.33852@RT_49.060	III_Palsa_E1	No warnings	0	Non_labeled
MW_541.33852@RT_49.060	III_Palsa_E2	No warnings	0	Non_labeled
MW_541.33852@RT_49.060	III_Palsa_N1	No warnings	0.048564258	Non_labeled
MW_541.33852@RT_49.060	III_Palsa_N2	No warnings	0.077088029	Non_labeled
MW_541.33852@RT_49.060	Palsa_T0	No warnings	0.042676138	Non_labeled
MW_541.33852@RT_49.060	PNC	No warnings	0.289183979	Non_labeled
MW_541.33852@RT_49.060	PNE	No warnings	60.6356923	Labeled
MW_628.23775@RT_25.920	I_Palsa_C1	Contaminating mass	1.489001668	Non_labeled
MW_628.23775@RT_25.920	I_Palsa_C2	No warnings	0.071480467	Non_labeled
MW_628.23775@RT_25.920	I_Palsa_E1	No warnings	0	Non_labeled
MW_628.23775@RT_25.920	I_Palsa_E2	No warnings	0.03949276	Non_labeled
MW_628.23775@RT_25.920	I_Palsa_N1	No warnings	0.090305348	Non_labeled
MW_628.23775@RT_25.920	I_Palsa_N2	No warnings	0	Non_labeled
MW_628.23775@RT_25.920	II_Palsa_C1	Contaminating mass	5.120352687	Non_labeled
MW_628.23775@RT_25.920	II_Palsa_C2	No warnings	0.20152032	Non_labeled
MW_628.23775@RT_25.920	II_Palsa_E1	No warnings	0	Non_labeled
MW_628.23775@RT_25.920	II_Palsa_E2	Not detected	NA	Not_detected
MW_628.23775@RT_25.920	II_Palsa_N1	Contaminating mass	0.549345558	Non_labeled
MW_628.23775@RT_25.920	II_Palsa_N2	Contaminating mass	1.418780274	Non_labeled
MW_628.23775@RT_25.920	III_Palsa_C1	Contaminating mass	0.408069257	Non_labeled
MW_628.23775@RT_25.920	III_Palsa_C2	Contaminating mass	0.459471976	Non_labeled
MW_628.23775@RT_25.920	III_Palsa_E1	No warnings	0.602374493	Non_labeled
MW_628.23775@RT_25.920	III_Palsa_E2	Irregular exchange	0.779235321	Non_labeled
MW_628.23775@RT_25.920	III_Palsa_N1	Contaminating mass	1.269019028	Non_labeled
MW_628.23775@RT_25.920	III_Palsa_N2	Contaminating mass	1.105102369	Non_labeled
MW_628.23775@RT_25.920	Palsa_T0	No warnings	0.02355421	Non_labeled
MW_628.23775@RT_25.920	PNC	Contaminating mass	18.31747234	Non_labeled
MW_628.23775@RT_25.920	PNE	No warnings	79.99959787	Labeled
MW_614.45287@RT_45.796	I_Palsa_C1	Not detected	NA	Not_detected
MW_614.45287@RT_45.796	I_Palsa_C2	Not detected	NA	Not_detected
MW_614.45287@RT_45.796	I_Palsa_E1	Not detected	NA	Not_detected
MW_614.45287@RT_45.796	I_Palsa_E2	Not detected	NA	Not_detected
MW_614.45287@RT_45.796	I_Palsa_N1	Not detected	NA	Not_detected
MW_614.45287@RT_45.796	I_Palsa_N2	Not detected	NA	Not_detected
MW_614.45287@RT_45.796	II_Palsa_C1	Not detected	NA	Not_detected
MW_614.45287@RT_45.796	II_Palsa_C2	Not detected	NA	Not_detected
MW_614.45287@RT_45.796	II_Palsa_E1	Not detected	NA	Not_detected
MW_614.45287@RT_45.796	II_Palsa_E2	Not detected	NA	Not_detected
MW_614.45287@RT_45.796	II_Palsa_N1	Not detected	NA	Not_detected
MW_614.45287@RT_45.796	II_Palsa_N2	Not detected	NA	Not_detected
MW_614.45287@RT_45.796	III_Palsa_C1	Not detected	NA	Not_detected
MW_614.45287@RT_45.796	III_Palsa_C2	Not detected	NA	Not_detected
MW_614.45287@RT_45.796	III_Palsa_E1	Not detected	NA	Not_detected
MW_614.45287@RT_45.796	III_Palsa_E2	Not detected	NA	Not_detected
MW_614.45287@RT_45.796	III_Palsa_N1	Not detected	NA	Not_detected
MW_614.45287@RT_45.796	III_Palsa_N2	No warnings	0	Non_labeled
MW_614.45287@RT_45.796	Palsa_T0	Not detected	NA	Not_detected
MW_614.45287@RT_45.796	PNC	No warnings	0.180132247	Non_labeled
MW_614.45287@RT_45.796	PNE	Low pattern fit	0	Non_labeled
MW_434.21546@RT_19.473	I_Palsa_C1	No warnings	0	Non_labeled
MW_434.21546@RT_19.473	I_Palsa_C2	No warnings	0	Non_labeled
MW_434.21546@RT_19.473	I_Palsa_E1	No warnings	0	Non_labeled
MW_434.21546@RT_19.473	I_Palsa_E2	Irregular exchange	22.13280805	Labeled
MW_434.21546@RT_19.473	I_Palsa_N1	No warnings	0	Non_labeled
MW_434.21546@RT_19.473	I_Palsa_N2	No warnings	0	Non_labeled
MW_434.21546@RT_19.473	II_Palsa_C1	No warnings	0	Non_labeled
MW_434.21546@RT_19.473	II_Palsa_C2	No warnings	0	Non_labeled
MW_434.21546@RT_19.473	II_Palsa_E1	No warnings	0	Non_labeled
MW_434.21546@RT_19.473	II_Palsa_E2	Not detected	NA	Not_detected
MW_434.21546@RT_19.473	II_Palsa_N1	No warnings	0	Non_labeled
MW_434.21546@RT_19.473	II_Palsa_N2	No warnings	0	Non_labeled
MW_434.21546@RT_19.473	III_Palsa_C1	No warnings	0	Non_labeled
MW_434.21546@RT_19.473	III_Palsa_C2	Not detected	NA	Not_detected
MW_434.21546@RT_19.473	III_Palsa_E1	No warnings	0	Non_labeled
MW_434.21546@RT_19.473	III_Palsa_E2	No warnings	0	Non_labeled
MW_434.21546@RT_19.473	III_Palsa_N1	No warnings	0	Non_labeled
MW_434.21546@RT_19.473	III_Palsa_N2	No warnings	0	Non_labeled
MW_434.21546@RT_19.473	Palsa_T0	No warnings	0	Non_labeled
MW_434.21546@RT_19.473	PNC	Contaminating mass	0.507563746	Non_labeled
MW_434.21546@RT_19.473	PNE	Irregular exchange	54.4948274	Labeled
MW_866.30845@RT_17.147	I_Palsa_C1	No warnings	0	Non_labeled
MW_866.30845@RT_17.147	I_Palsa_C2	No warnings	0	Non_labeled
MW_866.30845@RT_17.147	I_Palsa_E1	Not detected	NA	Not_detected
MW_866.30845@RT_17.147	I_Palsa_E2	Not detected	NA	Not_detected
MW_866.30845@RT_17.147	I_Palsa_N1	Contaminating mass	0.780885549	Non_labeled
MW_866.30845@RT_17.147	I_Palsa_N2	Not detected	NA	Not_detected
MW_866.30845@RT_17.147	II_Palsa_C1	No warnings	0	Non_labeled
MW_866.30845@RT_17.147	II_Palsa_C2	No warnings	0	Non_labeled
MW_866.30845@RT_17.147	II_Palsa_E1	Not detected	NA	Not_detected
MW_866.30845@RT_17.147	II_Palsa_E2	No warnings	0	Non_labeled
MW_866.30845@RT_17.147	II_Palsa_N1	No warnings	0	Non_labeled
MW_866.30845@RT_17.147	II_Palsa_N2	Contaminating mass	13.01241757	Non_labeled
MW_866.30845@RT_17.147	III_Palsa_C1	Not detected	NA	Not_detected
MW_866.30845@RT_17.147	III_Palsa_C2	No warnings	0	Non_labeled
MW_866.30845@RT_17.147	III_Palsa_E1	Not detected	NA	Not_detected
MW_866.30845@RT_17.147	III_Palsa_E2	No warnings	0	Non_labeled
MW_866.30845@RT_17.147	III_Palsa_N1	No warnings	0.37743148	Non_labeled
MW_866.30845@RT_17.147	III_Palsa_N2	No warnings	0.181135241	Non_labeled
MW_866.30845@RT_17.147	Palsa_T0	No warnings	0.263047616	Non_labeled
MW_866.30845@RT_17.147	PNC	Not detected	NA	Not_detected
MW_866.30845@RT_17.147	PNE	Not detected	NA	Not_detected
MW_434.08511@RT_26.485	I_Palsa_C1	No warnings	0	Non_labeled
MW_434.08511@RT_26.485	I_Palsa_C2	No warnings	0	Non_labeled
MW_434.08511@RT_26.485	I_Palsa_E1	No warnings	0	Non_labeled
MW_434.08511@RT_26.485	I_Palsa_E2	No warnings	0.07830955	Non_labeled
MW_434.08511@RT_26.485	I_Palsa_N1	No warnings	0.018813085	Non_labeled
MW_434.08511@RT_26.485	I_Palsa_N2	No warnings	0	Non_labeled
MW_434.08511@RT_26.485	II_Palsa_C1	No warnings	0	Non_labeled
MW_434.08511@RT_26.485	II_Palsa_C2	No warnings	0	Non_labeled
MW_434.08511@RT_26.485	II_Palsa_E1	No warnings	0.053699295	Non_labeled
MW_434.08511@RT_26.485	II_Palsa_E2	No warnings	0.003632884	Non_labeled
MW_434.08511@RT_26.485	II_Palsa_N1	No warnings	0	Non_labeled
MW_434.08511@RT_26.485	II_Palsa_N2	No warnings	0.130106644	Non_labeled
MW_434.08511@RT_26.485	III_Palsa_C1	No warnings	0.006033535	Non_labeled
MW_434.08511@RT_26.485	III_Palsa_C2	No warnings	0	Non_labeled
MW_434.08511@RT_26.485	III_Palsa_E1	No warnings	0.003069921	Non_labeled
MW_434.08511@RT_26.485	III_Palsa_E2	No warnings	0	Non_labeled
MW_434.08511@RT_26.485	III_Palsa_N1	No warnings	0	Non_labeled
MW_434.08511@RT_26.485	III_Palsa_N2	No warnings	0	Non_labeled
MW_434.08511@RT_26.485	Palsa_T0	No warnings	0	Non_labeled
MW_434.08511@RT_26.485	PNC	Not detected	NA	Not_detected
MW_434.08511@RT_26.485	PNE	Not detected	NA	Not_detected
MW_578.43184@RT_49.832	I_Palsa_C1	Contaminating mass	52	Non_labeled
MW_578.43184@RT_49.832	I_Palsa_C2	Not detected	NA	Not_detected
MW_578.43184@RT_49.832	I_Palsa_E1	Low pattern fit	63.59129321	Non_labeled
MW_578.43184@RT_49.832	I_Palsa_E2	Irregular exchange	58.78863773	Labeled
MW_578.43184@RT_49.832	I_Palsa_N1	Contaminating mass	0.497880064	Non_labeled
MW_578.43184@RT_49.832	I_Palsa_N2	No warnings	0	Non_labeled
MW_578.43184@RT_49.832	II_Palsa_C1	Not detected	NA	Not_detected
MW_578.43184@RT_49.832	II_Palsa_C2	Contaminating mass	28.53132152	Non_labeled
MW_578.43184@RT_49.832	II_Palsa_E1	Low pattern fit	46.51183128	Non_labeled
MW_578.43184@RT_49.832	II_Palsa_E2	Low pattern fit	58.58529609	Non_labeled
MW_578.43184@RT_49.832	II_Palsa_N1	Contaminating mass	3.791742033	Non_labeled
MW_578.43184@RT_49.832	II_Palsa_N2	Contaminating mass	5.000332245	Non_labeled
MW_578.43184@RT_49.832	III_Palsa_C1	Contaminating mass	21.84467535	Non_labeled
MW_578.43184@RT_49.832	III_Palsa_C2	Contaminating mass	12.94471327	Non_labeled
MW_578.43184@RT_49.832	III_Palsa_E1	Irregular exchange	19.95171348	Labeled
MW_578.43184@RT_49.832	III_Palsa_E2	Low pattern fit	36.68304633	Non_labeled
MW_578.43184@RT_49.832	III_Palsa_N1	Contaminating mass	4.206378238	Non_labeled
MW_578.43184@RT_49.832	III_Palsa_N2	Contaminating mass	1.176016391	Non_labeled
MW_578.43184@RT_49.832	Palsa_T0	No warnings	0.07401104	Non_labeled
MW_578.43184@RT_49.832	PNC	Contaminating mass	0.426066178	Non_labeled
MW_578.43184@RT_49.832	PNE	Irregular exchange	73.80353289	Labeled
MW_380.16834@RT_27.825	I_Palsa_C1	Not detected	NA	Not_detected
MW_380.16834@RT_27.825	I_Palsa_C2	Not detected	NA	Not_detected
MW_380.16834@RT_27.825	I_Palsa_E1	Not detected	NA	Not_detected
MW_380.16834@RT_27.825	I_Palsa_E2	Not detected	NA	Not_detected
MW_380.16834@RT_27.825	I_Palsa_N1	Not detected	NA	Not_detected
MW_380.16834@RT_27.825	I_Palsa_N2	No warnings	0	Non_labeled
MW_380.16834@RT_27.825	II_Palsa_C1	Not detected	NA	Not_detected
MW_380.16834@RT_27.825	II_Palsa_C2	Not detected	NA	Not_detected
MW_380.16834@RT_27.825	II_Palsa_E1	Not detected	NA	Not_detected
MW_380.16834@RT_27.825	II_Palsa_E2	Not detected	NA	Not_detected
MW_380.16834@RT_27.825	II_Palsa_N1	Not detected	NA	Not_detected
MW_380.16834@RT_27.825	II_Palsa_N2	Not detected	NA	Not_detected
MW_380.16834@RT_27.825	III_Palsa_C1	Not detected	NA	Not_detected
MW_380.16834@RT_27.825	III_Palsa_C2	Not detected	NA	Not_detected
MW_380.16834@RT_27.825	III_Palsa_E1	Not detected	NA	Not_detected
MW_380.16834@RT_27.825	III_Palsa_E2	Not detected	NA	Not_detected
MW_380.16834@RT_27.825	III_Palsa_N1	Not detected	NA	Not_detected
MW_380.16834@RT_27.825	III_Palsa_N2	Not detected	NA	Not_detected
MW_380.16834@RT_27.825	Palsa_T0	Not detected	NA	Not_detected
MW_380.16834@RT_27.825	PNC	No warnings	0	Non_labeled
MW_380.16834@RT_27.825	PNE	Irregular exchange	7.659892585	Non_labeled
MW_616.39823@RT_38.324	I_Palsa_C1	Not detected	NA	Not_detected
MW_616.39823@RT_38.324	I_Palsa_C2	Not detected	NA	Not_detected
MW_616.39823@RT_38.324	I_Palsa_E1	Not detected	NA	Not_detected
MW_616.39823@RT_38.324	I_Palsa_E2	Not detected	NA	Not_detected
MW_616.39823@RT_38.324	I_Palsa_N1	Not detected	NA	Not_detected
MW_616.39823@RT_38.324	I_Palsa_N2	Not detected	NA	Not_detected
MW_616.39823@RT_38.324	II_Palsa_C1	Not detected	NA	Not_detected
MW_616.39823@RT_38.324	II_Palsa_C2	Not detected	NA	Not_detected
MW_616.39823@RT_38.324	II_Palsa_E1	Not detected	NA	Not_detected
MW_616.39823@RT_38.324	II_Palsa_E2	Not detected	NA	Not_detected
MW_616.39823@RT_38.324	II_Palsa_N1	Contaminating mass	100	Non_labeled
MW_616.39823@RT_38.324	II_Palsa_N2	Not detected	NA	Not_detected
MW_616.39823@RT_38.324	III_Palsa_C1	Not detected	NA	Not_detected
MW_616.39823@RT_38.324	III_Palsa_C2	Not detected	NA	Not_detected
MW_616.39823@RT_38.324	III_Palsa_E1	Not detected	NA	Not_detected
MW_616.39823@RT_38.324	III_Palsa_E2	No warnings	31.94945028	Labeled
MW_616.39823@RT_38.324	III_Palsa_N1	Not detected	NA	Not_detected
MW_616.39823@RT_38.324	III_Palsa_N2	Not detected	NA	Not_detected
MW_616.39823@RT_38.324	Palsa_T0	Not detected	NA	Not_detected
MW_616.39823@RT_38.324	PNC	No warnings	0.309332164	Non_labeled
MW_616.39823@RT_38.324	PNE	Irregular exchange	70.67057036	Labeled
MW_486.33486@RT_43.484	I_Palsa_C1	No warnings	0.024882677	Non_labeled
MW_486.33486@RT_43.484	I_Palsa_C2	No warnings	0.003882798	Non_labeled
MW_486.33486@RT_43.484	I_Palsa_E1	No warnings	0.133198469	Non_labeled
MW_486.33486@RT_43.484	I_Palsa_E2	No warnings	0.204307393	Non_labeled
MW_486.33486@RT_43.484	I_Palsa_N1	No warnings	0	Non_labeled
MW_486.33486@RT_43.484	I_Palsa_N2	No warnings	0.281049898	Non_labeled
MW_486.33486@RT_43.484	II_Palsa_C1	No warnings	0.179864488	Non_labeled
MW_486.33486@RT_43.484	II_Palsa_C2	No warnings	0.061313833	Non_labeled
MW_486.33486@RT_43.484	II_Palsa_E1	No warnings	0.335320266	Non_labeled
MW_486.33486@RT_43.484	II_Palsa_E2	No warnings	0.246810983	Non_labeled
MW_486.33486@RT_43.484	II_Palsa_N1	No warnings	0.060424994	Non_labeled
MW_486.33486@RT_43.484	II_Palsa_N2	No warnings	0.093155352	Non_labeled
MW_486.33486@RT_43.484	III_Palsa_C1	No warnings	0.154214282	Non_labeled
MW_486.33486@RT_43.484	III_Palsa_C2	No warnings	0.084498489	Non_labeled
MW_486.33486@RT_43.484	III_Palsa_E1	No warnings	0.341224378	Non_labeled
MW_486.33486@RT_43.484	III_Palsa_E2	No warnings	0.668149005	Non_labeled
MW_486.33486@RT_43.484	III_Palsa_N1	No warnings	0.099562174	Non_labeled
MW_486.33486@RT_43.484	III_Palsa_N2	No warnings	0	Non_labeled
MW_486.33486@RT_43.484	Palsa_T0	No warnings	0.127371378	Non_labeled
MW_486.33486@RT_43.484	PNC	Not detected	NA	Not_detected
MW_486.33486@RT_43.484	PNE	No warnings	0	Non_labeled
MW_352.13701@RT_17.361	I_Palsa_C1	Not detected	NA	Not_detected
MW_352.13701@RT_17.361	I_Palsa_C2	No warnings	0	Non_labeled
MW_352.13701@RT_17.361	I_Palsa_E1	No warnings	0	Non_labeled
MW_352.13701@RT_17.361	I_Palsa_E2	No warnings	10.54117484	Labeled
MW_352.13701@RT_17.361	I_Palsa_N1	Contaminating mass	3.849413603	Non_labeled
MW_352.13701@RT_17.361	I_Palsa_N2	No warnings	0	Non_labeled
MW_352.13701@RT_17.361	II_Palsa_C1	Contaminating mass	90.90909091	Non_labeled
MW_352.13701@RT_17.361	II_Palsa_C2	Not detected	NA	Not_detected
MW_352.13701@RT_17.361	II_Palsa_E1	No warnings	0	Non_labeled
MW_352.13701@RT_17.361	II_Palsa_E2	Not detected	NA	Not_detected
MW_352.13701@RT_17.361	II_Palsa_N1	Contaminating mass	1.872763838	Non_labeled
MW_352.13701@RT_17.361	II_Palsa_N2	No warnings	0	Non_labeled
MW_352.13701@RT_17.361	III_Palsa_C1	No warnings	0	Non_labeled
MW_352.13701@RT_17.361	III_Palsa_C2	Not detected	NA	Not_detected
MW_352.13701@RT_17.361	III_Palsa_E1	Irregular exchange	5.075496882	Non_labeled
MW_352.13701@RT_17.361	III_Palsa_E2	No warnings	0	Non_labeled
MW_352.13701@RT_17.361	III_Palsa_N1	No warnings	0.667547421	Non_labeled
MW_352.13701@RT_17.361	III_Palsa_N2	No warnings	0	Non_labeled
MW_352.13701@RT_17.361	Palsa_T0	Not detected	NA	Not_detected
MW_352.13701@RT_17.361	PNC	No warnings	0.320406082	Non_labeled
MW_352.13701@RT_17.361	PNE	No warnings	38.28235873	Labeled
MW_806.22910@RT_14.862	I_Palsa_C1	Not detected	NA	Not_detected
MW_806.22910@RT_14.862	I_Palsa_C2	Not detected	NA	Not_detected
MW_806.22910@RT_14.862	I_Palsa_E1	Not detected	NA	Not_detected
MW_806.22910@RT_14.862	I_Palsa_E2	Irregular exchange	18.31802993	Labeled
MW_806.22910@RT_14.862	I_Palsa_N1	Not detected	NA	Not_detected
MW_806.22910@RT_14.862	I_Palsa_N2	Not detected	NA	Not_detected
MW_806.22910@RT_14.862	II_Palsa_C1	Not detected	NA	Not_detected
MW_806.22910@RT_14.862	II_Palsa_C2	Contaminating mass	51.95927082	Non_labeled
MW_806.22910@RT_14.862	II_Palsa_E1	Not detected	NA	Not_detected
MW_806.22910@RT_14.862	II_Palsa_E2	Not detected	NA	Not_detected
MW_806.22910@RT_14.862	II_Palsa_N1	Not detected	NA	Not_detected
MW_806.22910@RT_14.862	II_Palsa_N2	No warnings	0	Non_labeled
MW_806.22910@RT_14.862	III_Palsa_C1	Contaminating mass	47.95333373	Non_labeled
MW_806.22910@RT_14.862	III_Palsa_C2	Contaminating mass	4.615557568	Non_labeled
MW_806.22910@RT_14.862	III_Palsa_E1	Irregular exchange	5.431845517	Non_labeled
MW_806.22910@RT_14.862	III_Palsa_E2	No warnings	3.853259728	Non_labeled
MW_806.22910@RT_14.862	III_Palsa_N1	Not detected	NA	Not_detected
MW_806.22910@RT_14.862	III_Palsa_N2	Contaminating mass	6.453513216	Non_labeled
MW_806.22910@RT_14.862	Palsa_T0	Contaminating mass	2.669496946	Non_labeled
MW_806.22910@RT_14.862	PNC	Contaminating mass	0.473900744	Non_labeled
MW_806.22910@RT_14.862	PNE	Low pattern fit	0	Non_labeled
MW_388.10065@RT_14.389	I_Palsa_C1	No warnings	0.001113857	Non_labeled
MW_388.10065@RT_14.389	I_Palsa_C2	No warnings	0	Non_labeled
MW_388.10065@RT_14.389	I_Palsa_E1	No warnings	0	Non_labeled
MW_388.10065@RT_14.389	I_Palsa_E2	No warnings	0	Non_labeled
MW_388.10065@RT_14.389	I_Palsa_N1	No warnings	0	Non_labeled
MW_388.10065@RT_14.389	I_Palsa_N2	No warnings	0	Non_labeled
MW_388.10065@RT_14.389	II_Palsa_C1	No warnings	0	Non_labeled
MW_388.10065@RT_14.389	II_Palsa_C2	No warnings	0	Non_labeled
MW_388.10065@RT_14.389	II_Palsa_E1	No warnings	0	Non_labeled
MW_388.10065@RT_14.389	II_Palsa_E2	No warnings	0	Non_labeled
MW_388.10065@RT_14.389	II_Palsa_N1	No warnings	0	Non_labeled
MW_388.10065@RT_14.389	II_Palsa_N2	No warnings	0	Non_labeled
MW_388.10065@RT_14.389	III_Palsa_C1	No warnings	0	Non_labeled
MW_388.10065@RT_14.389	III_Palsa_C2	No warnings	0	Non_labeled
MW_388.10065@RT_14.389	III_Palsa_E1	No warnings	0.007527973	Non_labeled
MW_388.10065@RT_14.389	III_Palsa_E2	No warnings	0.013985271	Non_labeled
MW_388.10065@RT_14.389	III_Palsa_N1	No warnings	0	Non_labeled
MW_388.10065@RT_14.389	III_Palsa_N2	No warnings	0	Non_labeled
MW_388.10065@RT_14.389	Palsa_T0	No warnings	0	Non_labeled
MW_388.10065@RT_14.389	PNC	No warnings	0	Non_labeled
MW_388.10065@RT_14.389	PNE	Irregular exchange	35.47195474	Labeled
MW_748.27514@RT_26.555	I_Palsa_C1	Contaminating mass	89.74765566	Non_labeled
MW_748.27514@RT_26.555	I_Palsa_C2	Contaminating mass	23.90505574	Non_labeled
MW_748.27514@RT_26.555	I_Palsa_E1	Low pattern fit	23.88468133	Non_labeled
MW_748.27514@RT_26.555	I_Palsa_E2	Low pattern fit	24.14166691	Non_labeled
MW_748.27514@RT_26.555	I_Palsa_N1	Contaminating mass	74.50933676	Non_labeled
MW_748.27514@RT_26.555	I_Palsa_N2	Contaminating mass	76.08520308	Non_labeled
MW_748.27514@RT_26.555	II_Palsa_C1	Contaminating mass	53.57485521	Non_labeled
MW_748.27514@RT_26.555	II_Palsa_C2	Contaminating mass	23.93241946	Non_labeled
MW_748.27514@RT_26.555	II_Palsa_E1	Low pattern fit	23.95959737	Non_labeled
MW_748.27514@RT_26.555	II_Palsa_E2	Low pattern fit	77.53348633	Non_labeled
MW_748.27514@RT_26.555	II_Palsa_N1	Contaminating mass	23.98043555	Non_labeled
MW_748.27514@RT_26.555	II_Palsa_N2	Contaminating mass	23.99495871	Non_labeled
MW_748.27514@RT_26.555	III_Palsa_C1	Not detected	NA	Not_detected
MW_748.27514@RT_26.555	III_Palsa_C2	Contaminating mass	25.57815644	Non_labeled
MW_748.27514@RT_26.555	III_Palsa_E1	Low pattern fit	76.92478657	Non_labeled
MW_748.27514@RT_26.555	III_Palsa_E2	Not detected	NA	Not_detected
MW_748.27514@RT_26.555	III_Palsa_N1	Contaminating mass	23.93086822	Non_labeled
MW_748.27514@RT_26.555	III_Palsa_N2	Contaminating mass	37.02017134	Non_labeled
MW_748.27514@RT_26.555	Palsa_T0	Contaminating mass	47.72090263	Non_labeled
MW_748.27514@RT_26.555	PNC	No warnings	0.344966445	Non_labeled
MW_748.27514@RT_26.555	PNE	No warnings	85.1597547	Labeled
MW_374.13665@RT_26.476	I_Palsa_C1	Contaminating mass	39.99816961	Non_labeled
MW_374.13665@RT_26.476	I_Palsa_C2	Not detected	NA	Not_detected
MW_374.13665@RT_26.476	I_Palsa_E1	Irregular exchange	66.62098275	Labeled
MW_374.13665@RT_26.476	I_Palsa_E2	Not detected	NA	Not_detected
MW_374.13665@RT_26.476	I_Palsa_N1	No warnings	0	Non_labeled
MW_374.13665@RT_26.476	I_Palsa_N2	No warnings	0	Non_labeled
MW_374.13665@RT_26.476	II_Palsa_C1	Not detected	NA	Not_detected
MW_374.13665@RT_26.476	II_Palsa_C2	Not detected	NA	Not_detected
MW_374.13665@RT_26.476	II_Palsa_E1	Not detected	NA	Not_detected
MW_374.13665@RT_26.476	II_Palsa_E2	Not detected	NA	Not_detected
MW_374.13665@RT_26.476	II_Palsa_N1	Contaminating mass	12.58042513	Non_labeled
MW_374.13665@RT_26.476	II_Palsa_N2	Not detected	NA	Not_detected
MW_374.13665@RT_26.476	III_Palsa_C1	Not detected	NA	Not_detected
MW_374.13665@RT_26.476	III_Palsa_C2	Not detected	NA	Not_detected
MW_374.13665@RT_26.476	III_Palsa_E1	No warnings	0	Non_labeled
MW_374.13665@RT_26.476	III_Palsa_E2	No warnings	0	Non_labeled
MW_374.13665@RT_26.476	III_Palsa_N1	Not detected	NA	Not_detected
MW_374.13665@RT_26.476	III_Palsa_N2	Not detected	NA	Not_detected
MW_374.13665@RT_26.476	Palsa_T0	Not detected	NA	Not_detected
MW_374.13665@RT_26.476	PNC	No warnings	0.078408763	Non_labeled
MW_374.13665@RT_26.476	PNE	Irregular exchange	60.83708668	Labeled
MW_658.46675@RT_37.477	I_Palsa_C1	No warnings	0	Non_labeled
MW_658.46675@RT_37.477	I_Palsa_C2	No warnings	0	Non_labeled
MW_658.46675@RT_37.477	I_Palsa_E1	Irregular exchange	28.69385076	Labeled
MW_658.46675@RT_37.477	I_Palsa_E2	Irregular exchange	12.08209368	Non_labeled
MW_658.46675@RT_37.477	I_Palsa_N1	No warnings	0	Non_labeled
MW_658.46675@RT_37.477	I_Palsa_N2	No warnings	0	Non_labeled
MW_658.46675@RT_37.477	II_Palsa_C1	Not detected	NA	Not_detected
MW_658.46675@RT_37.477	II_Palsa_C2	No warnings	0	Non_labeled
MW_658.46675@RT_37.477	II_Palsa_E1	Not detected	NA	Not_detected
MW_658.46675@RT_37.477	II_Palsa_E2	No warnings	0	Non_labeled
MW_658.46675@RT_37.477	II_Palsa_N1	Contaminating mass	0.540300739	Non_labeled
MW_658.46675@RT_37.477	II_Palsa_N2	No warnings	0	Non_labeled
MW_658.46675@RT_37.477	III_Palsa_C1	No warnings	0	Non_labeled
MW_658.46675@RT_37.477	III_Palsa_C2	No warnings	0	Non_labeled
MW_658.46675@RT_37.477	III_Palsa_E1	No warnings	0	Non_labeled
MW_658.46675@RT_37.477	III_Palsa_E2	No warnings	0	Non_labeled
MW_658.46675@RT_37.477	III_Palsa_N1	No warnings	0	Non_labeled
MW_658.46675@RT_37.477	III_Palsa_N2	No warnings	0	Non_labeled
MW_658.46675@RT_37.477	Palsa_T0	No warnings	0	Non_labeled
MW_658.46675@RT_37.477	PNC	No warnings	0.291600791	Non_labeled
MW_658.46675@RT_37.477	PNE	No warnings	78.76269441	Labeled
MW_812.46427@RT_37.702	I_Palsa_C1	Not detected	NA	Not_detected
MW_812.46427@RT_37.702	I_Palsa_C2	Not detected	NA	Not_detected
MW_812.46427@RT_37.702	I_Palsa_E1	Not detected	NA	Not_detected
MW_812.46427@RT_37.702	I_Palsa_E2	Not detected	NA	Not_detected
MW_812.46427@RT_37.702	I_Palsa_N1	Contaminating mass	55.90888646	Non_labeled
MW_812.46427@RT_37.702	I_Palsa_N2	Contaminating mass	71.94016968	Non_labeled
MW_812.46427@RT_37.702	II_Palsa_C1	Not detected	NA	Not_detected
MW_812.46427@RT_37.702	II_Palsa_C2	Not detected	NA	Not_detected
MW_812.46427@RT_37.702	II_Palsa_E1	Not detected	NA	Not_detected
MW_812.46427@RT_37.702	II_Palsa_E2	Not detected	NA	Not_detected
MW_812.46427@RT_37.702	II_Palsa_N1	Not detected	NA	Not_detected
MW_812.46427@RT_37.702	II_Palsa_N2	Low pattern fit	0	Non_labeled
MW_812.46427@RT_37.702	III_Palsa_C1	Contaminating mass	100	Non_labeled
MW_812.46427@RT_37.702	III_Palsa_C2	Not detected	NA	Not_detected
MW_812.46427@RT_37.702	III_Palsa_E1	Low pattern fit	0	Non_labeled
MW_812.46427@RT_37.702	III_Palsa_E2	No warnings	56.45588066	Labeled
MW_812.46427@RT_37.702	III_Palsa_N1	Not detected	NA	Not_detected
MW_812.46427@RT_37.702	III_Palsa_N2	Not detected	NA	Not_detected
MW_812.46427@RT_37.702	Palsa_T0	Contaminating mass	23.81894112	Non_labeled
MW_812.46427@RT_37.702	PNC	Contaminating mass	11.77450908	Non_labeled
MW_812.46427@RT_37.702	PNE	Not detected	NA	Not_detected
MW_436.15830@RT_19.761	I_Palsa_C1	Not detected	NA	Not_detected
MW_436.15830@RT_19.761	I_Palsa_C2	Not detected	NA	Not_detected
MW_436.15830@RT_19.761	I_Palsa_E1	Not detected	NA	Not_detected
MW_436.15830@RT_19.761	I_Palsa_E2	Not detected	NA	Not_detected
MW_436.15830@RT_19.761	I_Palsa_N1	Not detected	NA	Not_detected
MW_436.15830@RT_19.761	I_Palsa_N2	Not detected	NA	Not_detected
MW_436.15830@RT_19.761	II_Palsa_C1	Not detected	NA	Not_detected
MW_436.15830@RT_19.761	II_Palsa_C2	Not detected	NA	Not_detected
MW_436.15830@RT_19.761	II_Palsa_E1	Not detected	NA	Not_detected
MW_436.15830@RT_19.761	II_Palsa_E2	Not detected	NA	Not_detected
MW_436.15830@RT_19.761	II_Palsa_N1	Not detected	NA	Not_detected
MW_436.15830@RT_19.761	II_Palsa_N2	No warnings	0	Non_labeled
MW_436.15830@RT_19.761	III_Palsa_C1	Not detected	NA	Not_detected
MW_436.15830@RT_19.761	III_Palsa_C2	No warnings	0	Non_labeled
MW_436.15830@RT_19.761	III_Palsa_E1	Not detected	NA	Not_detected
MW_436.15830@RT_19.761	III_Palsa_E2	No warnings	5.882352941	Labeled
MW_436.15830@RT_19.761	III_Palsa_N1	No warnings	0	Non_labeled
MW_436.15830@RT_19.761	III_Palsa_N2	Not detected	NA	Not_detected
MW_436.15830@RT_19.761	Palsa_T0	Not detected	NA	Not_detected
MW_436.15830@RT_19.761	PNC	Not detected	NA	Not_detected
MW_436.15830@RT_19.761	PNE	Not detected	NA	Not_detected
MW_468.25731@RT_34.631	I_Palsa_C1	Not detected	NA	Not_detected
MW_468.25731@RT_34.631	I_Palsa_C2	Not detected	NA	Not_detected
MW_468.25731@RT_34.631	I_Palsa_E1	Low pattern fit	75	Non_labeled
MW_468.25731@RT_34.631	I_Palsa_E2	Low pattern fit	42.82760113	Non_labeled
MW_468.25731@RT_34.631	I_Palsa_N1	Contaminating mass	11.56241973	Non_labeled
MW_468.25731@RT_34.631	I_Palsa_N2	Contaminating mass	83.51583833	Non_labeled
MW_468.25731@RT_34.631	II_Palsa_C1	Contaminating mass	28.60469285	Non_labeled
MW_468.25731@RT_34.631	II_Palsa_C2	Not detected	NA	Not_detected
MW_468.25731@RT_34.631	II_Palsa_E1	Low pattern fit	23.35836879	Non_labeled
MW_468.25731@RT_34.631	II_Palsa_E2	Low pattern fit	23.13802526	Non_labeled
MW_468.25731@RT_34.631	II_Palsa_N1	Contaminating mass	5.063656661	Non_labeled
MW_468.25731@RT_34.631	II_Palsa_N2	Contaminating mass	1.995659773	Non_labeled
MW_468.25731@RT_34.631	III_Palsa_C1	Not detected	NA	Not_detected
MW_468.25731@RT_34.631	III_Palsa_C2	Contaminating mass	62.92874218	Non_labeled
MW_468.25731@RT_34.631	III_Palsa_E1	Not detected	NA	Not_detected
MW_468.25731@RT_34.631	III_Palsa_E2	Not detected	NA	Not_detected
MW_468.25731@RT_34.631	III_Palsa_N1	Not detected	NA	Not_detected
MW_468.25731@RT_34.631	III_Palsa_N2	Not detected	NA	Not_detected
MW_468.25731@RT_34.631	Palsa_T0	Not detected	NA	Not_detected
MW_468.25731@RT_34.631	PNC	No warnings	0.00415165	Non_labeled
MW_468.25731@RT_34.631	PNE	Irregular exchange	29.34613548	Labeled
MW_604.39844@RT_42.758	I_Palsa_C1	No warnings	0.031476945	Non_labeled
MW_604.39844@RT_42.758	I_Palsa_C2	No warnings	0.028261524	Non_labeled
MW_604.39844@RT_42.758	I_Palsa_E1	No warnings	0.028955299	Non_labeled
MW_604.39844@RT_42.758	I_Palsa_E2	No warnings	0.02734762	Non_labeled
MW_604.39844@RT_42.758	I_Palsa_N1	No warnings	0	Non_labeled
MW_604.39844@RT_42.758	I_Palsa_N2	No warnings	0	Non_labeled
MW_604.39844@RT_42.758	II_Palsa_C1	No warnings	0	Non_labeled
MW_604.39844@RT_42.758	II_Palsa_C2	No warnings	0.259118772	Non_labeled
MW_604.39844@RT_42.758	II_Palsa_E1	No warnings	0	Non_labeled
MW_604.39844@RT_42.758	II_Palsa_E2	No warnings	0	Non_labeled
MW_604.39844@RT_42.758	II_Palsa_N1	No warnings	0.012155814	Non_labeled
MW_604.39844@RT_42.758	II_Palsa_N2	No warnings	0.203449365	Non_labeled
MW_604.39844@RT_42.758	III_Palsa_C1	No warnings	0.047850745	Non_labeled
MW_604.39844@RT_42.758	III_Palsa_C2	No warnings	0.133247549	Non_labeled
MW_604.39844@RT_42.758	III_Palsa_E1	No warnings	0.006728355	Non_labeled
MW_604.39844@RT_42.758	III_Palsa_E2	No warnings	0.014513075	Non_labeled
MW_604.39844@RT_42.758	III_Palsa_N1	No warnings	0.065149683	Non_labeled
MW_604.39844@RT_42.758	III_Palsa_N2	No warnings	0.091131744	Non_labeled
MW_604.39844@RT_42.758	Palsa_T0	No warnings	0	Non_labeled
MW_604.39844@RT_42.758	PNC	Not detected	NA	Not_detected
MW_604.39844@RT_42.758	PNE	No warnings	0	Non_labeled
MW_914.17824@RT_23.653	I_Palsa_C1	No warnings	0.142552728	Non_labeled
MW_914.17824@RT_23.653	I_Palsa_C2	No warnings	0.07459309	Non_labeled
MW_914.17824@RT_23.653	I_Palsa_E1	No warnings	0.10054538	Non_labeled
MW_914.17824@RT_23.653	I_Palsa_E2	No warnings	0.904143944	Non_labeled
MW_914.17824@RT_23.653	I_Palsa_N1	No warnings	0.18820418	Non_labeled
MW_914.17824@RT_23.653	I_Palsa_N2	Contaminating mass	1.010271137	Non_labeled
MW_914.17824@RT_23.653	II_Palsa_C1	No warnings	0.30648493	Non_labeled
MW_914.17824@RT_23.653	II_Palsa_C2	Contaminating mass	0.428432403	Non_labeled
MW_914.17824@RT_23.653	II_Palsa_E1	No warnings	0.277432258	Non_labeled
MW_914.17824@RT_23.653	II_Palsa_E2	No warnings	0.146851318	Non_labeled
MW_914.17824@RT_23.653	II_Palsa_N1	No warnings	0.244644493	Non_labeled
MW_914.17824@RT_23.653	II_Palsa_N2	No warnings	0.065248069	Non_labeled
MW_914.17824@RT_23.653	III_Palsa_C1	No warnings	0.137876439	Non_labeled
MW_914.17824@RT_23.653	III_Palsa_C2	No warnings	0.113496017	Non_labeled
MW_914.17824@RT_23.653	III_Palsa_E1	No warnings	0.242861882	Non_labeled
MW_914.17824@RT_23.653	III_Palsa_E2	No warnings	0.328999367	Non_labeled
MW_914.17824@RT_23.653	III_Palsa_N1	No warnings	0.237677811	Non_labeled
MW_914.17824@RT_23.653	III_Palsa_N2	No warnings	0.266317642	Non_labeled
MW_914.17824@RT_23.653	Palsa_T0	No warnings	0.189200747	Non_labeled
MW_914.17824@RT_23.653	PNC	Contaminating mass	96.86773995	Non_labeled
MW_914.17824@RT_23.653	PNE	Not detected	NA	Not_detected
MW_494.23693@RT_32.742	I_Palsa_C1	Not detected	NA	Not_detected
MW_494.23693@RT_32.742	I_Palsa_C2	Not detected	NA	Not_detected
MW_494.23693@RT_32.742	I_Palsa_E1	Not detected	NA	Not_detected
MW_494.23693@RT_32.742	I_Palsa_E2	Not detected	NA	Not_detected
MW_494.23693@RT_32.742	I_Palsa_N1	Contaminating mass	15.9739298	Non_labeled
MW_494.23693@RT_32.742	I_Palsa_N2	Contaminating mass	15.91087463	Non_labeled
MW_494.23693@RT_32.742	II_Palsa_C1	Contaminating mass	87.99992469	Non_labeled
MW_494.23693@RT_32.742	II_Palsa_C2	Not detected	NA	Not_detected
MW_494.23693@RT_32.742	II_Palsa_E1	Not detected	NA	Not_detected
MW_494.23693@RT_32.742	II_Palsa_E2	Low pattern fit	15.8897255	Non_labeled
MW_494.23693@RT_32.742	II_Palsa_N1	Not detected	NA	Not_detected
MW_494.23693@RT_32.742	II_Palsa_N2	Not detected	NA	Not_detected
MW_494.23693@RT_32.742	III_Palsa_C1	Not detected	NA	Not_detected
MW_494.23693@RT_32.742	III_Palsa_C2	Not detected	NA	Not_detected
MW_494.23693@RT_32.742	III_Palsa_E1	Low pattern fit	15.85846836	Non_labeled
MW_494.23693@RT_32.742	III_Palsa_E2	Not detected	NA	Not_detected
MW_494.23693@RT_32.742	III_Palsa_N1	Not detected	NA	Not_detected
MW_494.23693@RT_32.742	III_Palsa_N2	Contaminating mass	45.24876024	Non_labeled
MW_494.23693@RT_32.742	Palsa_T0	Not detected	NA	Not_detected
MW_494.23693@RT_32.742	PNC	Contaminating mass	41.38443668	Non_labeled
MW_494.23693@RT_32.742	PNE	Not detected	NA	Not_detected
MW_588.43957@RT_44.298	I_Palsa_C1	Not detected	NA	Not_detected
MW_588.43957@RT_44.298	I_Palsa_C2	Not detected	NA	Not_detected
MW_588.43957@RT_44.298	I_Palsa_E1	Not detected	NA	Not_detected
MW_588.43957@RT_44.298	I_Palsa_E2	Not detected	NA	Not_detected
MW_588.43957@RT_44.298	I_Palsa_N1	Not detected	NA	Not_detected
MW_588.43957@RT_44.298	I_Palsa_N2	Not detected	NA	Not_detected
MW_588.43957@RT_44.298	II_Palsa_C1	Not detected	NA	Not_detected
MW_588.43957@RT_44.298	II_Palsa_C2	Not detected	NA	Not_detected
MW_588.43957@RT_44.298	II_Palsa_E1	Not detected	NA	Not_detected
MW_588.43957@RT_44.298	II_Palsa_E2	Not detected	NA	Not_detected
MW_588.43957@RT_44.298	II_Palsa_N1	Not detected	NA	Not_detected
MW_588.43957@RT_44.298	II_Palsa_N2	Not detected	NA	Not_detected
MW_588.43957@RT_44.298	III_Palsa_C1	Not detected	NA	Not_detected
MW_588.43957@RT_44.298	III_Palsa_C2	Not detected	NA	Not_detected
MW_588.43957@RT_44.298	III_Palsa_E1	Not detected	NA	Not_detected
MW_588.43957@RT_44.298	III_Palsa_E2	Not detected	NA	Not_detected
MW_588.43957@RT_44.298	III_Palsa_N1	Not detected	NA	Not_detected
MW_588.43957@RT_44.298	III_Palsa_N2	Not detected	NA	Not_detected
MW_588.43957@RT_44.298	Palsa_T0	Not detected	NA	Not_detected
MW_588.43957@RT_44.298	PNC	Contaminating mass	7.016519213	Non_labeled
MW_588.43957@RT_44.298	PNE	Low pattern fit	41.44345689	Non_labeled
MW_552.27876@RT_25.098	I_Palsa_C1	No warnings	0	Non_labeled
MW_552.27876@RT_25.098	I_Palsa_C2	Not detected	NA	Not_detected
MW_552.27876@RT_25.098	I_Palsa_E1	Not detected	NA	Not_detected
MW_552.27876@RT_25.098	I_Palsa_E2	Not detected	NA	Not_detected
MW_552.27876@RT_25.098	I_Palsa_N1	No warnings	0	Non_labeled
MW_552.27876@RT_25.098	I_Palsa_N2	No warnings	0	Non_labeled
MW_552.27876@RT_25.098	II_Palsa_C1	No warnings	0	Non_labeled
MW_552.27876@RT_25.098	II_Palsa_C2	Not detected	NA	Not_detected
MW_552.27876@RT_25.098	II_Palsa_E1	Not detected	NA	Not_detected
MW_552.27876@RT_25.098	II_Palsa_E2	Not detected	NA	Not_detected
MW_552.27876@RT_25.098	II_Palsa_N1	No warnings	0	Non_labeled
MW_552.27876@RT_25.098	II_Palsa_N2	No warnings	0	Non_labeled
MW_552.27876@RT_25.098	III_Palsa_C1	No warnings	0	Non_labeled
MW_552.27876@RT_25.098	III_Palsa_C2	No warnings	0	Non_labeled
MW_552.27876@RT_25.098	III_Palsa_E1	No warnings	0	Non_labeled
MW_552.27876@RT_25.098	III_Palsa_E2	No warnings	0	Non_labeled
MW_552.27876@RT_25.098	III_Palsa_N1	No warnings	0	Non_labeled
MW_552.27876@RT_25.098	III_Palsa_N2	No warnings	0	Non_labeled
MW_552.27876@RT_25.098	Palsa_T0	Contaminating mass	0.519933901	Non_labeled
MW_552.27876@RT_25.098	PNC	No warnings	0	Non_labeled
MW_552.27876@RT_25.098	PNE	No warnings	62.53790668	Labeled
MW_610.15435@RT_22.514	I_Palsa_C1	Contaminating mass	3.832498463	Non_labeled
MW_610.15435@RT_22.514	I_Palsa_C2	Contaminating mass	19.9837242	Non_labeled
MW_610.15435@RT_22.514	I_Palsa_E1	Irregular exchange	28.08321038	Labeled
MW_610.15435@RT_22.514	I_Palsa_E2	Irregular exchange	20.46494928	Labeled
MW_610.15435@RT_22.514	I_Palsa_N1	Contaminating mass	3.310584445	Non_labeled
MW_610.15435@RT_22.514	I_Palsa_N2	Contaminating mass	2.800324562	Non_labeled
MW_610.15435@RT_22.514	II_Palsa_C1	Contaminating mass	50.43249027	Non_labeled
MW_610.15435@RT_22.514	II_Palsa_C2	Not detected	NA	Not_detected
MW_610.15435@RT_22.514	II_Palsa_E1	Not detected	NA	Not_detected
MW_610.15435@RT_22.514	II_Palsa_E2	Irregular exchange	9.982787708	Non_labeled
MW_610.15435@RT_22.514	II_Palsa_N1	Not detected	NA	Not_detected
MW_610.15435@RT_22.514	II_Palsa_N2	No warnings	0	Non_labeled
MW_610.15435@RT_22.514	III_Palsa_C1	Contaminating mass	20.37618932	Non_labeled
MW_610.15435@RT_22.514	III_Palsa_C2	Contaminating mass	6.423958446	Non_labeled
MW_610.15435@RT_22.514	III_Palsa_E1	Irregular exchange	28.88238813	Labeled
MW_610.15435@RT_22.514	III_Palsa_E2	Irregular exchange	23.45617172	Labeled
MW_610.15435@RT_22.514	III_Palsa_N1	Contaminating mass	10.27374422	Non_labeled
MW_610.15435@RT_22.514	III_Palsa_N2	Contaminating mass	14.97738571	Non_labeled
MW_610.15435@RT_22.514	Palsa_T0	Contaminating mass	13.42789538	Non_labeled
MW_610.15435@RT_22.514	PNC	Contaminating mass	0.478731163	Non_labeled
MW_610.15435@RT_22.514	PNE	Irregular exchange	47.79896955	Labeled
MW_448.23103@RT_31.966	I_Palsa_C1	No warnings	0	Non_labeled
MW_448.23103@RT_31.966	I_Palsa_C2	No warnings	0	Non_labeled
MW_448.23103@RT_31.966	I_Palsa_E1	No warnings	0	Non_labeled
MW_448.23103@RT_31.966	I_Palsa_E2	No warnings	0	Non_labeled
MW_448.23103@RT_31.966	I_Palsa_N1	No warnings	0	Non_labeled
MW_448.23103@RT_31.966	I_Palsa_N2	No warnings	0	Non_labeled
MW_448.23103@RT_31.966	II_Palsa_C1	No warnings	0	Non_labeled
MW_448.23103@RT_31.966	II_Palsa_C2	Contaminating mass	0.671939862	Non_labeled
MW_448.23103@RT_31.966	II_Palsa_E1	No warnings	0	Non_labeled
MW_448.23103@RT_31.966	II_Palsa_E2	No warnings	0	Non_labeled
MW_448.23103@RT_31.966	II_Palsa_N1	No warnings	0	Non_labeled
MW_448.23103@RT_31.966	II_Palsa_N2	No warnings	0	Non_labeled
MW_448.23103@RT_31.966	III_Palsa_C1	Contaminating mass	0.781272987	Non_labeled
MW_448.23103@RT_31.966	III_Palsa_C2	No warnings	0.095609544	Non_labeled
MW_448.23103@RT_31.966	III_Palsa_E1	No warnings	0	Non_labeled
MW_448.23103@RT_31.966	III_Palsa_E2	No warnings	0	Non_labeled
MW_448.23103@RT_31.966	III_Palsa_N1	No warnings	0	Non_labeled
MW_448.23103@RT_31.966	III_Palsa_N2	No warnings	0	Non_labeled
MW_448.23103@RT_31.966	Palsa_T0	No warnings	0	Non_labeled
MW_448.23103@RT_31.966	PNC	No warnings	0	Non_labeled
MW_448.23103@RT_31.966	PNE	Not detected	NA	Not_detected
MW_796.31769@RT_20.757	I_Palsa_C1	No warnings	0	Non_labeled
MW_796.31769@RT_20.757	I_Palsa_C2	No warnings	0	Non_labeled
MW_796.31769@RT_20.757	I_Palsa_E1	No warnings	0	Non_labeled
MW_796.31769@RT_20.757	I_Palsa_E2	No warnings	0	Non_labeled
MW_796.31769@RT_20.757	I_Palsa_N1	No warnings	0	Non_labeled
MW_796.31769@RT_20.757	I_Palsa_N2	No warnings	0	Non_labeled
MW_796.31769@RT_20.757	II_Palsa_C1	No warnings	0	Non_labeled
MW_796.31769@RT_20.757	II_Palsa_C2	No warnings	0	Non_labeled
MW_796.31769@RT_20.757	II_Palsa_E1	No warnings	0	Non_labeled
MW_796.31769@RT_20.757	II_Palsa_E2	No warnings	0	Non_labeled
MW_796.31769@RT_20.757	II_Palsa_N1	No warnings	0	Non_labeled
MW_796.31769@RT_20.757	II_Palsa_N2	No warnings	0	Non_labeled
MW_796.31769@RT_20.757	III_Palsa_C1	No warnings	0	Non_labeled
MW_796.31769@RT_20.757	III_Palsa_C2	No warnings	0	Non_labeled
MW_796.31769@RT_20.757	III_Palsa_E1	No warnings	0	Non_labeled
MW_796.31769@RT_20.757	III_Palsa_E2	No warnings	0	Non_labeled
MW_796.31769@RT_20.757	III_Palsa_N1	No warnings	0.171552045	Non_labeled
MW_796.31769@RT_20.757	III_Palsa_N2	Contaminating mass	0.68449167	Non_labeled
MW_796.31769@RT_20.757	Palsa_T0	No warnings	0.083094392	Non_labeled
MW_796.31769@RT_20.757	PNC	Not detected	NA	Not_detected
MW_796.31769@RT_20.757	PNE	No warnings	35.96008226	Labeled
MW_448.15836@RT_16.252	I_Palsa_C1	No warnings	0.247148642	Non_labeled
MW_448.15836@RT_16.252	I_Palsa_C2	No warnings	0.384302743	Non_labeled
MW_448.15836@RT_16.252	I_Palsa_E1	No warnings	0	Non_labeled
MW_448.15836@RT_16.252	I_Palsa_E2	No warnings	0	Non_labeled
MW_448.15836@RT_16.252	I_Palsa_N1	No warnings	0.23163931	Non_labeled
MW_448.15836@RT_16.252	I_Palsa_N2	No warnings	0.02262525	Non_labeled
MW_448.15836@RT_16.252	II_Palsa_C1	No warnings	0.024365292	Non_labeled
MW_448.15836@RT_16.252	II_Palsa_C2	No warnings	0	Non_labeled
MW_448.15836@RT_16.252	II_Palsa_E1	No warnings	0.13963626	Non_labeled
MW_448.15836@RT_16.252	II_Palsa_E2	No warnings	0.330228869	Non_labeled
MW_448.15836@RT_16.252	II_Palsa_N1	No warnings	0.015369093	Non_labeled
MW_448.15836@RT_16.252	II_Palsa_N2	No warnings	0.036479461	Non_labeled
MW_448.15836@RT_16.252	III_Palsa_C1	No warnings	0.026168979	Non_labeled
MW_448.15836@RT_16.252	III_Palsa_C2	No warnings	0.215479012	Non_labeled
MW_448.15836@RT_16.252	III_Palsa_E1	No warnings	0.702669138	Non_labeled
MW_448.15836@RT_16.252	III_Palsa_E2	No warnings	1.262017168	Non_labeled
MW_448.15836@RT_16.252	III_Palsa_N1	No warnings	0.017431555	Non_labeled
MW_448.15836@RT_16.252	III_Palsa_N2	No warnings	0.135262161	Non_labeled
MW_448.15836@RT_16.252	Palsa_T0	No warnings	0.169868901	Non_labeled
MW_448.15836@RT_16.252	PNC	Contaminating mass	0.90084542	Non_labeled
MW_448.15836@RT_16.252	PNE	Low pattern fit	6.25	Non_labeled
MW_864.19302@RT_15.755	I_Palsa_C1	No warnings	0.126506294	Non_labeled
MW_864.19302@RT_15.755	I_Palsa_C2	No warnings	0	Non_labeled
MW_864.19302@RT_15.755	I_Palsa_E1	No warnings	0	Non_labeled
MW_864.19302@RT_15.755	I_Palsa_E2	No warnings	0.151110605	Non_labeled
MW_864.19302@RT_15.755	I_Palsa_N1	No warnings	0.027500975	Non_labeled
MW_864.19302@RT_15.755	I_Palsa_N2	No warnings	0.133342932	Non_labeled
MW_864.19302@RT_15.755	II_Palsa_C1	No warnings	0	Non_labeled
MW_864.19302@RT_15.755	II_Palsa_C2	No warnings	0	Non_labeled
MW_864.19302@RT_15.755	II_Palsa_E1	No warnings	0.133142284	Non_labeled
MW_864.19302@RT_15.755	II_Palsa_E2	No warnings	0.250752199	Non_labeled
MW_864.19302@RT_15.755	II_Palsa_N1	No warnings	0.106653807	Non_labeled
MW_864.19302@RT_15.755	II_Palsa_N2	No warnings	0.262305353	Non_labeled
MW_864.19302@RT_15.755	III_Palsa_C1	No warnings	0	Non_labeled
MW_864.19302@RT_15.755	III_Palsa_C2	No warnings	0.134377929	Non_labeled
MW_864.19302@RT_15.755	III_Palsa_E1	No warnings	0.103357909	Non_labeled
MW_864.19302@RT_15.755	III_Palsa_E2	No warnings	0.211703385	Non_labeled
MW_864.19302@RT_15.755	III_Palsa_N1	No warnings	0.173031545	Non_labeled
MW_864.19302@RT_15.755	III_Palsa_N2	No warnings	0.192357099	Non_labeled
MW_864.19302@RT_15.755	Palsa_T0	No warnings	0.155695103	Non_labeled
MW_864.19302@RT_15.755	PNC	No warnings	0	Non_labeled
MW_864.19302@RT_15.755	PNE	Low pattern fit	97.2887912	Non_labeled
MW_744.49592@RT_60.180	I_Palsa_C1	Contaminating mass	1.216985322	Non_labeled
MW_744.49592@RT_60.180	I_Palsa_C2	Not detected	NA	Not_detected
MW_744.49592@RT_60.180	I_Palsa_E1	Not detected	NA	Not_detected
MW_744.49592@RT_60.180	I_Palsa_E2	Not detected	NA	Not_detected
MW_744.49592@RT_60.180	I_Palsa_N1	Not detected	NA	Not_detected
MW_744.49592@RT_60.180	I_Palsa_N2	Not detected	NA	Not_detected
MW_744.49592@RT_60.180	II_Palsa_C1	Not detected	NA	Not_detected
MW_744.49592@RT_60.180	II_Palsa_C2	Not detected	NA	Not_detected
MW_744.49592@RT_60.180	II_Palsa_E1	Not detected	NA	Not_detected
MW_744.49592@RT_60.180	II_Palsa_E2	Not detected	NA	Not_detected
MW_744.49592@RT_60.180	II_Palsa_N1	Not detected	NA	Not_detected
MW_744.49592@RT_60.180	II_Palsa_N2	Contaminating mass	3.897578547	Non_labeled
MW_744.49592@RT_60.180	III_Palsa_C1	Not detected	NA	Not_detected
MW_744.49592@RT_60.180	III_Palsa_C2	Contaminating mass	11.91527403	Non_labeled
MW_744.49592@RT_60.180	III_Palsa_E1	Not detected	NA	Not_detected
MW_744.49592@RT_60.180	III_Palsa_E2	Not detected	NA	Not_detected
MW_744.49592@RT_60.180	III_Palsa_N1	Not detected	NA	Not_detected
MW_744.49592@RT_60.180	III_Palsa_N2	Not detected	NA	Not_detected
MW_744.49592@RT_60.180	Palsa_T0	Not detected	NA	Not_detected
MW_744.49592@RT_60.180	PNC	Not detected	NA	Not_detected
MW_744.49592@RT_60.180	PNE	Not detected	NA	Not_detected
MW_942.37692@RT_20.195	I_Palsa_C1	Low pattern fit	0	Non_labeled
MW_942.37692@RT_20.195	I_Palsa_C2	Low pattern fit	0	Non_labeled
MW_942.37692@RT_20.195	I_Palsa_E1	Not detected	NA	Not_detected
MW_942.37692@RT_20.195	I_Palsa_E2	Not detected	NA	Not_detected
MW_942.37692@RT_20.195	I_Palsa_N1	No warnings	0	Non_labeled
MW_942.37692@RT_20.195	I_Palsa_N2	Not detected	NA	Not_detected
MW_942.37692@RT_20.195	II_Palsa_C1	No warnings	0	Non_labeled
MW_942.37692@RT_20.195	II_Palsa_C2	Low pattern fit	0	Non_labeled
MW_942.37692@RT_20.195	II_Palsa_E1	Low pattern fit	0	Non_labeled
MW_942.37692@RT_20.195	II_Palsa_E2	No warnings	0	Non_labeled
MW_942.37692@RT_20.195	II_Palsa_N1	No warnings	0	Non_labeled
MW_942.37692@RT_20.195	II_Palsa_N2	No warnings	0	Non_labeled
MW_942.37692@RT_20.195	III_Palsa_C1	No warnings	0	Non_labeled
MW_942.37692@RT_20.195	III_Palsa_C2	Low pattern fit	0	Non_labeled
MW_942.37692@RT_20.195	III_Palsa_E1	No warnings	0	Non_labeled
MW_942.37692@RT_20.195	III_Palsa_E2	No warnings	0	Non_labeled
MW_942.37692@RT_20.195	III_Palsa_N1	No warnings	0	Non_labeled
MW_942.37692@RT_20.195	III_Palsa_N2	No warnings	0	Non_labeled
MW_942.37692@RT_20.195	Palsa_T0	No warnings	0	Non_labeled
MW_942.37692@RT_20.195	PNC	Not detected	NA	Not_detected
MW_942.37692@RT_20.195	PNE	Not detected	NA	Not_detected
MW_418.32959@RT_42.840	I_Palsa_C1	No warnings	0	Non_labeled
MW_418.32959@RT_42.840	I_Palsa_C2	No warnings	0	Non_labeled
MW_418.32959@RT_42.840	I_Palsa_E1	No warnings	0	Non_labeled
MW_418.32959@RT_42.840	I_Palsa_E2	No warnings	0	Non_labeled
MW_418.32959@RT_42.840	I_Palsa_N1	No warnings	0	Non_labeled
MW_418.32959@RT_42.840	I_Palsa_N2	No warnings	0	Non_labeled
MW_418.32959@RT_42.840	II_Palsa_C1	No warnings	0.005696313	Non_labeled
MW_418.32959@RT_42.840	II_Palsa_C2	No warnings	0.010680061	Non_labeled
MW_418.32959@RT_42.840	II_Palsa_E1	No warnings	0	Non_labeled
MW_418.32959@RT_42.840	II_Palsa_E2	No warnings	0	Non_labeled
MW_418.32959@RT_42.840	II_Palsa_N1	No warnings	0.057731258	Non_labeled
MW_418.32959@RT_42.840	II_Palsa_N2	No warnings	0.017759456	Non_labeled
MW_418.32959@RT_42.840	III_Palsa_C1	No warnings	0.097207027	Non_labeled
MW_418.32959@RT_42.840	III_Palsa_C2	No warnings	0	Non_labeled
MW_418.32959@RT_42.840	III_Palsa_E1	No warnings	0	Non_labeled
MW_418.32959@RT_42.840	III_Palsa_E2	No warnings	0	Non_labeled
MW_418.32959@RT_42.840	III_Palsa_N1	No warnings	0	Non_labeled
MW_418.32959@RT_42.840	III_Palsa_N2	No warnings	0.003430169	Non_labeled
MW_418.32959@RT_42.840	Palsa_T0	No warnings	0.029345869	Non_labeled
MW_418.32959@RT_42.840	PNC	No warnings	0	Non_labeled
MW_418.32959@RT_42.840	PNE	No warnings	0	Non_labeled
MW_600.29758@RT_35.204	I_Palsa_C1	Contaminating mass	36.94716176	Non_labeled
MW_600.29758@RT_35.204	I_Palsa_C2	Contaminating mass	30.36975923	Non_labeled
MW_600.29758@RT_35.204	I_Palsa_E1	Low pattern fit	10.80446298	Non_labeled
MW_600.29758@RT_35.204	I_Palsa_E2	Low pattern fit	12.39187553	Non_labeled
MW_600.29758@RT_35.204	I_Palsa_N1	Contaminating mass	29.08482971	Non_labeled
MW_600.29758@RT_35.204	I_Palsa_N2	No warnings	0.025165311	Non_labeled
MW_600.29758@RT_35.204	II_Palsa_C1	Contaminating mass	4.085059752	Non_labeled
MW_600.29758@RT_35.204	II_Palsa_C2	Contaminating mass	34.71163216	Non_labeled
MW_600.29758@RT_35.204	II_Palsa_E1	Not detected	NA	Not_detected
MW_600.29758@RT_35.204	II_Palsa_E2	Low pattern fit	46.99107094	Non_labeled
MW_600.29758@RT_35.204	II_Palsa_N1	Contaminating mass	21.6452867	Non_labeled
MW_600.29758@RT_35.204	II_Palsa_N2	Contaminating mass	5.66417624	Non_labeled
MW_600.29758@RT_35.204	III_Palsa_C1	Contaminating mass	44.94095533	Non_labeled
MW_600.29758@RT_35.204	III_Palsa_C2	Contaminating mass	41.64874493	Non_labeled
MW_600.29758@RT_35.204	III_Palsa_E1	Irregular exchange	10.09641921	Non_labeled
MW_600.29758@RT_35.204	III_Palsa_E2	Low pattern fit	36.82619529	Non_labeled
MW_600.29758@RT_35.204	III_Palsa_N1	Contaminating mass	14.43872674	Non_labeled
MW_600.29758@RT_35.204	III_Palsa_N2	Contaminating mass	11.35963112	Non_labeled
MW_600.29758@RT_35.204	Palsa_T0	Contaminating mass	20.19601376	Non_labeled
MW_600.29758@RT_35.204	PNC	Not detected	NA	Not_detected
MW_600.29758@RT_35.204	PNE	Not detected	NA	Not_detected
MW_756.39544@RT_35.354	I_Palsa_C1	No warnings	0.056971623	Non_labeled
MW_756.39544@RT_35.354	I_Palsa_C2	No warnings	0	Non_labeled
MW_756.39544@RT_35.354	I_Palsa_E1	No warnings	0	Non_labeled
MW_756.39544@RT_35.354	I_Palsa_E2	No warnings	0	Non_labeled
MW_756.39544@RT_35.354	I_Palsa_N1	Contaminating mass	0.688344255	Non_labeled
MW_756.39544@RT_35.354	I_Palsa_N2	No warnings	0	Non_labeled
MW_756.39544@RT_35.354	II_Palsa_C1	No warnings	0.159206134	Non_labeled
MW_756.39544@RT_35.354	II_Palsa_C2	No warnings	0.155208994	Non_labeled
MW_756.39544@RT_35.354	II_Palsa_E1	No warnings	0	Non_labeled
MW_756.39544@RT_35.354	II_Palsa_E2	No warnings	0.402550876	Non_labeled
MW_756.39544@RT_35.354	II_Palsa_N1	No warnings	0	Non_labeled
MW_756.39544@RT_35.354	II_Palsa_N2	No warnings	0.194658039	Non_labeled
MW_756.39544@RT_35.354	III_Palsa_C1	No warnings	0.099637419	Non_labeled
MW_756.39544@RT_35.354	III_Palsa_C2	No warnings	0	Non_labeled
MW_756.39544@RT_35.354	III_Palsa_E1	No warnings	0.474668393	Non_labeled
MW_756.39544@RT_35.354	III_Palsa_E2	No warnings	1.209462755	Non_labeled
MW_756.39544@RT_35.354	III_Palsa_N1	No warnings	0.28243326	Non_labeled
MW_756.39544@RT_35.354	III_Palsa_N2	No warnings	0.285566792	Non_labeled
MW_756.39544@RT_35.354	Palsa_T0	No warnings	0.291688317	Non_labeled
MW_756.39544@RT_35.354	PNC	Not detected	NA	Not_detected
MW_756.39544@RT_35.354	PNE	Irregular exchange	65.97742918	Labeled
MW_740.29395@RT_31.549	I_Palsa_C1	Contaminating mass	2.28629981	Non_labeled
MW_740.29395@RT_31.549	I_Palsa_C2	No warnings	0	Non_labeled
MW_740.29395@RT_31.549	I_Palsa_E1	No warnings	0.007251738	Non_labeled
MW_740.29395@RT_31.549	I_Palsa_E2	No warnings	0.537441151	Non_labeled
MW_740.29395@RT_31.549	I_Palsa_N1	Contaminating mass	2.670914052	Non_labeled
MW_740.29395@RT_31.549	I_Palsa_N2	Contaminating mass	1.90243876	Non_labeled
MW_740.29395@RT_31.549	II_Palsa_C1	Contaminating mass	1.110143613	Non_labeled
MW_740.29395@RT_31.549	II_Palsa_C2	Contaminating mass	0.556072288	Non_labeled
MW_740.29395@RT_31.549	II_Palsa_E1	No warnings	0.331079837	Non_labeled
MW_740.29395@RT_31.549	II_Palsa_E2	Not detected	NA	Not_detected
MW_740.29395@RT_31.549	II_Palsa_N1	No warnings	0.306461065	Non_labeled
MW_740.29395@RT_31.549	II_Palsa_N2	No warnings	0.269522613	Non_labeled
MW_740.29395@RT_31.549	III_Palsa_C1	No warnings	0.187645032	Non_labeled
MW_740.29395@RT_31.549	III_Palsa_C2	Contaminating mass	2.155827175	Non_labeled
MW_740.29395@RT_31.549	III_Palsa_E1	No warnings	0.599822226	Non_labeled
MW_740.29395@RT_31.549	III_Palsa_E2	No warnings	0.614005525	Non_labeled
MW_740.29395@RT_31.549	III_Palsa_N1	Contaminating mass	1.068619569	Non_labeled
MW_740.29395@RT_31.549	III_Palsa_N2	Contaminating mass	5.247620324	Non_labeled
MW_740.29395@RT_31.549	Palsa_T0	Contaminating mass	0.655914339	Non_labeled
MW_740.29395@RT_31.549	PNC	Contaminating mass	61.39937209	Non_labeled
MW_740.29395@RT_31.549	PNE	Not detected	NA	Not_detected
MW_598.22696@RT_18.456	I_Palsa_C1	No warnings	0	Non_labeled
MW_598.22696@RT_18.456	I_Palsa_C2	No warnings	0	Non_labeled
MW_598.22696@RT_18.456	I_Palsa_E1	Irregular exchange	39.39149573	Labeled
MW_598.22696@RT_18.456	I_Palsa_E2	Irregular exchange	19.08996821	Labeled
MW_598.22696@RT_18.456	I_Palsa_N1	No warnings	0.111070423	Non_labeled
MW_598.22696@RT_18.456	I_Palsa_N2	No warnings	0.078926627	Non_labeled
MW_598.22696@RT_18.456	II_Palsa_C1	No warnings	0	Non_labeled
MW_598.22696@RT_18.456	II_Palsa_C2	No warnings	0.03045866	Non_labeled
MW_598.22696@RT_18.456	II_Palsa_E1	No warnings	0.111451829	Non_labeled
MW_598.22696@RT_18.456	II_Palsa_E2	No warnings	0.568601929	Non_labeled
MW_598.22696@RT_18.456	II_Palsa_N1	No warnings	0.256144113	Non_labeled
MW_598.22696@RT_18.456	II_Palsa_N2	No warnings	0.072744595	Non_labeled
MW_598.22696@RT_18.456	III_Palsa_C1	No warnings	0	Non_labeled
MW_598.22696@RT_18.456	III_Palsa_C2	No warnings	0	Non_labeled
MW_598.22696@RT_18.456	III_Palsa_E1	No warnings	0	Non_labeled
MW_598.22696@RT_18.456	III_Palsa_E2	No warnings	0.03287038	Non_labeled
MW_598.22696@RT_18.456	III_Palsa_N1	No warnings	0	Non_labeled
MW_598.22696@RT_18.456	III_Palsa_N2	No warnings	0	Non_labeled
MW_598.22696@RT_18.456	Palsa_T0	No warnings	0	Non_labeled
MW_598.22696@RT_18.456	PNC	No warnings	0.308565627	Non_labeled
MW_598.22696@RT_18.456	PNE	Irregular exchange	64.77003848	Labeled
MW_530.25830@RT_22.304	I_Palsa_C1	Not detected	NA	Not_detected
MW_530.25830@RT_22.304	I_Palsa_C2	Not detected	NA	Not_detected
MW_530.25830@RT_22.304	I_Palsa_E1	Not detected	NA	Not_detected
MW_530.25830@RT_22.304	I_Palsa_E2	Not detected	NA	Not_detected
MW_530.25830@RT_22.304	I_Palsa_N1	No warnings	0	Non_labeled
MW_530.25830@RT_22.304	I_Palsa_N2	Contaminating mass	60.6879954	Non_labeled
MW_530.25830@RT_22.304	II_Palsa_C1	Not detected	NA	Not_detected
MW_530.25830@RT_22.304	II_Palsa_C2	Not detected	NA	Not_detected
MW_530.25830@RT_22.304	II_Palsa_E1	Not detected	NA	Not_detected
MW_530.25830@RT_22.304	II_Palsa_E2	Not detected	NA	Not_detected
MW_530.25830@RT_22.304	II_Palsa_N1	Not detected	NA	Not_detected
MW_530.25830@RT_22.304	II_Palsa_N2	No warnings	0	Non_labeled
MW_530.25830@RT_22.304	III_Palsa_C1	Not detected	NA	Not_detected
MW_530.25830@RT_22.304	III_Palsa_C2	Not detected	NA	Not_detected
MW_530.25830@RT_22.304	III_Palsa_E1	Not detected	NA	Not_detected
MW_530.25830@RT_22.304	III_Palsa_E2	Not detected	NA	Not_detected
MW_530.25830@RT_22.304	III_Palsa_N1	No warnings	0	Non_labeled
MW_530.25830@RT_22.304	III_Palsa_N2	No warnings	0	Non_labeled
MW_530.25830@RT_22.304	Palsa_T0	Not detected	NA	Not_detected
MW_530.25830@RT_22.304	PNC	No warnings	0.155768954	Non_labeled
MW_530.25830@RT_22.304	PNE	Irregular exchange	31.26502016	Labeled
MW_624.17009@RT_27.610	I_Palsa_C1	Contaminating mass	2.678212645	Non_labeled
MW_624.17009@RT_27.610	I_Palsa_C2	Contaminating mass	7.523830567	Non_labeled
MW_624.17009@RT_27.610	I_Palsa_E1	No warnings	0	Non_labeled
MW_624.17009@RT_27.610	I_Palsa_E2	No warnings	0	Non_labeled
MW_624.17009@RT_27.610	I_Palsa_N1	Contaminating mass	5.735519081	Non_labeled
MW_624.17009@RT_27.610	I_Palsa_N2	Contaminating mass	40.06589238	Non_labeled
MW_624.17009@RT_27.610	II_Palsa_C1	Contaminating mass	8.671893496	Non_labeled
MW_624.17009@RT_27.610	II_Palsa_C2	No warnings	0	Non_labeled
MW_624.17009@RT_27.610	II_Palsa_E1	No warnings	0	Non_labeled
MW_624.17009@RT_27.610	II_Palsa_E2	No warnings	0	Non_labeled
MW_624.17009@RT_27.610	II_Palsa_N1	Contaminating mass	12.17888734	Non_labeled
MW_624.17009@RT_27.610	II_Palsa_N2	Contaminating mass	10.65652164	Non_labeled
MW_624.17009@RT_27.610	III_Palsa_C1	Contaminating mass	8.774995503	Non_labeled
MW_624.17009@RT_27.610	III_Palsa_C2	Contaminating mass	4.800427952	Non_labeled
MW_624.17009@RT_27.610	III_Palsa_E1	Irregular exchange	5.752528934	Non_labeled
MW_624.17009@RT_27.610	III_Palsa_E2	No warnings	0	Non_labeled
MW_624.17009@RT_27.610	III_Palsa_N1	Contaminating mass	55.25838475	Non_labeled
MW_624.17009@RT_27.610	III_Palsa_N2	Not detected	NA	Not_detected
MW_624.17009@RT_27.610	Palsa_T0	Contaminating mass	2.535251212	Non_labeled
MW_624.17009@RT_27.610	PNC	No warnings	0	Non_labeled
MW_624.17009@RT_27.610	PNE	Irregular exchange	68.70973294	Labeled
MW_656.30552@RT_19.699	I_Palsa_C1	Not detected	NA	Not_detected
MW_656.30552@RT_19.699	I_Palsa_C2	Not detected	NA	Not_detected
MW_656.30552@RT_19.699	I_Palsa_E1	Not detected	NA	Not_detected
MW_656.30552@RT_19.699	I_Palsa_E2	Not detected	NA	Not_detected
MW_656.30552@RT_19.699	I_Palsa_N1	Not detected	NA	Not_detected
MW_656.30552@RT_19.699	I_Palsa_N2	Not detected	NA	Not_detected
MW_656.30552@RT_19.699	II_Palsa_C1	Not detected	NA	Not_detected
MW_656.30552@RT_19.699	II_Palsa_C2	Not detected	NA	Not_detected
MW_656.30552@RT_19.699	II_Palsa_E1	Not detected	NA	Not_detected
MW_656.30552@RT_19.699	II_Palsa_E2	Not detected	NA	Not_detected
MW_656.30552@RT_19.699	II_Palsa_N1	Not detected	NA	Not_detected
MW_656.30552@RT_19.699	II_Palsa_N2	No warnings	0	Non_labeled
MW_656.30552@RT_19.699	III_Palsa_C1	Not detected	NA	Not_detected
MW_656.30552@RT_19.699	III_Palsa_C2	Not detected	NA	Not_detected
MW_656.30552@RT_19.699	III_Palsa_E1	Not detected	NA	Not_detected
MW_656.30552@RT_19.699	III_Palsa_E2	Not detected	NA	Not_detected
MW_656.30552@RT_19.699	III_Palsa_N1	No warnings	0	Non_labeled
MW_656.30552@RT_19.699	III_Palsa_N2	Not detected	NA	Not_detected
MW_656.30552@RT_19.699	Palsa_T0	Not detected	NA	Not_detected
MW_656.30552@RT_19.699	PNC	Not detected	NA	Not_detected
MW_656.30552@RT_19.699	PNE	Not detected	NA	Not_detected
MW_518.32474@RT_36.184	I_Palsa_C1	No warnings	0.209102833	Non_labeled
MW_518.32474@RT_36.184	I_Palsa_C2	No warnings	0.202356679	Non_labeled
MW_518.32474@RT_36.184	I_Palsa_E1	No warnings	0.149600604	Non_labeled
MW_518.32474@RT_36.184	I_Palsa_E2	No warnings	0.262324032	Non_labeled
MW_518.32474@RT_36.184	I_Palsa_N1	Not detected	NA	Not_detected
MW_518.32474@RT_36.184	I_Palsa_N2	Not detected	NA	Not_detected
MW_518.32474@RT_36.184	II_Palsa_C1	No warnings	0	Non_labeled
MW_518.32474@RT_36.184	II_Palsa_C2	No warnings	0.284726635	Non_labeled
MW_518.32474@RT_36.184	II_Palsa_E1	No warnings	0.010165882	Non_labeled
MW_518.32474@RT_36.184	II_Palsa_E2	No warnings	0.028315773	Non_labeled
MW_518.32474@RT_36.184	II_Palsa_N1	No warnings	0.008178596	Non_labeled
MW_518.32474@RT_36.184	II_Palsa_N2	No warnings	0.022089079	Non_labeled
MW_518.32474@RT_36.184	III_Palsa_C1	No warnings	0.092525665	Non_labeled
MW_518.32474@RT_36.184	III_Palsa_C2	Not detected	NA	Not_detected
MW_518.32474@RT_36.184	III_Palsa_E1	Not detected	NA	Not_detected
MW_518.32474@RT_36.184	III_Palsa_E2	Not detected	NA	Not_detected
MW_518.32474@RT_36.184	III_Palsa_N1	No warnings	0.011680409	Non_labeled
MW_518.32474@RT_36.184	III_Palsa_N2	No warnings	0.097692397	Non_labeled
MW_518.32474@RT_36.184	Palsa_T0	No warnings	0.110649098	Non_labeled
MW_518.32474@RT_36.184	PNC	Contaminating mass	4.092344552	Non_labeled
MW_518.32474@RT_36.184	PNE	Not detected	NA	Not_detected
MW_440.06263@RT_10.175	I_Palsa_C1	Not detected	NA	Not_detected
MW_440.06263@RT_10.175	I_Palsa_C2	No warnings	0	Non_labeled
MW_440.06263@RT_10.175	I_Palsa_E1	No warnings	0	Non_labeled
MW_440.06263@RT_10.175	I_Palsa_E2	No warnings	0	Non_labeled
MW_440.06263@RT_10.175	I_Palsa_N1	Not detected	NA	Not_detected
MW_440.06263@RT_10.175	I_Palsa_N2	No warnings	0	Non_labeled
MW_440.06263@RT_10.175	II_Palsa_C1	No warnings	0.531599668	Non_labeled
MW_440.06263@RT_10.175	II_Palsa_C2	Contaminating mass	1.172256268	Non_labeled
MW_440.06263@RT_10.175	II_Palsa_E1	No warnings	0.231674991	Non_labeled
MW_440.06263@RT_10.175	II_Palsa_E2	No warnings	0.028502437	Non_labeled
MW_440.06263@RT_10.175	II_Palsa_N1	Contaminating mass	1.258868475	Non_labeled
MW_440.06263@RT_10.175	II_Palsa_N2	No warnings	0.515042303	Non_labeled
MW_440.06263@RT_10.175	III_Palsa_C1	Not detected	NA	Not_detected
MW_440.06263@RT_10.175	III_Palsa_C2	No warnings	0.041157552	Non_labeled
MW_440.06263@RT_10.175	III_Palsa_E1	No warnings	0	Non_labeled
MW_440.06263@RT_10.175	III_Palsa_E2	No warnings	0.021365082	Non_labeled
MW_440.06263@RT_10.175	III_Palsa_N1	No warnings	0.043667342	Non_labeled
MW_440.06263@RT_10.175	III_Palsa_N2	No warnings	0.003353531	Non_labeled
MW_440.06263@RT_10.175	Palsa_T0	No warnings	0.26997616	Non_labeled
MW_440.06263@RT_10.175	PNC	Not detected	NA	Not_detected
MW_440.06263@RT_10.175	PNE	Not detected	NA	Not_detected
MW_704.27536@RT_17.354	I_Palsa_C1	Not detected	NA	Not_detected
MW_704.27536@RT_17.354	I_Palsa_C2	Not detected	NA	Not_detected
MW_704.27536@RT_17.354	I_Palsa_E1	Not detected	NA	Not_detected
MW_704.27536@RT_17.354	I_Palsa_E2	Not detected	NA	Not_detected
MW_704.27536@RT_17.354	I_Palsa_N1	Not detected	NA	Not_detected
MW_704.27536@RT_17.354	I_Palsa_N2	Not detected	NA	Not_detected
MW_704.27536@RT_17.354	II_Palsa_C1	Not detected	NA	Not_detected
MW_704.27536@RT_17.354	II_Palsa_C2	Not detected	NA	Not_detected
MW_704.27536@RT_17.354	II_Palsa_E1	Not detected	NA	Not_detected
MW_704.27536@RT_17.354	II_Palsa_E2	Not detected	NA	Not_detected
MW_704.27536@RT_17.354	II_Palsa_N1	Not detected	NA	Not_detected
MW_704.27536@RT_17.354	II_Palsa_N2	Not detected	NA	Not_detected
MW_704.27536@RT_17.354	III_Palsa_C1	Not detected	NA	Not_detected
MW_704.27536@RT_17.354	III_Palsa_C2	Not detected	NA	Not_detected
MW_704.27536@RT_17.354	III_Palsa_E1	Not detected	NA	Not_detected
MW_704.27536@RT_17.354	III_Palsa_E2	No warnings	0.67950626	Non_labeled
MW_704.27536@RT_17.354	III_Palsa_N1	Not detected	NA	Not_detected
MW_704.27536@RT_17.354	III_Palsa_N2	Not detected	NA	Not_detected
MW_704.27536@RT_17.354	Palsa_T0	Not detected	NA	Not_detected
MW_704.27536@RT_17.354	PNC	Contaminating mass	0.748485381	Non_labeled
MW_704.27536@RT_17.354	PNE	No warnings	32.29731149	Labeled
MW_328.15226@RT_19.703	I_Palsa_C1	Not detected	NA	Not_detected
MW_328.15226@RT_19.703	I_Palsa_C2	Not detected	NA	Not_detected
MW_328.15226@RT_19.703	I_Palsa_E1	Not detected	NA	Not_detected
MW_328.15226@RT_19.703	I_Palsa_E2	Not detected	NA	Not_detected
MW_328.15226@RT_19.703	I_Palsa_N1	Not detected	NA	Not_detected
MW_328.15226@RT_19.703	I_Palsa_N2	Not detected	NA	Not_detected
MW_328.15226@RT_19.703	II_Palsa_C1	No warnings	0	Non_labeled
MW_328.15226@RT_19.703	II_Palsa_C2	Not detected	NA	Not_detected
MW_328.15226@RT_19.703	II_Palsa_E1	Not detected	NA	Not_detected
MW_328.15226@RT_19.703	II_Palsa_E2	Not detected	NA	Not_detected
MW_328.15226@RT_19.703	II_Palsa_N1	No warnings	0	Non_labeled
MW_328.15226@RT_19.703	II_Palsa_N2	No warnings	0	Non_labeled
MW_328.15226@RT_19.703	III_Palsa_C1	Not detected	NA	Not_detected
MW_328.15226@RT_19.703	III_Palsa_C2	Not detected	NA	Not_detected
MW_328.15226@RT_19.703	III_Palsa_E1	Not detected	NA	Not_detected
MW_328.15226@RT_19.703	III_Palsa_E2	Not detected	NA	Not_detected
MW_328.15226@RT_19.703	III_Palsa_N1	No warnings	0	Non_labeled
MW_328.15226@RT_19.703	III_Palsa_N2	No warnings	0	Non_labeled
MW_328.15226@RT_19.703	Palsa_T0	No warnings	0	Non_labeled
MW_328.15226@RT_19.703	PNC	Not detected	NA	Not_detected
MW_328.15226@RT_19.703	PNE	Not detected	NA	Not_detected
MW_798.36968@RT_32.841	I_Palsa_C1	Not detected	NA	Not_detected
MW_798.36968@RT_32.841	I_Palsa_C2	Not detected	NA	Not_detected
MW_798.36968@RT_32.841	I_Palsa_E1	No warnings	96.23918635	Labeled
MW_798.36968@RT_32.841	I_Palsa_E2	Irregular exchange	92.69981414	Labeled
MW_798.36968@RT_32.841	I_Palsa_N1	No warnings	0	Non_labeled
MW_798.36968@RT_32.841	I_Palsa_N2	No warnings	0	Non_labeled
MW_798.36968@RT_32.841	II_Palsa_C1	Contaminating mass	87.99584139	Non_labeled
MW_798.36968@RT_32.841	II_Palsa_C2	Not detected	NA	Not_detected
MW_798.36968@RT_32.841	II_Palsa_E1	Not detected	NA	Not_detected
MW_798.36968@RT_32.841	II_Palsa_E2	Not detected	NA	Not_detected
MW_798.36968@RT_32.841	II_Palsa_N1	Contaminating mass	39.43664981	Non_labeled
MW_798.36968@RT_32.841	II_Palsa_N2	Contaminating mass	70.0953092	Non_labeled
MW_798.36968@RT_32.841	III_Palsa_C1	Not detected	NA	Not_detected
MW_798.36968@RT_32.841	III_Palsa_C2	Not detected	NA	Not_detected
MW_798.36968@RT_32.841	III_Palsa_E1	No warnings	87.99584139	Labeled
MW_798.36968@RT_32.841	III_Palsa_E2	No warnings	87.99584139	Labeled
MW_798.36968@RT_32.841	III_Palsa_N1	Contaminating mass	17.16894904	Non_labeled
MW_798.36968@RT_32.841	III_Palsa_N2	Contaminating mass	87.99584139	Non_labeled
MW_798.36968@RT_32.841	Palsa_T0	Contaminating mass	87.99584139	Non_labeled
MW_798.36968@RT_32.841	PNC	No warnings	0.324191005	Non_labeled
MW_798.36968@RT_32.841	PNE	Irregular exchange	86.6151241	Labeled
MW_966.47094@RT_33.014	I_Palsa_C1	Contaminating mass	7.6407169	Non_labeled
MW_966.47094@RT_33.014	I_Palsa_C2	No warnings	0	Non_labeled
MW_966.47094@RT_33.014	I_Palsa_E1	Not detected	NA	Not_detected
MW_966.47094@RT_33.014	I_Palsa_E2	Not detected	NA	Not_detected
MW_966.47094@RT_33.014	I_Palsa_N1	Not detected	NA	Not_detected
MW_966.47094@RT_33.014	I_Palsa_N2	Not detected	NA	Not_detected
MW_966.47094@RT_33.014	II_Palsa_C1	Contaminating mass	0.721502568	Non_labeled
MW_966.47094@RT_33.014	II_Palsa_C2	Not detected	NA	Not_detected
MW_966.47094@RT_33.014	II_Palsa_E1	Not detected	NA	Not_detected
MW_966.47094@RT_33.014	II_Palsa_E2	Not detected	NA	Not_detected
MW_966.47094@RT_33.014	II_Palsa_N1	Low pattern fit	0	Non_labeled
MW_966.47094@RT_33.014	II_Palsa_N2	No warnings	0.373263907	Non_labeled
MW_966.47094@RT_33.014	III_Palsa_C1	Contaminating mass	1.077959747	Non_labeled
MW_966.47094@RT_33.014	III_Palsa_C2	Not detected	NA	Not_detected
MW_966.47094@RT_33.014	III_Palsa_E1	Not detected	NA	Not_detected
MW_966.47094@RT_33.014	III_Palsa_E2	Not detected	NA	Not_detected
MW_966.47094@RT_33.014	III_Palsa_N1	Contaminating mass	8.481254827	Non_labeled
MW_966.47094@RT_33.014	III_Palsa_N2	Contaminating mass	0.940270829	Non_labeled
MW_966.47094@RT_33.014	Palsa_T0	No warnings	0	Non_labeled
MW_966.47094@RT_33.014	PNC	Not detected	NA	Not_detected
MW_966.47094@RT_33.014	PNE	Not detected	NA	Not_detected
MW_504.34546@RT_38.960	I_Palsa_C1	No warnings	0	Non_labeled
MW_504.34546@RT_38.960	I_Palsa_C2	No warnings	0.229152017	Non_labeled
MW_504.34546@RT_38.960	I_Palsa_E1	No warnings	0.082196789	Non_labeled
MW_504.34546@RT_38.960	I_Palsa_E2	No warnings	0.921228918	Non_labeled
MW_504.34546@RT_38.960	I_Palsa_N1	No warnings	0	Non_labeled
MW_504.34546@RT_38.960	I_Palsa_N2	No warnings	0	Non_labeled
MW_504.34546@RT_38.960	II_Palsa_C1	No warnings	0.02160927	Non_labeled
MW_504.34546@RT_38.960	II_Palsa_C2	No warnings	0	Non_labeled
MW_504.34546@RT_38.960	II_Palsa_E1	No warnings	0.368886779	Non_labeled
MW_504.34546@RT_38.960	II_Palsa_E2	No warnings	0.53205589	Non_labeled
MW_504.34546@RT_38.960	II_Palsa_N1	No warnings	0	Non_labeled
MW_504.34546@RT_38.960	II_Palsa_N2	No warnings	0.055379236	Non_labeled
MW_504.34546@RT_38.960	III_Palsa_C1	No warnings	0	Non_labeled
MW_504.34546@RT_38.960	III_Palsa_C2	No warnings	0	Non_labeled
MW_504.34546@RT_38.960	III_Palsa_E1	No warnings	0.157915498	Non_labeled
MW_504.34546@RT_38.960	III_Palsa_E2	No warnings	0.832318372	Non_labeled
MW_504.34546@RT_38.960	III_Palsa_N1	No warnings	0	Non_labeled
MW_504.34546@RT_38.960	III_Palsa_N2	No warnings	0	Non_labeled
MW_504.34546@RT_38.960	Palsa_T0	No warnings	0	Non_labeled
MW_504.34546@RT_38.960	PNC	Not detected	NA	Not_detected
MW_504.34546@RT_38.960	PNE	Not detected	NA	Not_detected
MW_1062.28961@RT_14.919	I_Palsa_C1	Contaminating mass	51.83299007	Non_labeled
MW_1062.28961@RT_14.919	I_Palsa_C2	Not detected	NA	Not_detected
MW_1062.28961@RT_14.919	I_Palsa_E1	Not detected	NA	Not_detected
MW_1062.28961@RT_14.919	I_Palsa_E2	No warnings	0.746255928	Non_labeled
MW_1062.28961@RT_14.919	I_Palsa_N1	Not detected	NA	Not_detected
MW_1062.28961@RT_14.919	I_Palsa_N2	Not detected	NA	Not_detected
MW_1062.28961@RT_14.919	II_Palsa_C1	Not detected	NA	Not_detected
MW_1062.28961@RT_14.919	II_Palsa_C2	Not detected	NA	Not_detected
MW_1062.28961@RT_14.919	II_Palsa_E1	Not detected	NA	Not_detected
MW_1062.28961@RT_14.919	II_Palsa_E2	Not detected	NA	Not_detected
MW_1062.28961@RT_14.919	II_Palsa_N1	Contaminating mass	83.92072719	Non_labeled
MW_1062.28961@RT_14.919	II_Palsa_N2	Not detected	NA	Not_detected
MW_1062.28961@RT_14.919	III_Palsa_C1	Not detected	NA	Not_detected
MW_1062.28961@RT_14.919	III_Palsa_C2	Not detected	NA	Not_detected
MW_1062.28961@RT_14.919	III_Palsa_E1	Not detected	NA	Not_detected
MW_1062.28961@RT_14.919	III_Palsa_E2	Not detected	NA	Not_detected
MW_1062.28961@RT_14.919	III_Palsa_N1	Low pattern fit	0	Non_labeled
MW_1062.28961@RT_14.919	III_Palsa_N2	Not detected	NA	Not_detected
MW_1062.28961@RT_14.919	Palsa_T0	Not detected	NA	Not_detected
MW_1062.28961@RT_14.919	PNC	No warnings	0	Non_labeled
MW_1062.28961@RT_14.919	PNE	Low pattern fit	90.57483876	Non_labeled
MW_568.21614@RT_24.591	I_Palsa_C1	No warnings	0.268665167	Non_labeled
MW_568.21614@RT_24.591	I_Palsa_C2	Contaminating mass	2.693797324	Non_labeled
MW_568.21614@RT_24.591	I_Palsa_E1	Irregular exchange	2.311555515	Non_labeled
MW_568.21614@RT_24.591	I_Palsa_E2	Irregular exchange	2.174381236	Non_labeled
MW_568.21614@RT_24.591	I_Palsa_N1	Contaminating mass	0.636117441	Non_labeled
MW_568.21614@RT_24.591	I_Palsa_N2	Contaminating mass	2.449395024	Non_labeled
MW_568.21614@RT_24.591	II_Palsa_C1	No warnings	0.157899237	Non_labeled
MW_568.21614@RT_24.591	II_Palsa_C2	No warnings	0	Non_labeled
MW_568.21614@RT_24.591	II_Palsa_E1	Irregular exchange	1.237066678	Non_labeled
MW_568.21614@RT_24.591	II_Palsa_E2	No warnings	1.142616841	Non_labeled
MW_568.21614@RT_24.591	II_Palsa_N1	Contaminating mass	4.386802335	Non_labeled
MW_568.21614@RT_24.591	II_Palsa_N2	Contaminating mass	7.172245281	Non_labeled
MW_568.21614@RT_24.591	III_Palsa_C1	Contaminating mass	3.147016894	Non_labeled
MW_568.21614@RT_24.591	III_Palsa_C2	Contaminating mass	0.682914251	Non_labeled
MW_568.21614@RT_24.591	III_Palsa_E1	Not detected	NA	Not_detected
MW_568.21614@RT_24.591	III_Palsa_E2	Irregular exchange	10.59169866	Non_labeled
MW_568.21614@RT_24.591	III_Palsa_N1	Not detected	NA	Not_detected
MW_568.21614@RT_24.591	III_Palsa_N2	No warnings	0	Non_labeled
MW_568.21614@RT_24.591	Palsa_T0	Contaminating mass	2.886243663	Non_labeled
MW_568.21614@RT_24.591	PNC	No warnings	0	Non_labeled
MW_568.21614@RT_24.591	PNE	Not detected	NA	Not_detected
MW_500.27545@RT_47.106	I_Palsa_C1	Contaminating mass	90.55494377	Non_labeled
MW_500.27545@RT_47.106	I_Palsa_C2	Contaminating mass	85.22409208	Non_labeled
MW_500.27545@RT_47.106	I_Palsa_E1	Low pattern fit	78.02784128	Non_labeled
MW_500.27545@RT_47.106	I_Palsa_E2	Low pattern fit	77.16270149	Non_labeled
MW_500.27545@RT_47.106	I_Palsa_N1	Not detected	NA	Not_detected
MW_500.27545@RT_47.106	I_Palsa_N2	Contaminating mass	15.91604127	Non_labeled
MW_500.27545@RT_47.106	II_Palsa_C1	Contaminating mass	3.796090971	Non_labeled
MW_500.27545@RT_47.106	II_Palsa_C2	Contaminating mass	85.38929981	Non_labeled
MW_500.27545@RT_47.106	II_Palsa_E1	Not detected	NA	Not_detected
MW_500.27545@RT_47.106	II_Palsa_E2	Low pattern fit	100	Non_labeled
MW_500.27545@RT_47.106	II_Palsa_N1	Contaminating mass	11.61213922	Non_labeled
MW_500.27545@RT_47.106	II_Palsa_N2	Contaminating mass	0.670393716	Non_labeled
MW_500.27545@RT_47.106	III_Palsa_C1	Not detected	NA	Not_detected
MW_500.27545@RT_47.106	III_Palsa_C2	Contaminating mass	90.91252637	Non_labeled
MW_500.27545@RT_47.106	III_Palsa_E1	No warnings	42.10512696	Labeled
MW_500.27545@RT_47.106	III_Palsa_E2	Not detected	NA	Not_detected
MW_500.27545@RT_47.106	III_Palsa_N1	Not detected	NA	Not_detected
MW_500.27545@RT_47.106	III_Palsa_N2	Contaminating mass	6.884107695	Non_labeled
MW_500.27545@RT_47.106	Palsa_T0	Contaminating mass	16.21574601	Non_labeled
MW_500.27545@RT_47.106	PNC	No warnings	0.12240608	Non_labeled
MW_500.27545@RT_47.106	PNE	No warnings	68.91886694	Labeled
MW_466.11137@RT_18.779	I_Palsa_C1	Contaminating mass	17.0634234	Non_labeled
MW_466.11137@RT_18.779	I_Palsa_C2	Contaminating mass	17.08624985	Non_labeled
MW_466.11137@RT_18.779	I_Palsa_E1	Irregular exchange	14.07545698	Non_labeled
MW_466.11137@RT_18.779	I_Palsa_E2	Irregular exchange	12.10845894	Non_labeled
MW_466.11137@RT_18.779	I_Palsa_N1	Contaminating mass	21.18649879	Non_labeled
MW_466.11137@RT_18.779	I_Palsa_N2	Contaminating mass	18.42775403	Non_labeled
MW_466.11137@RT_18.779	II_Palsa_C1	Contaminating mass	13.05667842	Non_labeled
MW_466.11137@RT_18.779	II_Palsa_C2	Contaminating mass	7.199252773	Non_labeled
MW_466.11137@RT_18.779	II_Palsa_E1	Irregular exchange	10.23995554	Non_labeled
MW_466.11137@RT_18.779	II_Palsa_E2	Irregular exchange	7.14820467	Non_labeled
MW_466.11137@RT_18.779	II_Palsa_N1	Contaminating mass	13.26730125	Non_labeled
MW_466.11137@RT_18.779	II_Palsa_N2	Contaminating mass	0.58107905	Non_labeled
MW_466.11137@RT_18.779	III_Palsa_C1	Contaminating mass	16.61756926	Non_labeled
MW_466.11137@RT_18.779	III_Palsa_C2	Contaminating mass	16.21838184	Non_labeled
MW_466.11137@RT_18.779	III_Palsa_E1	Irregular exchange	9.496749345	Non_labeled
MW_466.11137@RT_18.779	III_Palsa_E2	Irregular exchange	15.52996222	Labeled
MW_466.11137@RT_18.779	III_Palsa_N1	Contaminating mass	2.035586662	Non_labeled
MW_466.11137@RT_18.779	III_Palsa_N2	Contaminating mass	5.460712527	Non_labeled
MW_466.11137@RT_18.779	Palsa_T0	Contaminating mass	6.232890947	Non_labeled
MW_466.11137@RT_18.779	PNC	Contaminating mass	48.86271056	Non_labeled
MW_466.11137@RT_18.779	PNE	Irregular exchange	70.38172861	Labeled
MW_580.31029@RT_35.150	I_Palsa_C1	Not detected	NA	Not_detected
MW_580.31029@RT_35.150	I_Palsa_C2	Not detected	NA	Not_detected
MW_580.31029@RT_35.150	I_Palsa_E1	No warnings	0.308893452	Non_labeled
MW_580.31029@RT_35.150	I_Palsa_E2	Not detected	NA	Not_detected
MW_580.31029@RT_35.150	I_Palsa_N1	Not detected	NA	Not_detected
MW_580.31029@RT_35.150	I_Palsa_N2	Not detected	NA	Not_detected
MW_580.31029@RT_35.150	II_Palsa_C1	Not detected	NA	Not_detected
MW_580.31029@RT_35.150	II_Palsa_C2	Not detected	NA	Not_detected
MW_580.31029@RT_35.150	II_Palsa_E1	Not detected	NA	Not_detected
MW_580.31029@RT_35.150	II_Palsa_E2	Irregular exchange	4.298807475	Non_labeled
MW_580.31029@RT_35.150	II_Palsa_N1	No warnings	0	Non_labeled
MW_580.31029@RT_35.150	II_Palsa_N2	Contaminating mass	31.97692961	Non_labeled
MW_580.31029@RT_35.150	III_Palsa_C1	Not detected	NA	Not_detected
MW_580.31029@RT_35.150	III_Palsa_C2	Not detected	NA	Not_detected
MW_580.31029@RT_35.150	III_Palsa_E1	Irregular exchange	1.903033974	Non_labeled
MW_580.31029@RT_35.150	III_Palsa_E2	No warnings	0.284930172	Non_labeled
MW_580.31029@RT_35.150	III_Palsa_N1	Contaminating mass	31.97692961	Non_labeled
MW_580.31029@RT_35.150	III_Palsa_N2	No warnings	0	Non_labeled
MW_580.31029@RT_35.150	Palsa_T0	Contaminating mass	35.98032357	Non_labeled
MW_580.31029@RT_35.150	PNC	Contaminating mass	31.97692961	Non_labeled
MW_580.31029@RT_35.150	PNE	Not detected	NA	Not_detected
MW_514.26306@RT_33.218	I_Palsa_C1	Not detected	NA	Not_detected
MW_514.26306@RT_33.218	I_Palsa_C2	Not detected	NA	Not_detected
MW_514.26306@RT_33.218	I_Palsa_E1	Low pattern fit	22.57895809	Non_labeled
MW_514.26306@RT_33.218	I_Palsa_E2	Not detected	NA	Not_detected
MW_514.26306@RT_33.218	I_Palsa_N1	Contaminating mass	1.083680631	Non_labeled
MW_514.26306@RT_33.218	I_Palsa_N2	Contaminating mass	23.82462538	Non_labeled
MW_514.26306@RT_33.218	II_Palsa_C1	Contaminating mass	29.10759675	Non_labeled
MW_514.26306@RT_33.218	II_Palsa_C2	Contaminating mass	23.89300126	Non_labeled
MW_514.26306@RT_33.218	II_Palsa_E1	Low pattern fit	22.67070446	Non_labeled
MW_514.26306@RT_33.218	II_Palsa_E2	Not detected	NA	Not_detected
MW_514.26306@RT_33.218	II_Palsa_N1	Contaminating mass	16.50801003	Non_labeled
MW_514.26306@RT_33.218	II_Palsa_N2	Contaminating mass	24.99572275	Non_labeled
MW_514.26306@RT_33.218	III_Palsa_C1	Contaminating mass	30.7949221	Non_labeled
MW_514.26306@RT_33.218	III_Palsa_C2	Not detected	NA	Not_detected
MW_514.26306@RT_33.218	III_Palsa_E1	Low pattern fit	40.11054702	Non_labeled
MW_514.26306@RT_33.218	III_Palsa_E2	Not detected	NA	Not_detected
MW_514.26306@RT_33.218	III_Palsa_N1	Not detected	NA	Not_detected
MW_514.26306@RT_33.218	III_Palsa_N2	Not detected	NA	Not_detected
MW_514.26306@RT_33.218	Palsa_T0	Contaminating mass	25.21681817	Non_labeled
MW_514.26306@RT_33.218	PNC	Contaminating mass	0.6004185	Non_labeled
MW_514.26306@RT_33.218	PNE	Irregular exchange	27.98714049	Labeled
MW_580.15856@RT_13.643	I_Palsa_C1	No warnings	0.323088235	Non_labeled
MW_580.15856@RT_13.643	I_Palsa_C2	No warnings	0.07001063	Non_labeled
MW_580.15856@RT_13.643	I_Palsa_E1	Not detected	NA	Not_detected
MW_580.15856@RT_13.643	I_Palsa_E2	No warnings	0	Non_labeled
MW_580.15856@RT_13.643	I_Palsa_N1	Not detected	NA	Not_detected
MW_580.15856@RT_13.643	I_Palsa_N2	Not detected	NA	Not_detected
MW_580.15856@RT_13.643	II_Palsa_C1	No warnings	0.100577088	Non_labeled
MW_580.15856@RT_13.643	II_Palsa_C2	Contaminating mass	20	Non_labeled
MW_580.15856@RT_13.643	II_Palsa_E1	No warnings	0.091024496	Non_labeled
MW_580.15856@RT_13.643	II_Palsa_E2	No warnings	0.042490956	Non_labeled
MW_580.15856@RT_13.643	II_Palsa_N1	No warnings	0.121075208	Non_labeled
MW_580.15856@RT_13.643	II_Palsa_N2	No warnings	0	Non_labeled
MW_580.15856@RT_13.643	III_Palsa_C1	Not detected	NA	Not_detected
MW_580.15856@RT_13.643	III_Palsa_C2	No warnings	0.066299072	Non_labeled
MW_580.15856@RT_13.643	III_Palsa_E1	No warnings	0.004493359	Non_labeled
MW_580.15856@RT_13.643	III_Palsa_E2	No warnings	0	Non_labeled
MW_580.15856@RT_13.643	III_Palsa_N1	No warnings	0.349467847	Non_labeled
MW_580.15856@RT_13.643	III_Palsa_N2	No warnings	0.220895518	Non_labeled
MW_580.15856@RT_13.643	Palsa_T0	Contaminating mass	0.615210498	Non_labeled
MW_580.15856@RT_13.643	PNC	Contaminating mass	0.765944375	Non_labeled
MW_580.15856@RT_13.643	PNE	No warnings	74.35735753	Labeled
MW_780.11969@RT_20.574	I_Palsa_C1	No warnings	0.237134769	Non_labeled
MW_780.11969@RT_20.574	I_Palsa_C2	No warnings	0.048512793	Non_labeled
MW_780.11969@RT_20.574	I_Palsa_E1	No warnings	0.206212879	Non_labeled
MW_780.11969@RT_20.574	I_Palsa_E2	No warnings	0.00217553	Non_labeled
MW_780.11969@RT_20.574	I_Palsa_N1	No warnings	0.060619617	Non_labeled
MW_780.11969@RT_20.574	I_Palsa_N2	Contaminating mass	4.977429404	Non_labeled
MW_780.11969@RT_20.574	II_Palsa_C1	No warnings	0.008484042	Non_labeled
MW_780.11969@RT_20.574	II_Palsa_C2	No warnings	0.349723377	Non_labeled
MW_780.11969@RT_20.574	II_Palsa_E1	No warnings	0.068105395	Non_labeled
MW_780.11969@RT_20.574	II_Palsa_E2	No warnings	0.14712182	Non_labeled
MW_780.11969@RT_20.574	II_Palsa_N1	No warnings	0.055559251	Non_labeled
MW_780.11969@RT_20.574	II_Palsa_N2	Contaminating mass	0.559955112	Non_labeled
MW_780.11969@RT_20.574	III_Palsa_C1	No warnings	0.067727239	Non_labeled
MW_780.11969@RT_20.574	III_Palsa_C2	No warnings	0.291617366	Non_labeled
MW_780.11969@RT_20.574	III_Palsa_E1	No warnings	0.016753244	Non_labeled
MW_780.11969@RT_20.574	III_Palsa_E2	No warnings	2.047187392	Non_labeled
MW_780.11969@RT_20.574	III_Palsa_N1	No warnings	0.270625504	Non_labeled
MW_780.11969@RT_20.574	III_Palsa_N2	No warnings	0.057583764	Non_labeled
MW_780.11969@RT_20.574	Palsa_T0	No warnings	0.205566931	Non_labeled
MW_780.11969@RT_20.574	PNC	Not detected	NA	Not_detected
MW_780.11969@RT_20.574	PNE	Not detected	NA	Not_detected
MW_712.40525@RT_35.600	I_Palsa_C1	Not detected	NA	Not_detected
MW_712.40525@RT_35.600	I_Palsa_C2	Not detected	NA	Not_detected
MW_712.40525@RT_35.600	I_Palsa_E1	Not detected	NA	Not_detected
MW_712.40525@RT_35.600	I_Palsa_E2	Not detected	NA	Not_detected
MW_712.40525@RT_35.600	I_Palsa_N1	Not detected	NA	Not_detected
MW_712.40525@RT_35.600	I_Palsa_N2	Not detected	NA	Not_detected
MW_712.40525@RT_35.600	II_Palsa_C1	No warnings	0	Non_labeled
MW_712.40525@RT_35.600	II_Palsa_C2	Not detected	NA	Not_detected
MW_712.40525@RT_35.600	II_Palsa_E1	Not detected	NA	Not_detected
MW_712.40525@RT_35.600	II_Palsa_E2	Not detected	NA	Not_detected
MW_712.40525@RT_35.600	II_Palsa_N1	Not detected	NA	Not_detected
MW_712.40525@RT_35.600	II_Palsa_N2	Not detected	NA	Not_detected
MW_712.40525@RT_35.600	III_Palsa_C1	Not detected	NA	Not_detected
MW_712.40525@RT_35.600	III_Palsa_C2	Not detected	NA	Not_detected
MW_712.40525@RT_35.600	III_Palsa_E1	Not detected	NA	Not_detected
MW_712.40525@RT_35.600	III_Palsa_E2	Not detected	NA	Not_detected
MW_712.40525@RT_35.600	III_Palsa_N1	No warnings	0	Non_labeled
MW_712.40525@RT_35.600	III_Palsa_N2	No warnings	0	Non_labeled
MW_712.40525@RT_35.600	Palsa_T0	Not detected	NA	Not_detected
MW_712.40525@RT_35.600	PNC	Not detected	NA	Not_detected
MW_712.40525@RT_35.600	PNE	Not detected	NA	Not_detected
MW_702.23891@RT_28.825	I_Palsa_C1	Contaminating mass	78.8966888	Non_labeled
MW_702.23891@RT_28.825	I_Palsa_C2	Not detected	NA	Not_detected
MW_702.23891@RT_28.825	I_Palsa_E1	No warnings	78.89532229	Labeled
MW_702.23891@RT_28.825	I_Palsa_E2	No warnings	82.60841577	Labeled
MW_702.23891@RT_28.825	I_Palsa_N1	No warnings	0	Non_labeled
MW_702.23891@RT_28.825	I_Palsa_N2	Not detected	NA	Not_detected
MW_702.23891@RT_28.825	II_Palsa_C1	Contaminating mass	5.430573846	Non_labeled
MW_702.23891@RT_28.825	II_Palsa_C2	Not detected	NA	Not_detected
MW_702.23891@RT_28.825	II_Palsa_E1	Not detected	NA	Not_detected
MW_702.23891@RT_28.825	II_Palsa_E2	No warnings	82.60841577	Labeled
MW_702.23891@RT_28.825	II_Palsa_N1	No warnings	0	Non_labeled
MW_702.23891@RT_28.825	II_Palsa_N2	Contaminating mass	0.606774426	Non_labeled
MW_702.23891@RT_28.825	III_Palsa_C1	Contaminating mass	42.35022346	Non_labeled
MW_702.23891@RT_28.825	III_Palsa_C2	Contaminating mass	78.2605558	Non_labeled
MW_702.23891@RT_28.825	III_Palsa_E1	Not detected	NA	Not_detected
MW_702.23891@RT_28.825	III_Palsa_E2	No warnings	78.2605558	Labeled
MW_702.23891@RT_28.825	III_Palsa_N1	Contaminating mass	0.593392781	Non_labeled
MW_702.23891@RT_28.825	III_Palsa_N2	No warnings	0	Non_labeled
MW_702.23891@RT_28.825	Palsa_T0	Contaminating mass	4.471136168	Non_labeled
MW_702.23891@RT_28.825	PNC	No warnings	0	Non_labeled
MW_702.23891@RT_28.825	PNE	Not detected	NA	Not_detected
MW_756.41594@RT_36.168	I_Palsa_C1	Not detected	NA	Not_detected
MW_756.41594@RT_36.168	I_Palsa_C2	Not detected	NA	Not_detected
MW_756.41594@RT_36.168	I_Palsa_E1	Not detected	NA	Not_detected
MW_756.41594@RT_36.168	I_Palsa_E2	No warnings	87.99365195	Labeled
MW_756.41594@RT_36.168	I_Palsa_N1	No warnings	0	Non_labeled
MW_756.41594@RT_36.168	I_Palsa_N2	Not detected	NA	Not_detected
MW_756.41594@RT_36.168	II_Palsa_C1	Not detected	NA	Not_detected
MW_756.41594@RT_36.168	II_Palsa_C2	Not detected	NA	Not_detected
MW_756.41594@RT_36.168	II_Palsa_E1	Not detected	NA	Not_detected
MW_756.41594@RT_36.168	II_Palsa_E2	Not detected	NA	Not_detected
MW_756.41594@RT_36.168	II_Palsa_N1	Not detected	NA	Not_detected
MW_756.41594@RT_36.168	II_Palsa_N2	Contaminating mass	15.9006351	Non_labeled
MW_756.41594@RT_36.168	III_Palsa_C1	Not detected	NA	Not_detected
MW_756.41594@RT_36.168	III_Palsa_C2	Contaminating mass	87.99365195	Non_labeled
MW_756.41594@RT_36.168	III_Palsa_E1	Not detected	NA	Not_detected
MW_756.41594@RT_36.168	III_Palsa_E2	Not detected	NA	Not_detected
MW_756.41594@RT_36.168	III_Palsa_N1	Not detected	NA	Not_detected
MW_756.41594@RT_36.168	III_Palsa_N2	Not detected	NA	Not_detected
MW_756.41594@RT_36.168	Palsa_T0	Not detected	NA	Not_detected
MW_756.41594@RT_36.168	PNC	Contaminating mass	1.012734702	Non_labeled
MW_756.41594@RT_36.168	PNE	Irregular exchange	91.12196646	Labeled
MW_554.16440@RT_19.816	I_Palsa_C1	Contaminating mass	8.962389781	Non_labeled
MW_554.16440@RT_19.816	I_Palsa_C2	Contaminating mass	14.35658347	Non_labeled
MW_554.16440@RT_19.816	I_Palsa_E1	No warnings	1.750204905	Non_labeled
MW_554.16440@RT_19.816	I_Palsa_E2	Irregular exchange	3.245230099	Non_labeled
MW_554.16440@RT_19.816	I_Palsa_N1	Contaminating mass	12.87394683	Non_labeled
MW_554.16440@RT_19.816	I_Palsa_N2	Contaminating mass	9.310813005	Non_labeled
MW_554.16440@RT_19.816	II_Palsa_C1	No warnings	0.009530038	Non_labeled
MW_554.16440@RT_19.816	II_Palsa_C2	Contaminating mass	0.786904376	Non_labeled
MW_554.16440@RT_19.816	II_Palsa_E1	No warnings	1.099933474	Non_labeled
MW_554.16440@RT_19.816	II_Palsa_E2	No warnings	2.486202767	Non_labeled
MW_554.16440@RT_19.816	II_Palsa_N1	Contaminating mass	0.643246366	Non_labeled
MW_554.16440@RT_19.816	II_Palsa_N2	Contaminating mass	3.117520875	Non_labeled
MW_554.16440@RT_19.816	III_Palsa_C1	Contaminating mass	0.88181262	Non_labeled
MW_554.16440@RT_19.816	III_Palsa_C2	Contaminating mass	3.842754526	Non_labeled
MW_554.16440@RT_19.816	III_Palsa_E1	No warnings	1.476940211	Non_labeled
MW_554.16440@RT_19.816	III_Palsa_E2	Irregular exchange	7.508548611	Non_labeled
MW_554.16440@RT_19.816	III_Palsa_N1	Contaminating mass	7.502941224	Non_labeled
MW_554.16440@RT_19.816	III_Palsa_N2	Contaminating mass	6.809530488	Non_labeled
MW_554.16440@RT_19.816	Palsa_T0	Contaminating mass	1.31160125	Non_labeled
MW_554.16440@RT_19.816	PNC	Not detected	NA	Not_detected
MW_554.16440@RT_19.816	PNE	Not detected	NA	Not_detected
MW_938.29373@RT_19.049	I_Palsa_C1	Not detected	NA	Not_detected
MW_938.29373@RT_19.049	I_Palsa_C2	Not detected	NA	Not_detected
MW_938.29373@RT_19.049	I_Palsa_E1	Not detected	NA	Not_detected
MW_938.29373@RT_19.049	I_Palsa_E2	Not detected	NA	Not_detected
MW_938.29373@RT_19.049	I_Palsa_N1	Contaminating mass	16.54136649	Non_labeled
MW_938.29373@RT_19.049	I_Palsa_N2	Not detected	NA	Not_detected
MW_938.29373@RT_19.049	II_Palsa_C1	Contaminating mass	0.434234109	Non_labeled
MW_938.29373@RT_19.049	II_Palsa_C2	Not detected	NA	Not_detected
MW_938.29373@RT_19.049	II_Palsa_E1	Not detected	NA	Not_detected
MW_938.29373@RT_19.049	II_Palsa_E2	No warnings	19.8696217	Labeled
MW_938.29373@RT_19.049	II_Palsa_N1	Contaminating mass	3.816923305	Non_labeled
MW_938.29373@RT_19.049	II_Palsa_N2	Contaminating mass	0.403061574	Non_labeled
MW_938.29373@RT_19.049	III_Palsa_C1	Not detected	NA	Not_detected
MW_938.29373@RT_19.049	III_Palsa_C2	Not detected	NA	Not_detected
MW_938.29373@RT_19.049	III_Palsa_E1	Not detected	NA	Not_detected
MW_938.29373@RT_19.049	III_Palsa_E2	Not detected	NA	Not_detected
MW_938.29373@RT_19.049	III_Palsa_N1	Contaminating mass	1.399379216	Non_labeled
MW_938.29373@RT_19.049	III_Palsa_N2	Contaminating mass	18.21549028	Non_labeled
MW_938.29373@RT_19.049	Palsa_T0	No warnings	0	Non_labeled
MW_938.29373@RT_19.049	PNC	Not detected	NA	Not_detected
MW_938.29373@RT_19.049	PNE	Not detected	NA	Not_detected
MW_518.16411@RT_18.735	I_Palsa_C1	Contaminating mass	21.89965848	Non_labeled
MW_518.16411@RT_18.735	I_Palsa_C2	Contaminating mass	12.80205815	Non_labeled
MW_518.16411@RT_18.735	I_Palsa_E1	Low pattern fit	11.60482401	Non_labeled
MW_518.16411@RT_18.735	I_Palsa_E2	Irregular exchange	2.728246582	Non_labeled
MW_518.16411@RT_18.735	I_Palsa_N1	Contaminating mass	21.65448281	Non_labeled
MW_518.16411@RT_18.735	I_Palsa_N2	Contaminating mass	18.700629	Non_labeled
MW_518.16411@RT_18.735	II_Palsa_C1	Contaminating mass	11.67743764	Non_labeled
MW_518.16411@RT_18.735	II_Palsa_C2	Contaminating mass	13.81315928	Non_labeled
MW_518.16411@RT_18.735	II_Palsa_E1	Low pattern fit	19.8475519	Non_labeled
MW_518.16411@RT_18.735	II_Palsa_E2	No warnings	22.81345774	Labeled
MW_518.16411@RT_18.735	II_Palsa_N1	Contaminating mass	17.57226108	Non_labeled
MW_518.16411@RT_18.735	II_Palsa_N2	Contaminating mass	19.50163764	Non_labeled
MW_518.16411@RT_18.735	III_Palsa_C1	Contaminating mass	15.81654434	Non_labeled
MW_518.16411@RT_18.735	III_Palsa_C2	Contaminating mass	21.3726568	Non_labeled
MW_518.16411@RT_18.735	III_Palsa_E1	Low pattern fit	14.9256967	Non_labeled
MW_518.16411@RT_18.735	III_Palsa_E2	Low pattern fit	14.76840978	Non_labeled
MW_518.16411@RT_18.735	III_Palsa_N1	Contaminating mass	22.06893901	Non_labeled
MW_518.16411@RT_18.735	III_Palsa_N2	Contaminating mass	18.93386626	Non_labeled
MW_518.16411@RT_18.735	Palsa_T0	Contaminating mass	16.35548571	Non_labeled
MW_518.16411@RT_18.735	PNC	Contaminating mass	2.276622527	Non_labeled
MW_518.16411@RT_18.735	PNE	Irregular exchange	78.10564282	Labeled
MW_460.19472@RT_19.623	I_Palsa_C1	No warnings	0	Non_labeled
MW_460.19472@RT_19.623	I_Palsa_C2	No warnings	0	Non_labeled
MW_460.19472@RT_19.623	I_Palsa_E1	Not detected	NA	Not_detected
MW_460.19472@RT_19.623	I_Palsa_E2	Not detected	NA	Not_detected
MW_460.19472@RT_19.623	I_Palsa_N1	No warnings	0	Non_labeled
MW_460.19472@RT_19.623	I_Palsa_N2	Not detected	NA	Not_detected
MW_460.19472@RT_19.623	II_Palsa_C1	No warnings	0	Non_labeled
MW_460.19472@RT_19.623	II_Palsa_C2	Not detected	NA	Not_detected
MW_460.19472@RT_19.623	II_Palsa_E1	Not detected	NA	Not_detected
MW_460.19472@RT_19.623	II_Palsa_E2	Not detected	NA	Not_detected
MW_460.19472@RT_19.623	II_Palsa_N1	Not detected	NA	Not_detected
MW_460.19472@RT_19.623	II_Palsa_N2	No warnings	0	Non_labeled
MW_460.19472@RT_19.623	III_Palsa_C1	Not detected	NA	Not_detected
MW_460.19472@RT_19.623	III_Palsa_C2	Not detected	NA	Not_detected
MW_460.19472@RT_19.623	III_Palsa_E1	Not detected	NA	Not_detected
MW_460.19472@RT_19.623	III_Palsa_E2	No warnings	0	Non_labeled
MW_460.19472@RT_19.623	III_Palsa_N1	No warnings	0.004722542	Non_labeled
MW_460.19472@RT_19.623	III_Palsa_N2	Contaminating mass	1.784432018	Non_labeled
MW_460.19472@RT_19.623	Palsa_T0	No warnings	0	Non_labeled
MW_460.19472@RT_19.623	PNC	Contaminating mass	38.09401975	Non_labeled
MW_460.19472@RT_19.623	PNE	Not detected	NA	Not_detected
MW_710.20757@RT_15.091	I_Palsa_C1	Contaminating mass	1.81501337	Non_labeled
MW_710.20757@RT_15.091	I_Palsa_C2	No warnings	0	Non_labeled
MW_710.20757@RT_15.091	I_Palsa_E1	No warnings	0	Non_labeled
MW_710.20757@RT_15.091	I_Palsa_E2	No warnings	0.05707586	Non_labeled
MW_710.20757@RT_15.091	I_Palsa_N1	Contaminating mass	4.117990203	Non_labeled
MW_710.20757@RT_15.091	I_Palsa_N2	Contaminating mass	6.777073648	Non_labeled
MW_710.20757@RT_15.091	II_Palsa_C1	No warnings	0	Non_labeled
MW_710.20757@RT_15.091	II_Palsa_C2	No warnings	0	Non_labeled
MW_710.20757@RT_15.091	II_Palsa_E1	No warnings	0	Non_labeled
MW_710.20757@RT_15.091	II_Palsa_E2	Irregular exchange	2.311258249	Non_labeled
MW_710.20757@RT_15.091	II_Palsa_N1	No warnings	0	Non_labeled
MW_710.20757@RT_15.091	II_Palsa_N2	No warnings	0	Non_labeled
MW_710.20757@RT_15.091	III_Palsa_C1	No warnings	0	Non_labeled
MW_710.20757@RT_15.091	III_Palsa_C2	Contaminating mass	3.422225513	Non_labeled
MW_710.20757@RT_15.091	III_Palsa_E1	No warnings	0	Non_labeled
MW_710.20757@RT_15.091	III_Palsa_E2	No warnings	0.122660865	Non_labeled
MW_710.20757@RT_15.091	III_Palsa_N1	No warnings	0.369032966	Non_labeled
MW_710.20757@RT_15.091	III_Palsa_N2	No warnings	0	Non_labeled
MW_710.20757@RT_15.091	Palsa_T0	No warnings	0.317020892	Non_labeled
MW_710.20757@RT_15.091	PNC	Contaminating mass	11.37033534	Non_labeled
MW_710.20757@RT_15.091	PNE	Irregular exchange	71.77657802	Labeled
MW_740.39950@RT_38.252	I_Palsa_C1	Contaminating mass	7.803200061	Non_labeled
MW_740.39950@RT_38.252	I_Palsa_C2	No warnings	0	Non_labeled
MW_740.39950@RT_38.252	I_Palsa_E1	No warnings	0.461634308	Non_labeled
MW_740.39950@RT_38.252	I_Palsa_E2	Irregular exchange	16.43736793	Labeled
MW_740.39950@RT_38.252	I_Palsa_N1	Contaminating mass	10.60973099	Non_labeled
MW_740.39950@RT_38.252	I_Palsa_N2	Contaminating mass	13.07001689	Non_labeled
MW_740.39950@RT_38.252	II_Palsa_C1	Contaminating mass	0.401098782	Non_labeled
MW_740.39950@RT_38.252	II_Palsa_C2	Contaminating mass	4.030890673	Non_labeled
MW_740.39950@RT_38.252	II_Palsa_E1	Irregular exchange	9.761058069	Non_labeled
MW_740.39950@RT_38.252	II_Palsa_E2	Irregular exchange	17.47530182	Labeled
MW_740.39950@RT_38.252	II_Palsa_N1	Contaminating mass	8.309842548	Non_labeled
MW_740.39950@RT_38.252	II_Palsa_N2	Contaminating mass	1.024026649	Non_labeled
MW_740.39950@RT_38.252	III_Palsa_C1	Contaminating mass	13.79686911	Non_labeled
MW_740.39950@RT_38.252	III_Palsa_C2	Contaminating mass	1.34985661	Non_labeled
MW_740.39950@RT_38.252	III_Palsa_E1	Irregular exchange	12.40590721	Non_labeled
MW_740.39950@RT_38.252	III_Palsa_E2	Irregular exchange	8.404480279	Non_labeled
MW_740.39950@RT_38.252	III_Palsa_N1	Contaminating mass	1.431630588	Non_labeled
MW_740.39950@RT_38.252	III_Palsa_N2	Contaminating mass	0.573290648	Non_labeled
MW_740.39950@RT_38.252	Palsa_T0	Contaminating mass	5.929251833	Non_labeled
MW_740.39950@RT_38.252	PNC	Contaminating mass	79.99919245	Non_labeled
MW_740.39950@RT_38.252	PNE	Not detected	NA	Not_detected
MW_918.44928@RT_28.106	I_Palsa_C1	Not detected	NA	Not_detected
MW_918.44928@RT_28.106	I_Palsa_C2	Not detected	NA	Not_detected
MW_918.44928@RT_28.106	I_Palsa_E1	Not detected	NA	Not_detected
MW_918.44928@RT_28.106	I_Palsa_E2	Not detected	NA	Not_detected
MW_918.44928@RT_28.106	I_Palsa_N1	Not detected	NA	Not_detected
MW_918.44928@RT_28.106	I_Palsa_N2	Not detected	NA	Not_detected
MW_918.44928@RT_28.106	II_Palsa_C1	Not detected	NA	Not_detected
MW_918.44928@RT_28.106	II_Palsa_C2	Not detected	NA	Not_detected
MW_918.44928@RT_28.106	II_Palsa_E1	Not detected	NA	Not_detected
MW_918.44928@RT_28.106	II_Palsa_E2	Not detected	NA	Not_detected
MW_918.44928@RT_28.106	II_Palsa_N1	Not detected	NA	Not_detected
MW_918.44928@RT_28.106	II_Palsa_N2	Not detected	NA	Not_detected
MW_918.44928@RT_28.106	III_Palsa_C1	Not detected	NA	Not_detected
MW_918.44928@RT_28.106	III_Palsa_C2	Not detected	NA	Not_detected
MW_918.44928@RT_28.106	III_Palsa_E1	Not detected	NA	Not_detected
MW_918.44928@RT_28.106	III_Palsa_E2	Not detected	NA	Not_detected
MW_918.44928@RT_28.106	III_Palsa_N1	Not detected	NA	Not_detected
MW_918.44928@RT_28.106	III_Palsa_N2	Not detected	NA	Not_detected
MW_918.44928@RT_28.106	Palsa_T0	Not detected	NA	Not_detected
MW_918.44928@RT_28.106	PNC	Contaminating mass	0.547265622	Non_labeled
MW_918.44928@RT_28.106	PNE	Low pattern fit	96.13707792	Non_labeled
MW_878.25108@RT_23.720	I_Palsa_C1	Contaminating mass	1.37793795	Non_labeled
MW_878.25108@RT_23.720	I_Palsa_C2	Contaminating mass	1.526106056	Non_labeled
MW_878.25108@RT_23.720	I_Palsa_E1	No warnings	3.924565261	Non_labeled
MW_878.25108@RT_23.720	I_Palsa_E2	No warnings	1.989431513	Non_labeled
MW_878.25108@RT_23.720	I_Palsa_N1	No warnings	0.146059209	Non_labeled
MW_878.25108@RT_23.720	I_Palsa_N2	No warnings	0	Non_labeled
MW_878.25108@RT_23.720	II_Palsa_C1	No warnings	0	Non_labeled
MW_878.25108@RT_23.720	II_Palsa_C2	No warnings	0.136521469	Non_labeled
MW_878.25108@RT_23.720	II_Palsa_E1	No warnings	0.014960503	Non_labeled
MW_878.25108@RT_23.720	II_Palsa_E2	No warnings	0.616539723	Non_labeled
MW_878.25108@RT_23.720	II_Palsa_N1	Contaminating mass	0.82712367	Non_labeled
MW_878.25108@RT_23.720	II_Palsa_N2	No warnings	0.190089805	Non_labeled
MW_878.25108@RT_23.720	III_Palsa_C1	No warnings	0	Non_labeled
MW_878.25108@RT_23.720	III_Palsa_C2	No warnings	0.209498981	Non_labeled
MW_878.25108@RT_23.720	III_Palsa_E1	No warnings	1.076767524	Non_labeled
MW_878.25108@RT_23.720	III_Palsa_E2	No warnings	2.593067938	Non_labeled
MW_878.25108@RT_23.720	III_Palsa_N1	No warnings	0.234573485	Non_labeled
MW_878.25108@RT_23.720	III_Palsa_N2	Contaminating mass	0.934535468	Non_labeled
MW_878.25108@RT_23.720	Palsa_T0	No warnings	0.078262369	Non_labeled
MW_878.25108@RT_23.720	PNC	Not detected	NA	Not_detected
MW_878.25108@RT_23.720	PNE	Not detected	NA	Not_detected
MW_936.65677@RT_40.738	I_Palsa_C1	Low pattern fit	0	Non_labeled
MW_936.65677@RT_40.738	I_Palsa_C2	No warnings	0	Non_labeled
MW_936.65677@RT_40.738	I_Palsa_E1	No warnings	0.043758649	Non_labeled
MW_936.65677@RT_40.738	I_Palsa_E2	Irregular exchange	10.05095358	Non_labeled
MW_936.65677@RT_40.738	I_Palsa_N1	No warnings	0	Non_labeled
MW_936.65677@RT_40.738	I_Palsa_N2	Low pattern fit	0	Non_labeled
MW_936.65677@RT_40.738	II_Palsa_C1	No warnings	0	Non_labeled
MW_936.65677@RT_40.738	II_Palsa_C2	No warnings	0	Non_labeled
MW_936.65677@RT_40.738	II_Palsa_E1	No warnings	0.221375159	Non_labeled
MW_936.65677@RT_40.738	II_Palsa_E2	No warnings	0	Non_labeled
MW_936.65677@RT_40.738	II_Palsa_N1	Contaminating mass	3.647801125	Non_labeled
MW_936.65677@RT_40.738	II_Palsa_N2	No warnings	0.078348404	Non_labeled
MW_936.65677@RT_40.738	III_Palsa_C1	Contaminating mass	3.795984045	Non_labeled
MW_936.65677@RT_40.738	III_Palsa_C2	No warnings	0	Non_labeled
MW_936.65677@RT_40.738	III_Palsa_E1	Low pattern fit	7.669094417	Non_labeled
MW_936.65677@RT_40.738	III_Palsa_E2	No warnings	0.397675059	Non_labeled
MW_936.65677@RT_40.738	III_Palsa_N1	No warnings	0	Non_labeled
MW_936.65677@RT_40.738	III_Palsa_N2	No warnings	0.095364423	Non_labeled
MW_936.65677@RT_40.738	Palsa_T0	No warnings	0	Non_labeled
MW_936.65677@RT_40.738	PNC	Not detected	NA	Not_detected
MW_936.65677@RT_40.738	PNE	Not detected	NA	Not_detected
MW_560.48093@RT_50.920	I_Palsa_C1	No warnings	0	Non_labeled
MW_560.48093@RT_50.920	I_Palsa_C2	No warnings	0	Non_labeled
MW_560.48093@RT_50.920	I_Palsa_E1	Irregular exchange	26.6508897	Labeled
MW_560.48093@RT_50.920	I_Palsa_E2	Irregular exchange	32.80388006	Labeled
MW_560.48093@RT_50.920	I_Palsa_N1	No warnings	0.08382687	Non_labeled
MW_560.48093@RT_50.920	I_Palsa_N2	No warnings	0.155733891	Non_labeled
MW_560.48093@RT_50.920	II_Palsa_C1	No warnings	0.160107671	Non_labeled
MW_560.48093@RT_50.920	II_Palsa_C2	Contaminating mass	2.665174014	Non_labeled
MW_560.48093@RT_50.920	II_Palsa_E1	Irregular exchange	19.34527866	Labeled
MW_560.48093@RT_50.920	II_Palsa_E2	Irregular exchange	19.612485	Labeled
MW_560.48093@RT_50.920	II_Palsa_N1	No warnings	0.073319963	Non_labeled
MW_560.48093@RT_50.920	II_Palsa_N2	No warnings	0	Non_labeled
MW_560.48093@RT_50.920	III_Palsa_C1	No warnings	0.063305531	Non_labeled
MW_560.48093@RT_50.920	III_Palsa_C2	Contaminating mass	1.155457037	Non_labeled
MW_560.48093@RT_50.920	III_Palsa_E1	No warnings	5.992844183	Labeled
MW_560.48093@RT_50.920	III_Palsa_E2	Irregular exchange	16.40623984	Labeled
MW_560.48093@RT_50.920	III_Palsa_N1	No warnings	0.042986146	Non_labeled
MW_560.48093@RT_50.920	III_Palsa_N2	No warnings	0.090910309	Non_labeled
MW_560.48093@RT_50.920	Palsa_T0	No warnings	0.169051809	Non_labeled
MW_560.48093@RT_50.920	PNC	No warnings	0.091962139	Non_labeled
MW_560.48093@RT_50.920	PNE	Low pattern fit	0	Non_labeled
MW_566.23683@RT_23.093	I_Palsa_C1	No warnings	0.051920478	Non_labeled
MW_566.23683@RT_23.093	I_Palsa_C2	Contaminating mass	8.722869516	Non_labeled
MW_566.23683@RT_23.093	I_Palsa_E1	No warnings	0	Non_labeled
MW_566.23683@RT_23.093	I_Palsa_E2	No warnings	0.085866364	Non_labeled
MW_566.23683@RT_23.093	I_Palsa_N1	No warnings	0	Non_labeled
MW_566.23683@RT_23.093	I_Palsa_N2	Contaminating mass	27.14671723	Non_labeled
MW_566.23683@RT_23.093	II_Palsa_C1	No warnings	0.318875228	Non_labeled
MW_566.23683@RT_23.093	II_Palsa_C2	No warnings	0.408509453	Non_labeled
MW_566.23683@RT_23.093	II_Palsa_E1	No warnings	0.100416468	Non_labeled
MW_566.23683@RT_23.093	II_Palsa_E2	No warnings	0.279923116	Non_labeled
MW_566.23683@RT_23.093	II_Palsa_N1	No warnings	0.318667118	Non_labeled
MW_566.23683@RT_23.093	II_Palsa_N2	Contaminating mass	2.189042776	Non_labeled
MW_566.23683@RT_23.093	III_Palsa_C1	Contaminating mass	1.125512164	Non_labeled
MW_566.23683@RT_23.093	III_Palsa_C2	Contaminating mass	2.106009063	Non_labeled
MW_566.23683@RT_23.093	III_Palsa_E1	Irregular exchange	36.07107323	Labeled
MW_566.23683@RT_23.093	III_Palsa_E2	No warnings	0.316815384	Non_labeled
MW_566.23683@RT_23.093	III_Palsa_N1	Contaminating mass	1.382233694	Non_labeled
MW_566.23683@RT_23.093	III_Palsa_N2	No warnings	0.425923084	Non_labeled
MW_566.23683@RT_23.093	Palsa_T0	Contaminating mass	1.939534743	Non_labeled
MW_566.23683@RT_23.093	PNC	Contaminating mass	73.07181783	Non_labeled
MW_566.23683@RT_23.093	PNE	Low pattern fit	97.36259276	Non_labeled
MW_1024.63824@RT_37.441	I_Palsa_C1	Contaminating mass	0.822545801	Non_labeled
MW_1024.63824@RT_37.441	I_Palsa_C2	No warnings	0.130943018	Non_labeled
MW_1024.63824@RT_37.441	I_Palsa_E1	No warnings	0	Non_labeled
MW_1024.63824@RT_37.441	I_Palsa_E2	No warnings	0.007905925	Non_labeled
MW_1024.63824@RT_37.441	I_Palsa_N1	No warnings	0.209828605	Non_labeled
MW_1024.63824@RT_37.441	I_Palsa_N2	Low pattern fit	0	Non_labeled
MW_1024.63824@RT_37.441	II_Palsa_C1	No warnings	0.145275372	Non_labeled
MW_1024.63824@RT_37.441	II_Palsa_C2	No warnings	0.055071689	Non_labeled
MW_1024.63824@RT_37.441	II_Palsa_E1	No warnings	0	Non_labeled
MW_1024.63824@RT_37.441	II_Palsa_E2	No warnings	0	Non_labeled
MW_1024.63824@RT_37.441	II_Palsa_N1	Contaminating mass	0.532502912	Non_labeled
MW_1024.63824@RT_37.441	II_Palsa_N2	No warnings	0.210639457	Non_labeled
MW_1024.63824@RT_37.441	III_Palsa_C1	No warnings	0.080891421	Non_labeled
MW_1024.63824@RT_37.441	III_Palsa_C2	No warnings	0.236312806	Non_labeled
MW_1024.63824@RT_37.441	III_Palsa_E1	No warnings	1.693896325	Non_labeled
MW_1024.63824@RT_37.441	III_Palsa_E2	No warnings	5.982805391	Labeled
MW_1024.63824@RT_37.441	III_Palsa_N1	No warnings	0.070067105	Non_labeled
MW_1024.63824@RT_37.441	III_Palsa_N2	No warnings	0.176328178	Non_labeled
MW_1024.63824@RT_37.441	Palsa_T0	No warnings	0	Non_labeled
MW_1024.63824@RT_37.441	PNC	Contaminating mass	15.21955212	Non_labeled
MW_1024.63824@RT_37.441	PNE	Not detected	NA	Not_detected
MW_814.19779@RT_28.258	I_Palsa_C1	No warnings	0	Non_labeled
MW_814.19779@RT_28.258	I_Palsa_C2	Not detected	NA	Not_detected
MW_814.19779@RT_28.258	I_Palsa_E1	No warnings	0.394823635	Non_labeled
MW_814.19779@RT_28.258	I_Palsa_E2	No warnings	0	Non_labeled
MW_814.19779@RT_28.258	I_Palsa_N1	No warnings	0.063558869	Non_labeled
MW_814.19779@RT_28.258	I_Palsa_N2	Contaminating mass	0.654807078	Non_labeled
MW_814.19779@RT_28.258	II_Palsa_C1	No warnings	0	Non_labeled
MW_814.19779@RT_28.258	II_Palsa_C2	Not detected	NA	Not_detected
MW_814.19779@RT_28.258	II_Palsa_E1	Not detected	NA	Not_detected
MW_814.19779@RT_28.258	II_Palsa_E2	Low pattern fit	100	Non_labeled
MW_814.19779@RT_28.258	II_Palsa_N1	No warnings	0	Non_labeled
MW_814.19779@RT_28.258	II_Palsa_N2	No warnings	0	Non_labeled
MW_814.19779@RT_28.258	III_Palsa_C1	Not detected	NA	Not_detected
MW_814.19779@RT_28.258	III_Palsa_C2	Not detected	NA	Not_detected
MW_814.19779@RT_28.258	III_Palsa_E1	Not detected	NA	Not_detected
MW_814.19779@RT_28.258	III_Palsa_E2	Not detected	NA	Not_detected
MW_814.19779@RT_28.258	III_Palsa_N1	No warnings	0	Non_labeled
MW_814.19779@RT_28.258	III_Palsa_N2	Contaminating mass	7.67212061	Non_labeled
MW_814.19779@RT_28.258	Palsa_T0	Not detected	NA	Not_detected
MW_814.19779@RT_28.258	PNC	Contaminating mass	0.537053919	Non_labeled
MW_814.19779@RT_28.258	PNE	Irregular exchange	83.05542324	Labeled
MW_866.20837@RT_13.394	I_Palsa_C1	Not detected	NA	Not_detected
MW_866.20837@RT_13.394	I_Palsa_C2	Not detected	NA	Not_detected
MW_866.20837@RT_13.394	I_Palsa_E1	Low pattern fit	86.41562277	Non_labeled
MW_866.20837@RT_13.394	I_Palsa_E2	No warnings	3.1609874	Non_labeled
MW_866.20837@RT_13.394	I_Palsa_N1	Contaminating mass	8.673603988	Non_labeled
MW_866.20837@RT_13.394	I_Palsa_N2	Contaminating mass	15.08003608	Non_labeled
MW_866.20837@RT_13.394	II_Palsa_C1	Contaminating mass	4.803327813	Non_labeled
MW_866.20837@RT_13.394	II_Palsa_C2	Contaminating mass	6.42213289	Non_labeled
MW_866.20837@RT_13.394	II_Palsa_E1	Not detected	NA	Not_detected
MW_866.20837@RT_13.394	II_Palsa_E2	Low pattern fit	100	Non_labeled
MW_866.20837@RT_13.394	II_Palsa_N1	Not detected	NA	Not_detected
MW_866.20837@RT_13.394	II_Palsa_N2	Contaminating mass	4.795742388	Non_labeled
MW_866.20837@RT_13.394	III_Palsa_C1	Contaminating mass	3.76667437	Non_labeled
MW_866.20837@RT_13.394	III_Palsa_C2	Contaminating mass	12.97338	Non_labeled
MW_866.20837@RT_13.394	III_Palsa_E1	Not detected	NA	Not_detected
MW_866.20837@RT_13.394	III_Palsa_E2	No warnings	1.349608528	Non_labeled
MW_866.20837@RT_13.394	III_Palsa_N1	Contaminating mass	0.536894167	Non_labeled
MW_866.20837@RT_13.394	III_Palsa_N2	No warnings	0.140212875	Non_labeled
MW_866.20837@RT_13.394	Palsa_T0	No warnings	0	Non_labeled
MW_866.20837@RT_13.394	PNC	No warnings	0.03526314	Non_labeled
MW_866.20837@RT_13.394	PNE	Low pattern fit	73.68483983	Non_labeled
MW_672.17446@RT_28.644	I_Palsa_C1	Contaminating mass	50.19359224	Non_labeled
MW_672.17446@RT_28.644	I_Palsa_C2	Contaminating mass	55.96493066	Non_labeled
MW_672.17446@RT_28.644	I_Palsa_E1	No warnings	87.9921526	Labeled
MW_672.17446@RT_28.644	I_Palsa_E2	Not detected	NA	Not_detected
MW_672.17446@RT_28.644	I_Palsa_N1	Not detected	NA	Not_detected
MW_672.17446@RT_28.644	I_Palsa_N2	Contaminating mass	55.96493066	Non_labeled
MW_672.17446@RT_28.644	II_Palsa_C1	Contaminating mass	31.96181395	Non_labeled
MW_672.17446@RT_28.644	II_Palsa_C2	Not detected	NA	Not_detected
MW_672.17446@RT_28.644	II_Palsa_E1	Not detected	NA	Not_detected
MW_672.17446@RT_28.644	II_Palsa_E2	Not detected	NA	Not_detected
MW_672.17446@RT_28.644	II_Palsa_N1	Contaminating mass	100	Non_labeled
MW_672.17446@RT_28.644	II_Palsa_N2	Not detected	NA	Not_detected
MW_672.17446@RT_28.644	III_Palsa_C1	Contaminating mass	48.53747113	Non_labeled
MW_672.17446@RT_28.644	III_Palsa_C2	Not detected	NA	Not_detected
MW_672.17446@RT_28.644	III_Palsa_E1	Not detected	NA	Not_detected
MW_672.17446@RT_28.644	III_Palsa_E2	Not detected	NA	Not_detected
MW_672.17446@RT_28.644	III_Palsa_N1	Not detected	NA	Not_detected
MW_672.17446@RT_28.644	III_Palsa_N2	Not detected	NA	Not_detected
MW_672.17446@RT_28.644	Palsa_T0	Contaminating mass	31.96181395	Non_labeled
MW_672.17446@RT_28.644	PNC	No warnings	0.047546123	Non_labeled
MW_672.17446@RT_28.644	PNE	Low pattern fit	100	Non_labeled
MW_812.29129@RT_20.819	I_Palsa_C1	No warnings	0.088536265	Non_labeled
MW_812.29129@RT_20.819	I_Palsa_C2	No warnings	0.209203866	Non_labeled
MW_812.29129@RT_20.819	I_Palsa_E1	No warnings	0	Non_labeled
MW_812.29129@RT_20.819	I_Palsa_E2	No warnings	0	Non_labeled
[truncated: 4,721 more rows]
