# Supplementary material for: Tracing priming effects in palsa peat carbon dynamics using a stable isotope-assisted metabolomics approach
Source: Front Mol Biosci. 2025 Aug 22;12:1621357. doi: 10.3389/fmolb.2025.1621357 (PMC12411887; doi:10.3389/fmolb.2025.1621357)
Supplement: Supplementary file 4 [file Table7.csv]

FeatureID	comp1	contrib	mol_class	dataset	I_Palsa_C1	I_Palsa_C2	I_Palsa_E1	I_Palsa_E2	I_Palsa_N1	I_Palsa_N2	II_Palsa_C1	II_Palsa_C2	II_Palsa_E1	II_Palsa_E2	II_Palsa_N1	II_Palsa_N2	III_Palsa_C1	III_Palsa_C2	III_Palsa_E1	III_Palsa_E2	III_Palsa_N1	III_Palsa_N2	Palsa_T0	PNC	PNE
MW_446.36095@RT_44.908	0.373488403452813	PO	Other	UPLC-HRMS	15.685807606568986	16.37994095332062	16.131740168816773	16.08927334726859	15.368052404822153	15.301517990541976	15.693305815137212	17.063819513817947	16.00166910625697	16.06262038205448	16.134022864371303	14.498252610280002	16.74394184616928	15.997760389674033	15.075331997544623	15.699790892292084	13.761293689419281	14.161694897734957	14.861587142380746	10.602228014899854	11.169523312084255
MW_390.11633@RT_17.204	0.3405779383621207	PO	Benzene and substituted derivatives	UPLC-HRMS	21.736780585559437	22.426051184214327	21.268022245550444	20.63321541623756	18.9705636902715	21.645971455543517	19.949514366845747	22.21224272774858	21.240807046091582	20.94542244106496	20.79777795951607	19.75776704222161	22.326407478021856	22.42874398136886	20.177694697041712	20.230148534943147	18.75932055157837	20.03352429052541	21.877801647156513	18.568951911212928	18.97558005220496
MW_982.20520@RT_26.674	-0.33876090556524513	PL	Carboxylic acids and derivatives	UPLC-HRMS	5.197111140015068	5.17445112630965	5.676153070354169	7.660810926573818	8.12929500353237	8.957434969846574	4.557273876303933	5.503247864188794	7.573821453416994	4.867725534051827	8.252741485900062	5.4505024722145885	5.119824117092078	5.224631837651641	8.417231989365874	7.1494281709932785	6.623090361938385	7.720279670122363	7.969586051593797	12.054504009558922	12.534141638383007
MW_519.38585@RT_43.990	0.2875379069228083	PO	No annotation	UPLC-HRMS	14.053254387411014	14.56404657937725	14.421477521063764	14.400702213146914	13.874272093633149	13.754806223384547	13.97048342420407	15.123583450162352	14.16103450855908	14.26067823168231	14.554376830363298	13.125850577978571	14.936011618400515	14.147460558747	13.179437156419109	14.191922828272956	12.239997668741397	12.827750051260482	13.187146882541276	7.55644322112634	8.740475298285379
MW_404.31390@RT_40.797	0.26379759407487485	PO	Carboxylic acids and derivatives	UPLC-HRMS	18.070684383814356	18.667454054283233	18.75255681856696	18.47992785608822	17.80513930190858	17.720688617394337	18.376178503786814	19.471450152120877	18.431435136001557	18.208384836108323	18.024241647055778	16.762226068672295	18.771994040417994	18.168885723497297	18.11787047633835	17.80296557885118	15.895988102712993	16.829082412468807	16.507632294694453	13.31515123470363	14.535397348631406
MW_708.19138@RT_14.908	-0.263167911175063	PL	Organooxygen compounds	UPLC-HRMS	5.824865312955606	5.803873184261605	7.665676758480293	11.880523286321717	8.180892110523983	7.809248373570555	7.47418958153588	6.108468888098521	5.701793288911111	7.369651548275509	7.89956596267142	8.43562172928178	5.753266981652261	5.850360355596065	9.213952386493858	7.5016626606747945	8.420768287282394	8.399177444341268	5.238207046144304	13.123715799137294	13.741678740477091
MW_416.18697@RT_39.904	0.2519491595401733	PO	Other	UPLC-HRMS	17.91207648631527	17.93816896828362	17.603895495002867	16.844475732673576	16.990272418837407	16.73472614952295	17.256742195192896	18.781832936190316	17.97491212567315	17.57650793584996	17.830541167303743	16.53160837193239	19.230692058101127	18.363556812013304	18.555501065774454	16.725129511816775	14.955250695839943	15.212667256972463	17.8942649157301	13.507542147350923	14.993006103244714
MW_518.38219@RT_44.043	0.24658543592106322	PO	No annotation	UPLC-HRMS	15.481075024657065	15.764566014540916	15.8680337543197	15.822546604652425	15.291704756196179	15.1714814404574	15.344434727502557	16.596419506200288	15.591042453537368	15.68323844273843	15.99777931844301	14.49839583921303	16.339397294593514	15.58151130386187	14.597010100866441	15.60055037116263	13.620862397256937	14.207158581456882	14.588807837560676	9.32474232480355	10.112944828537021
MW_624.17009@RT_27.610	0.20094332094674608	PO	Other	UPLC-HRMS	13.634119382522869	12.384196716144958	12.198438413565075	11.832417291506822	11.849318660156456	12.356331517365566	11.641855436977144	12.461588374996724	11.567699271528273	10.528295294910793	11.613438779293427	10.908675834575147	12.528276941111573	13.0459448763416	11.931715888457516	10.619535072914125	8.930473305953845	7.261954249616283	11.947922723127675	15.644638276844857	14.194406489211177
MW_490.35088@RT_41.168	0.1910921304331826	PO	Carboxylic acids and derivatives	UPLC-HRMS	16.338040615007923	17.282821764287906	17.289320587488156	16.955927470478432	16.660996452219386	16.14540072445475	16.680360360751553	17.887642909021036	16.37057572997055	16.600439144380772	16.72791101160731	15.055985994134552	17.330504541786343	16.50128276418449	15.877007232734794	16.553495724541918	14.01469583736898	15.248019352372745	14.833925718296943	11.347828634513178	13.258036156860951
MW_448.34024@RT_40.879	0.17762491859510035	PO	Carboxylic acids and derivatives	UPLC-HRMS	19.2858877307866	19.93016336502491	20.16742571733144	19.85594894130539	19.2663950659069	19.108372299757296	19.29583829834719	20.549733314968574	19.070651655515707	19.288984057212456	18.886340104736703	17.569904530615496	19.624404708206836	19.481107824513014	18.719364476889393	19.16297770929405	16.80632175197459	17.88044506767218	17.156267244808937	14.822981843618452	16.083159530417152
MW_417.19049@RT_38.491	0.16261815337975788	PO	No annotation	UPLC-HRMS	14.26943315657845	14.081301556953623	14.168103847449139	13.4599839261019	13.582603300054934	13.534059123602987	13.512489413986165	14.709893813442893	14.107307470741896	13.886196256615976	14.137985983282492	12.818456967117623	15.16981963764797	14.400712554621915	14.664603811123285	13.558506571793355	12.33559619222845	12.5102508687928	13.882822402553186	8.28516164975347	7.655861362460754
MW_902.34812@RT_29.767	0.16119651579636296	PO	No annotation	UPLC-HRMS	14.317343241150347	14.161253046589596	14.565654065931122	13.875057398905275	13.653901897031039	13.400821739690368	13.460198164845776	14.59865038794068	14.554992029834441	13.993889369549134	14.666404110849541	13.298572854314012	14.846321827664088	14.316363063733567	12.807875992317422	12.585854399644663	12.24860529688858	10.137829158954805	13.991759436443763	9.301551641547647	8.628418769245949
MW_448.15836@RT_16.252	0.14233167683968911	PO	Benzene and substituted derivatives	UPLC-HRMS	18.5353579598065	17.9295015449985	16.071923345344082	15.28160285740813	16.180704304823294	15.533104336830766	15.478401971837304	16.371727827948543	15.70931896988301	16.373870191488027	15.749409990325002	15.171618197070387	16.429733798976173	18.50112004872315	16.33023318472616	15.57910030970563	14.738631625200624	15.432057339054266	15.61628554733855	12.735898177430673	11.966796502461854
MW_418.32960@RT_42.172	0.14144317718167673	PO	Carboxylic acids and derivatives	UPLC-HRMS	14.455637060193355	16.595959806290832	14.677583058918891	14.082678040021674	13.67400575425223	13.649484920988558	14.082777856818126	13.638170984897215	14.91086869964463	14.03041197716751	14.673613711678952	12.633528033835207	17.386254502192184	14.38893241152489	13.597881650024279	13.906216530465526	12.073341621580015	12.46888240598012	13.052078579551411	10.246160420473451	11.61083140878097
MW_672.17446@RT_28.644	0.14052355817239634	PO	Carboxylic acids and derivatives	UPLC-HRMS	9.028491438188295	8.416069834108887	8.166838296143357	6.135288355148138	5.666997562966822	8.896229479932538	7.7151281341307785	6.376999084781552	5.91787751766095	5.712328103115713	7.299606653964791	4.744641146037618	9.28449635306347	6.085604186817989	5.8233470799904055	5.521940255726834	4.235832712990642	4.605246496884237	7.6664681657796425	11.930149705044744	11.368426995803185
MW_416.18697@RT_38.369	0.1272946770733433	PO	Carboxylic acids and derivatives	UPLC-HRMS	15.867058172953744	15.740031558956776	15.866023390134998	15.10432574503332	15.259834489520037	15.184027591457095	15.086962514053862	16.322033431552384	15.758571369562908	15.503754839719496	15.75969256123938	14.613524025795646	16.7136789795397	16.043286685955042	16.2854685510016	15.18027896840952	13.939248298854174	14.107114098152808	15.516593251319955	9.821824689305542	9.6800227925178
MW_556.44972@RT_49.813	-0.1195315087682919	PL	Benzene and substituted derivatives	UPLC-HRMS	6.431107595553456	6.407044661365988	8.634887601770002	10.766441343674137	9.622190891421422	9.943527852098208	5.751656571544312	6.7561977418777115	6.290032145200138	9.502936525849238	9.492432065624692	8.60165077262771	8.939825468370122	8.061724067468125	9.477063295051881	8.87908448755416	7.795657218986921	8.731023249001474	8.39618289263826	13.147555308036184	13.995181076313097
MW_1036.76799@RT_44.042	0.11057789891193996	PO	Carboxylic acids and derivatives	UPLC-HRMS	15.921156297549015	17.01097223072702	16.185776649061275	16.59112681003057	16.07380883539316	15.35315548594957	16.377831387180738	18.069985576814716	16.294304870298667	16.976238376612567	17.68159071750266	15.479349669891242	17.967851092093333	16.088071785367067	14.460243152394808	17.007753058131165	14.086077137701153	15.070271247896553	14.777327871637569	11.813925030939863	13.179629719643629
MW_488.35052@RT_42.408	0.09361074244893575	PO	Prenol lipids	UPLC-HRMS	14.294901181582796	14.760552026428952	14.3640419684392	14.409821227320057	13.47218903912338	7.116191307281057	13.259493807860155	14.52488351937241	13.851428145939378	13.583080363129374	13.538088527816592	12.55033940439169	14.617135890252053	13.783941453539676	13.977447077190726	13.389207310814843	11.76054864679023	12.858327712202124	12.654314682439686	8.137212453078838	11.328900148813386
MW_740.29405@RT_32.241	0.07398415973518098	PO	Carboxylic acids and derivatives	UPLC-HRMS	14.299513609999163	13.98844625652669	14.50640854833116	13.51704984602998	14.130139465844112	13.591042476914158	13.531350691153463	14.494481593750056	14.429990380313523	13.839681623131787	14.211227724003416	13.500669208009215	15.222896872330987	14.557117656142266	7.016967546540333	13.812145776833313	10.985622872436059	12.777656264265826	14.231529588328895	12.521583511066146	9.420177594216131
MW_906.32081@RT_35.721	0.06627807964402281	PO	No annotation	UPLC-HRMS	4.531010962994033	4.50969619898177	4.981613895319711	4.601582931229818	4.180410566914422	4.525887366990484	3.9291594084844785	4.818973429811091	4.406047422252566	4.221180005434825	4.230249891088126	3.350868882687108	7.130826089576498	4.556897849397974	4.321028438808548	4.0499488399695895	2.893292746620303	3.2255051999168867	5.353837349438257	11.829864029482826	11.517872124559386
MW_518.32474@RT_36.184	0.040008557897373384	PO	Carboxylic acids and derivatives	UPLC-HRMS	14.646689523856761	15.562945403591185	13.298811873823393	14.021493810573572	9.427579878896976	9.867842812786868	12.832730282086395	13.052244158295924	12.697397782740685	13.280795649434754	12.445598079465945	11.820361995964538	14.212871155803535	9.907361402212105	9.606778217808335	9.261323976761542	11.37908857348987	12.042261535570741	11.831911417529943	10.977939941489804	10.328439837475655
MW_486.33486@RT_43.484	0.009452779388037002	PO	Prenol lipids	UPLC-HRMS	13.720520923910517	14.299048803535282	13.153356091081246	13.287766644514717	12.202481244492711	11.733333036780241	12.233534958041	13.173697008373633	12.608056097164704	12.47651407479105	12.163231403030098	11.357713186017618	13.851669963133972	12.488164535522358	13.236156203184937	12.608887661357508	10.648059020391063	12.39383998849181	11.465566385289105	5.515279353847577	8.284642474184775
MW_462.17404@RT_20.177	0.004775410018449613	PO	Organooxygen compounds	UPLC-HRMS	25.676044460934587	25.27622290297641	25.682559377344994	24.33420358202878	24.496526383198518	24.027354497150792	25.393776295767257	26.653377714742	25.14729914269257	25.24910046283745	26.196285761687218	24.43783753269074	26.66707167298716	25.649333473671213	26.713410561133237	24.467777846577214	22.78617592206758	24.291915037848582	25.778551943028564	23.36630027733105	24.991907465591442
D-Glucurono-6,3-lactone	0.6289689452219778	PO	NMR	NMR	6.415441654036326	6.257060440035303	6.316149025454157	5.382169738167586	5.342002358498472	5.495467378619663	6.451300674846412	6.845587732344072	6.208343263016712	5.956137904361444	5.727872452492022	5.47488535562489	5.950945783196538	5.972250512728217	4.822235440698983	5.79545261151462	4.2578168303371315	4.469927422616376	6.236758969490767	0.49977990703576486	1.8658328333773375
Galactose	0.6016664412289974	PO	NMR	NMR	7.623402841144841	7.569746332622617	7.579060511103906	6.686161285293206	5.673924265683314	6.3444143032724964	7.897633672727057	8.31707238860522	7.216310437959754	7.152027496974309	6.824002834077347	6.476012011098584	8.024205363629047	7.227729968301784	6.327235521317716	7.376407525012693	6.220394082573262	5.900723713310095	8.633246194198541	4.367727464306923	6.047539120015114
Pyruvate	0.4287023896016316	PO	NMR	NMR	3.781822661652779	3.4115963778679705	4.228809971907211	3.1127997140624397	3.1127997140624397	2.6963615059061907	3.7088190921076523	4.472416705679351	3.8238615896185957	3.7088190921076523	3.3009316906670376	2.5726740930465932	3.5642401309573226	3.626238958926082	2.078648276273239	3.184587848094432	2.9535570851574837	1.8711936763113077	3.7088190921076523	0.03891577092491702	0.24821471938036657
Trehalose	0.21915509174940925	PO	NMR	NMR	4.9367371690109705	5.288719783391351	5.352013244330936	4.397582883972311	4.729874694122444	4.692663061145865	4.944573402903199	5.946482741939576	4.0211612419777785	4.686119432050746	4.021095052196996	4.107774932851178	5.353941494147048	4.007152877911951	3.991486396350153	3.424399304681472	4.643421006519239	3.5429212757160826	4.7324980736908016	0.016435116828173762	0.010549356437199005
Mannitol	0.09610782054798946	PO	NMR	NMR	5.586775007614519	5.772018887241719	5.6489824415680765	4.694298678762896	5.448413129646395	5.438761023387043	5.204391814252937	5.986332357265967	3.4724219381064856	4.962188686428698	5.165993874444562	4.825274548068476	5.386567436706778	5.907423231696282	4.90312201599083	5.242133996695872	4.418117053287944	4.974586582172316	6.157682105902876	0.1742826151862981	0.9543787740253207
Betaine	-0.036662694729939785	PL	NMR	NMR	4.028347412894693	3.970339789470152	6.738027044718676	5.580818758689902	6.039509810489868	6.195329243269841	3.1916765655149097	4.289323597741367	5.01870280931465	5.446959315964041	5.067305940603578	4.792699772723924	3.8874607948615987	4.332108908120959	4.600512020783216	5.5705573876628405	4.87426514595906	5.009246237166059	4.065814499041999	3.083433052132834	5.781891861752337
