# Supplementary material for: Tracing priming effects in palsa peat carbon dynamics using a stable isotope-assisted metabolomics approach
Source: Front Mol Biosci. 2025 Aug 22;12:1621357. doi: 10.3389/fmolb.2025.1621357 (PMC12411887; doi:10.3389/fmolb.2025.1621357)
Supplement: Supplementary file 5 [file Table2.csv]

FeatureID	I_Palsa_C1	I_Palsa_C2	I_Palsa_E1	I_Palsa_E2	I_Palsa_N1	I_Palsa_N2	II_Palsa_C1	II_Palsa_C2	II_Palsa_E1	II_Palsa_E2	II_Palsa_N1	II_Palsa_N2	III_Palsa_C1	III_Palsa_C2	III_Palsa_E1	III_Palsa_E2	III_Palsa_N1	III_Palsa_N2	Palsa_T0	PNC	PNE
MW_780.23422@RT_17.199	1454842426.58118	78672677.6249184	1809390.15894433	2354056.6094806	1064656740.81767	20418156.8373184	7870501.05086099	17798074.203102	11759444.7802786	1235840400.9595	11964704.7650679	52983934.5517453	61184291.4880206	538747438.703361	2588496.47922534	8230546.72633574	356408512.666083	471731328.450227	206474490.525337	39193.8884736315	22284.6750471215
MW_632.50231@RT_49.721	32967.270449843	0	0	457244.490625318	404499.735297922	108880.290651452	0	13357.6482044519	66203.3098953919	0	240213.94917071	75346.9779703896	46160.8414555686	44745.5704421742	0	10021.5497730347	91856.053436929	121015.494620775	55917.3233355078	28689936.0000892	41249140.5982906
MW_594.28116@RT_46.901	429313.864355972	560784.534864308	702388.096987694	182152.381743855	1192809.8261081	383073.277922953	701971.144512746	1004329.85499191	450565.68555383	369197.419821882	413119.367684081	652555.53396721	565823.391360532	148811.967218181	188655.414273886	83844.0724616002	280228.666189182	297993.780125383	220192.667598898	54671044.1933035	184821111.32956
MW_416.18697@RT_37.918	9145342.50997156	4873171.63056165	5619940.84260599	4435994.78838281	1197073.85155685	3244205.70890479	13032212.5547059	13474216.6632401	865206.096110178	1080767.92448631	14496719.2068164	17267178.3078859	33999591.8789164	931692.673448225	19186491.2570392	7281364.81528741	8297208.91747811	3599420.35168353	23103532.976213	427049.831219732	10697.0556628895
MW_728.40027@RT_31.525	1187348.9801468	652651.356774168	318235.916784598	256953.741755143	0	320427.483725378	43969064.2980124	1000923.28672923	1730195.50115618	1261989.61797502	2300560.52871241	16030655.2742414	2463353.5439999	0	3740218.4275344	10467791.3189224	31379685.6103429	55656524.9089172	5872841.88388218	0	88744.5585099359
MW_884.21877@RT_13.725	71290.8637019085	1835611.8076125	0	0	59007.7485290242	0	799203.082067288	100057.981864453	520649.385279263	913722.945892593	2664867.13056602	9617748.86403629	37979.506211768	1191966.9506745	10405647.3930605	2134155.49520682	10821519.9294758	71245981.4383076	4386295.06664763	0	0
MW_722.37393@RT_46.173	244653.291729382	216706.812506947	456672.222899093	923803.317159921	1268372.55701599	432145.487498061	221598.025685138	200341.460769509	837382.361333647	266143.243905043	701293.663284233	508591.51372371	80237.0147667796	99375.8469170047	8907.26138435716	0	311715.986658463	141633.926179052	108619.074351182	48265534.1528608	181155013.222164
MW_786.36921@RT_22.847	121506.766329416	160910.386158419	21117.9523668202	58802.54865692	176467.866108843	0	44033498.9837086	181415.475517976	193652.505079622	474835.397915369	922628.437244523	15520838.3758869	390135.211808037	173072.458243831	851843.87156784	11774759.0684216	18530070.6156724	62965862.3641036	3039624.23324721	0	32695.4585211237
MW_296.23519@RT_45.790	0	0	88856.1739755961	0	0	0	0	0	33091.1241003823	0	0	0	0	0	22752.0293437236	108539.346713048	0	0	0	38343136.655121	29123.2876755835
MW_628.16526@RT_19.207	783701.090224632	5899533.90738153	300499.163128532	366184.441263202	911997.362112619	807320.210485138	2662806.01251029	454693.673691314	0	450668.856286239	688106.852149561	13328306.3301929	489645.144715994	349392.765326107	178673.288119213	288078.803671457	47219132.4669691	1467936.09685166	2100392.90552526	0	0
MW_562.24204@RT_30.025	1281290.41972917	7308784.00815957	273247.95949997	300982.733610204	0	1733764.73871251	27259033.4784508	1187025.08301505	819425.373813328	0	2949835.21127983	6660846.83542622	0	952907.639422425	0	0	28472591.4331881	5372897.22765405	7875568.52914028	18799467.4338447	27672117.4234131
MW_688.40473@RT_33.806	68113408.4609923	8393325.43957839	7478726.06913487	5178774.25313715	79560504.7918167	19138881.0078016	15802142.3998789	7655834.55078474	14144625.4267619	42601174.77262	0	19710010.6753343	25787662.8135324	32526220.0558377	20121891.5018661	46261128.2895563	56835021.0357291	70661853.925228	20931395.5467281	938583.210725484	0
MW_432.10580@RT_24.021	0	97084.4883755175	2082773.74101621	3532075.37616935	1786890.74484814	2170253.32232087	0	0	174444.529979348	152953.395417631	444795.42144508	279836.549233692	0	0	0	0	80418.7141173633	111940.968279028	145487.229978208	49512643.6185862	42736672.1246007
MW_644.23289@RT_18.452	3896751.91388147	1355371.3266596	1039717.09931823	3470178.63416084	5920050.41629933	2693352.11056073	1127143.40504214	1409134.25599544	1064216.55826681	1950921.13931539	2216582.51758487	1115215.3417365	2570753.60291636	2735310.4881785	2291794.02456373	1080015.13641243	1967281.32101208	2718374.87591634	2287707.11800854	67031280.9131301	28447845.5272221
MW_548.33565@RT_37.895	1728369.67742814	73742.3553180655	2021644.7292394901	1333863.65075781	1262334.86526173	0	35978444.6079421	1041331.4990538	2967423.70502427	2560557.07057122	1233720.00661916	4782406.96400075	1686937.08819864	1068652.81747691	10912.7866334147	10358829.0516948	56144332.7077598	13425760.9989795	805318.334681588	0	0
MW_416.18697@RT_39.904	10210981.2152374	10847952.4947944	3618125.61845785	3153885.6561564	7221774.11402443	3197956.52731805	14148189.2855015	15177501.8309819	13312660.1665188	12099121.4169353	15343617.1141675	17604546.4963209	42565169.9899735	15330188.4706436	27202977.1292407	6858924.18742609	7732603.88027168	5822769.27709496	26382612.2781638	0	0
MW_1000.25224@RT_23.827	870795.816491137	863622.203029	220845.809684393	294909.000891907	982053.893990627	125986.333623003	17949358.4806913	2855337.93009629	8096532.55513371	18584265.1698615	24321336.9951017	7021611.23161423	18185328.178734	1748816.68007961	25100759.2389119	21510958.9243935	31015357.596272	54308000.6371833	15293984.8619789	0	0
MW_812.29129@RT_19.940	38695128.3442275	3385936.30227106	125352.041884762	47093.6053676277	11868916.5150992	12353684.0639266	580916.899632242	393531.825362665	823027.113249988	11242095.1246352	745075.52046453	1601388.07145029	3669502.85883153	77059565.5333418	150460.827961335	564942.609330895	10306954.0399822	13154258.4735607	4216797.28011069	425569.177350752	0
MW_546.31975@RT_34.022	804990.020120102	460057.750844954	25334.818450422	400497.678194711	524512.481003774	593071.154477517	30464255.2192172	324046.398445766	1729911.04404991	895143.84250245	316108.72746387	3145419.40694229	1335963.67627254	371480.476706014	1383493.19628551	8470424.65301306	32617653.3759762	49857245.0787451	569025.626675583	0	0
MW_728.40007@RT_28.566	52889579.2180939	7584862.802932	2189913.38708369	1863081.56929866	25875014.7241752	9431653.16524587	4432516.77114064	1752252.4510655	3904681.90442358	6570547.07812041	2798075.7167686	3323373.02866228	7152965.21433038	27932868.4155223	5055098.39302353	9321076.81969067	10035453.1719861	17139912.0459328	4385085.73650457	0	0
MW_430.18403@RT_29.327	617599.056987841	69928.0655332289	898705.532041571	1028750.96637646	1409910.37666654	1491736.63092517	372597.736003025	0	24634.0084125259	98028.76357434	246222.966894754	2167557.36857353	452955.951156395	157578.550385421	359394.944935968	98051.4094946036	5299322.45474918	780303.140480789	205423.500643591	32555500.5053765	20087929.3550213
MW_580.14336@RT_21.712	0	0	1106263.0721844	1914000.09703192	1642677.78343851	1405423.40646211	0	23444.329459793	105178.039688269	221701.29784487	547561.170525128	489557.427617832	51352.1717197988	67379.9707114447	111726.624017472	1814347.35660835	0	2674198.74338518	253913.428091974	29965222.6244982	9819600.67429618
MW_776.20261@RT_14.397	1447117.26672415	1259825.86594694	414750.763711799	335479.000499913	2046137.76612745	579763.968235928	5742290.85821015	9728790.05356066	8545605.48018584	8702852.72341153	35344270.4127332	20968536.9918045	18707568.3695077	2546253.39218399	40111676.0681398	5602033.90904113	7150922.53819111	9342762.34550264	38861821.2676355	277021.720664434	0
MW_541.33852@RT_49.060	157174.065735667	243956.421639191	39215.7566766307	99206.4786779562	4178974.46281795	86399.9402292761	435667.386472134	234210.092538632	122814.044017795	360571.945685013	200174.84337707	354818.249594316	145259.04003455	123199.903129851	72312.8337806331	45792.1480914133	554894.116989798	508469.134201904	386038.690519851	43102583.539356	58472635.104865
MW_628.23775@RT_25.920	23932460.8388521	5588822.11273528	4087517.87415923	3972446.37256547	35395982.6187536	5134499.1009593	6407385.17288876	6289287.62041385	5971583.75583427	0	5311116.76410666	6078676.82649652	6533024.45271876	16820092.6899372	7430587.69294006	9637962.75221952	11370852.692036	26109381.620284	12021223.151898	3900032.18744822	22227.0217949778
MW_614.45287@RT_45.796	0	0	0	0	0	0	0	0	0	0	0	0	0	0	0	0	0	24354.319662031	0	27164279.8521702	18618260.9900332
MW_434.21546@RT_19.473	103168.993919262	80361.5058454512	17397.1725703924	134991.774218376	589857.366153577	267879.487323113	279374.488149533	17983.5816982637	48422.3657867841	0	250019.358319332	953148.97078586	29814.0432075385	0	634687.342404376	311805.475141035	2386052.91383041	1471481.49220735	245666.079942022	73225373.4653145	56095629.3900399
MW_866.30845@RT_17.147	160139.264109614	33519.5303293546	0	0	176837.506713536	0	1575766.66256664	27047.5668967114	0	134639.658384778	270630.993936576	189345.124335422	0	340068.753830366	0	245879.049605265	31740484.3085102	38955228.5687503	1720819.48145292	0	0
MW_434.08511@RT_26.485	1554161.03651962	1360171.47664653	1029748.59908894	941974.124407902	1667775.83282028	798843.365702211	10944065.9945207	1354147.92392112	1717905.89484773	3832222.47023084	4044504.91391693	20226254.4811004	3818039.52501506	1244314.41993734	4907284.94615286	4613918.94898958	15754844.9684984	47805587.2393741	7034295.81560769	0	0
MW_578.43184@RT_49.832	177784.198244463	0	1296219.0474558	1893438.30621773	1196170.18262378	518686.171493371	0	1976857.82030705	1240017.11784927	1085650.01112222	2093835.08098123	1071251.45372983	776874.096863511	1804858.01810937	95241.0538961106	1252098.54044926	1759789.83811206	1229885.87699939	106346.428369627	35561911.5850224	42444706.0600109
MW_380.16834@RT_27.825	0	0	0	0	0	27497.1591463295	0	0	0	0	0	0	0	0	0	0	0	0	0	43581609.9150487	8059722.47888963
MW_616.39823@RT_38.324	0	0	0	0	0	0	0	0	0	0	28137.6514486182	0	0	0	0	32735.7551833753	0	0	0	26567199.6691604	9567787.97049122
MW_486.33486@RT_43.484	25824301.1251058	58857501.673495	5732609.09813167	12761261.3522848	5752195.71566953	1731161.05930262	9023111.4219145	7674670.96950433	6935022.62747549	7824241.79107372	5028575.17653246	6984935.37814327	34751841.137519	4609709.14440156	18754246.1242469	12375980.1723074	5576157.98698967	35187954.4757499	3133434.98336319	0	8717.10539462475
MW_352.13701@RT_17.361	0	303726.584129792	22276.2560465922	824258.439531767	148636.425629831	129376.785502696	33555.8913403897	0	41356.1059618943	0	279611.95862742	228658.344393491	56845.6084173402	0	1719939.06492175	133454.438394032	261678.002404058	350970.209092689	0	63561131.7909486	32472301.5400173
MW_806.22910@RT_14.862	0	0	0	293772.305868169	0	0	0	71372.1359683166	0	0	0	53919.6667549066	25692.4985358286	112839.0385766	107077.508851686	15191.507827806	0	187843.866291982	75962.2692551982	61337066.1626342	23666224.4810907
MW_388.10065@RT_14.389	10416866.4703689	8683635.55769376	6812779.97755559	5070644.05793795	10698732.6978266	4647552.48245696	20902942.3854155	26520240.219811	25378447.3524322	25871267.8415842	46558582.3642967	32921197.9143009	39906337.2814732	15210767.4771764	57147818.499008	19178101.4374556	20095199.7680847	26498395.268347	45306839.4634259	4048169.28676414	900894.448955771
MW_748.27514@RT_26.555	1611975.54430968	283915.113336975	207216.176421439	196055.691905037	1435934.20238662	215459.24157651	496816.791209896	247934.916210439	1296966.49949221	1345776.10663225	774595.466533465	1486534.75574509	0	980571.374128225	224640.315902584	0	986020.829527037	2337616.14030666	1596758.35551477	16391185.4311853	22641201.5021347
MW_374.13665@RT_26.476	23992.7112846278	0	78370.2478454187	0	454248.698920502	297211.961031053	0	0	0	0	58743.7596611678	0	0	0	22740.7370097732	42790.2605871554	0	0	0	8411828.31081826	29821661.9748344
MW_658.46675@RT_37.477	93151.1502458943	30424.4339547016	99666.7623049821	1448088.2881185	396127.201686631	290006.682089058	0	33389.5742991682	0	17381.8156215445	197198.84209177	278423.101608008	573786.217419275	167714.370815887	341617.434869622	162565.21591567	435107.479655583	378481.360737097	206812.988890158	37763205.1664542	28450416.8219091
MW_812.46427@RT_37.702	0	13522426.8305077	0	0	21430.2885921013	26693.3757381635	0	0	0	0	0	4693657.49521545	18047.3935502652	0	4717010.10651116	147956.765219136	0	14622506.6350752	11172.7198127305	24380.8825447069	0
MW_436.15830@RT_19.761	39890374.3577493	0	0	0	0	0	0	0	0	0	0	24633.6516266956	0	24317.3560233507	0	33682.1319903706	171455.191304859	0	0	0	0
MW_468.25731@RT_34.631	0	0	71768.6526601833	64823.3819259428	1058526.54851001	1638425.93789804	281501.307745785	0	231714.60896176	514289.924473598	383122.607917784	220029.167001111	0	227707.137924865	0	0	0	0	0	79570148.3498754	2166044.14004636
MW_604.39844@RT_42.758	57673842.1586399	83910487.8728038	7722503.50820007	33620117.6181984	7957682.92700728	412791.155087018	2615326.71596136	10905441.498736	9991718.06534556	7934266.2450489	13262496.8456722	10498364.6012383	21521698.7390289	4397066.81413256	19605394.7287181	9094410.66433819	5413407.78837006	40556244.1389793	3514307.36070911	0	6462.52931926296
MW_914.17824@RT_23.653	9510751.94041635	9978854.65559938	3819588.51908814	3231372.25770924	11574797.6329743	2811331.57490966	15675430.8593003	9196415.33060777	14807625.8970904	20722768.1013471	38324017.3941582	23947138.8898159	27210462.3201107	6572696.87544884	39791691.0685697	11726808.641545	30111974.0181637	71088965.5594187	42562874.7815456	2038978.15573808	0
MW_494.23693@RT_32.742	0	0	0	0	2421987.17725928	728312.21557529	62043.2598711518	0	0	5471499.23370063	0	0	0	0	7560444.9117286	0	69020924.9078111	3857463.37377303	0	827833.621879068	0
MW_588.43957@RT_44.298	0	0	0	0	0	0	0	0	0	0	0	0	0	0	0	0	0	0	0	30416531.4817391	13090217.5671419
MW_552.27876@RT_25.098	40298.3244097152	0	0	0	145369.369541559	137867.536738584	154889.129499088	0	0	0	39677.6905045708	467191.277550261	81376.8232216253	43572.3354937017	118966.321646672	192725.078348379	153474.198648731	418983.1564896	71911.0641465457	79698444.1510081	39847684.9640003
MW_610.15435@RT_22.514	2091258.30263784	23146.4482417676	1204277.06938347	2545555.57049895	4171631.62043178	3512170.59472194	95504.3528584086	0	0	950792.696903692	0	411209.899635491	554028.247384196	752910.272370454	138025.43214462	267409.147004209	1871804.83892653	1962276.8662916	873716.621144797	69356979.0045353	24666613.0911794
MW_448.23103@RT_31.966	67067470.5197417	4990291.93227233	459572.315393251	246630.894853822	19129647.3498478	1041924.47838695	2798549.82172795	3917378.40576683	2506291.40623759	46225290.6187965	2325750.21122017	6230513.81834441	9052269.31783318	16215563.747105	1464959.80077248	3929714.21069394	19625593.9431929	13481608.921124	10731058.4393668	886826.398935571	0
MW_796.31769@RT_20.757	784255.613468104	730027.468090495	443782.569457666	256900.571058054	1782648.54306177	275042.387675767	4210805.06757969	2776103.86291143	1959837.64165983	3047397.94045631	14302963.6196049	55467435.4558167	10276479.8346995	1231220.89093121	14418663.4013632	2373686.88634454	7833112.79336809	24983950.3811158	13060288.2533926	0	18299.9537512585
MW_448.15836@RT_16.252	70745149.7171574	38434288.0082795	2474733.29254994	1977798.8175011	10200628.9876506	2922669.62599143	7263972.14809656	4433465.20244379	4282556.03727032	11726265.1970807	5945161.34557862	13399052.6770839	8468502.87804591	65406923.8496458	9519236.88142782	6645993.96978582	17765153.4735945	21668104.4996707	8328056.54472902	362173.715633752	36539.83581312
MW_864.19302@RT_15.755	28726021.1487287	8410746.13815398	1108478.95193327	1288348.89964381	17358870.5428907	8266701.4398368	25738641.0892165	14940169.9026082	13257962.2335989	29658693.6213222	17766378.9605417	36242271.7905101	13818231.6151378	81184273.3783919	19959925.2018912	68243535.0971023	58672191.8052888	94175717.031063	60796027.3575614	1794018.55627849	462274.309289602
MW_744.49592@RT_60.180	136897379.044986	0	0	0	0	0	0	0	0	0	0	20582.8641211592	0	3099.87805360568	0	0	0	0	0	0	0
MW_942.37692@RT_20.195	119494.804949519	247126.269456896	0	0	122834.256522856	0	7899679.3486413	212158.167174166	340446.646903872	577662.341491326	2058305.01392377	8829138.23092925	918892.031821799	149528.394513249	3042163.43701997	2704425.52272524	12438057.7002607	28790561.0954802	3316302.66165321	0	0
MW_418.32959@RT_42.840	14364482.7215267	20089115.3118571	20099211.3895408	31306356.0747062	14310654.8464059	7124612.54558213	67741012.1532919	51194416.0366129	37182840.3139363	27015189.9676386	34893839.0912772	52253829.4291722	45573724.9030992	11115778.3819842	66062111.1512635	22583326.1380768	24059917.7691973	59703641.5640273	7166548.98756885	51816.4710699605	53729.9981399685
MW_600.29758@RT_35.204	490821.185522947	421140.252264061	429611.662465819	170791.508339499	1014897.80460921	49799819.3118054	567567.424424466	1099156.80230615	0	375361.175163311	810615.559442894	247367.83279330801	1212635.98432983	362471.250480484	137310.657949302	311263.605586772	92189.6292561766	516449.687715232	363732.009544603	0	0
MW_756.39544@RT_35.354	306777.5148517	262695.468939594	221202.37428585	123978.54098212	316322.703772225	101861.134449166	11564369.678034	388923.684365116	598616.390971994	374146.495723966	1130139.22073216	4081599.04174305	1054019.35092377	475473.576622186	3218925.05383351	12215914.3247861	24119050.4810164	59524398.8990769	2199337.13461494	0	4873473.45152884
MW_740.29395@RT_31.549	13437100.6579786	5044756.58318329	6149656.0959553	7454155.16008934	11532292.6577745	9087959.26146865	10512121.5671999	9538274.80803455	24033995.6262379	0	30612659.1341833	19362870.51035	51831211.5096497	15288159.2034387	2499905.14045896	17617101.6602695	18385596.023757	1207216.16507996	14612461.6994575	520236.590851387	0
MW_598.22696@RT_18.456	3705755.13261558	1092909.75240032	1768509.98523911	4419346.50349506	5979656.50035021	2585549.48342353	1159068.66100407	1275526.96506006	1078024.17594695	2203400.03743174	2200409.76883022	2144951.81398531	2648376.19781985	2703267.77182021	2301041.60568866	1126251.17479987	2726176.57831545	3159041.42539101	2517940.79122812	74220530.2055746	46965350.0847867
MW_530.25830@RT_22.304	0	0	0	0	147247.705192993	62169.2115170455	0	0	0	0	0	36624.2660850843	0	0	0	0	36179.9441656349	175697.785889799	0	117751248.246026	16397564.284151
MW_624.17009@RT_27.610	2440212.87643724	563871.256037267	209750.399454417	250551.572830845	506544.398572906	531185.818622965	593804.516780986	374519.117754846	250502.483021624	97175.1261790004	352027.586618268	629945.63222304	728580.123253576	1155338.02074683	445060.713429365	143155.740486268	123356.710096131	0	848721.458706384	66761235.9982926	2680270.18911811
MW_656.30552@RT_19.699	0	0	0	0	0	0	0	0	0	0	0	3254118.81293366	0	0	0	0	44050753.0976371	0	0	0	0
MW_518.32474@RT_36.184	24311477.4819778	80854632.2143221	2101416.83383774	9777002.36669625	0	0	6406601.58471162	1998798.16521462	2486396.0136973	7057137.0628621	2399983.36926482	4511027.59905695	15742584.4508288	0	0	0	5404688.47269191	7335177.35215772	1772660.50643231	556921.287486566	0
MW_440.06263@RT_10.175	0	24909357.282503	1454684.3203664	1775196.29174987	0	16711197.4813513	4426685.09810071	5649522.64464777	5947932.88226941	84014742.3467077	4678400.80002193	12977384.7240623	0	71815145.789599	2817988.06377367	35256629.7247377	61590470.2332417	74151877.5050023	24111487.3810759	0	0
MW_704.27536@RT_17.354	0	0	0	0	0	0	0	0	0	0	0	0	0	0	0	287922.107712176	0	0	0	58214932.6835826	11143031.8139175
MW_328.15226@RT_19.703	0	0	0	0	0	0	460373.815162665	0	0	0	20092.6461660688	14394081.5722701	0	0	0	0	59514271.7984557	68373.9032428298	122021.770026931	0	0
MW_798.36968@RT_32.841	0	0	225294.88556412	407889.964053187	293981.435032063	486255.575408844	25646.1811588977	0	0	0	71784.7768650685	568898.644994718	0	0	67369.2310528365	51177.1491870489	205255.687675194	33338.4994285855	65316.9676152349	48859984.51057	27276103.9623933
MW_966.47094@RT_33.014	18560.2987284066	141137.323137187	0	0	0	0	1800443.50258121	0	0	0	89415.5058409552	8036400.14696602	96349.1330340248	0	0	0	1892817.61427195	788394.850988025	607245.270283683	0	0
MW_504.34546@RT_38.960	4326851.41848895	5573456.59953164	5041642.77276737	5545448.99053829	5647666.33668856	2083775.10239031	100459369.650857	7493919.20677569	7439346.37096791	8439147.96261492	5805357.20681425	32286655.2803672	11557248.392112	3198618.2558692	6553958.06272686	26885051.6385662	68088007.4851964	81235759.2903313	4419533.43380002	0	0
MW_1062.28961@RT_14.919	18476.6724090447	0	0	806755.043239166	0	0	0	0	0	0	18260.7703005912	0	0	0	0	0	218890.504785516	0	0	86485523.651697	23084697.8889935
MW_568.21614@RT_24.591	54862984.3779694	4148931.85627713	651716.53211262	720646.474397948	29620022.531843	5757354.28594946	3329010.86446958	1408679.91862664	1602684.64402435	37893684.1951317	1421274.77932042	14540813.7573541	3459841.29309066	27282430.204889	0	4504940.40499306	0	19725720.1638331	6545558.11696132	741495.375943311	0
MW_500.27545@RT_47.106	93771.1106521649	123785.292769042	212417.582149119	119437.042023801	0	366691.950371565	100016.136849684	226865.308874537	0	6341.42517823469	285939.030930751	170773.16520205	0	132418.654340028	3886.59325663972	0	0	130427.884947248	133326.380889526	57934214.384666	49475426.22494
MW_466.11137@RT_18.779	1205579.74708044	1615762.28005794	304413.387936642	305024.838425817	1228598.54443749	638047.664234182	1570462.0870832	1224907.24392334	858543.444347065	1428724.60700537	1073279.68364043	50926599.9666831	899225.633925885	1007511.18874106	2106096.94965921	1440565.53951142	29317209.5478713	11448299.2735697	2316348.21819304	7885584.34376672	1272367.29730738
MW_580.31029@RT_35.150	0	55723238.0861797	1652591.84656534	0	0	0	0	0	0	2964578.37944578	1203286.94109969	99456.5449091937	0	0	2221135.57331907	1444713.92247275	274904.31936157	536025.063563551	7366.75213231769	63106.5512924689	0
MW_514.26306@RT_33.218	0	0	45160.9124052073	0	153051.768611403	69271.0330619993	1315839.86955524	546833.054785088	63435.6274958573	0	960922.142134998	88911.7581168645	1021590.96050306	0	541845.537697302	0	0	0	311699.28576342	52096470.1314739	483467.056183162
MW_580.15856@RT_13.643	316444.481553258	41249761.1875856	0	100361.572298827	0	0	409299.462663574	13818.7676464242	120519.803735371	153379.989600857	906321.073881533	27657603.9198316	0	129468.188358978	7076839.31832228	443829.996030978	42320642.8884879	23514447.8195771	1326087.64057506	56256586.0436594	49196225.4185622
MW_780.11969@RT_20.574	21350844.9842993	23266894.5033764	11902219.9747104	10205690.547032	25409085.9727306	12147895.885162	24303636.7129689	16920961.2500095	24822212.0113252	24180783.9942432	39574593.6008965	56855641.2973508	63242312.0746168	26243300.9230934	71146024.6236936	34248490.1278638	45250854.0819882	80422689.3833235	32502052.0680168	0	0
MW_712.40525@RT_35.600	0	0	0	0	0	0	56316.6500719054	0	0	0	0	0	0	0	0	0	57599.4996106912	68445.2651685936	0	0	0
MW_702.23891@RT_28.825	88292.3626360614	0	254060.088925904	37670.583996235	50365.5128513656	0	484600.13784829	0	0	88053.0373885139	74699.2783926325	4373863.28512828	349706.896088559	30157.7770391049	0	80886.4175955386	32350889.6994065	88394.9854486657	706750.634073994	65507.8278906503	0
MW_756.41594@RT_36.168	0	0	0	25867.2404860271	80952.360549136	0	0	0	0	0	0	24115.562804761	0	14773.459461381	0	0	0	0	0	51299488.1697654	152049.980099993
MW_554.16440@RT_19.816	3857132.42976186	3916890.8483173	2521039.7656365	1880134.99207761	5123851.31927025	2566196.8164278	12883985.4853269	17929789.0355676	13114878.3674529	19458274.8210647	31691540.5151571	19845113.6823999	21202782.7725251	7260986.41508817	26692146.5810336	18405820.2873953	11545109.7199987	14893172.1936075	30391725.0372844	0	0
MW_938.29373@RT_19.049	0	0	0	0	109519.061220876	0	6533632.06621806	0	0	66574.7054875694	61986.7329146176	31441290.0462094	0	0	0	0	18686828.2899052	1407291.96557489	908328.189732244	0	0
MW_518.16411@RT_18.735	9537942.97386468	1813402.17279365	411363.012052471	1484709.64454055	7939215.91420845	3664335.96613881	1755207.44649601	1372493.8031939	1773573.92244616	5439038.0656514	3301243.59752459	2652024.55909068	2029249.74801369	10057015.7196288	2413435.03983135	1232964.33567985	4382505.42989234	8003544.3003579	3050983.5511669	21107171.3674911	14156171.2723171
MW_460.19472@RT_19.623	141073.527646627	42877.2727363471	0	0	78526.3314136959	0	279414.409761097	0	0	0	0	7356476.95218003	0	0	0	49925.2507630399	30369234.7669928	364110.566258224	160635.798092122	201914.350996285	0
MW_710.20757@RT_15.091	2474451.59526379	69599.9181595026	35569.11313221	2760060.3512239	1071843.85209776	245437.933165759	2975345.24394519	178642.212431933	516636.926117312	3437235.27031494	528898.072226964	14183229.9989386	330295.511476867	1563967.00481813	3538210.02194501	3459785.87652342	21852004.7782995	4747871.33380101	1965824.78369368	2489664.49972795	1928280.74493509
MW_740.39950@RT_38.252	920502.252245967	379898.821805384	71696.2720760338	527015.2759986	1795434.4030757	954504.558174609	28008646.0795793	1015681.05207483	2114868.75821887	1392999.57321208	3204304.21323395	5076411.2637172	4957959.24490799	536479.561573402	3331656.66156124	6860248.75562746	26072382.4556242	44509251.3200337	4333838.4712295	281689.743377429	0
MW_918.44928@RT_28.106	0	0	0	0	0	0	0	0	0	0	0	0	0	0	0	0	0	0	0	35611115.9669997	832760.426480261
MW_878.25108@RT_23.720	1843620.07569386	1210173.30788734	49742.4214575405	474886.91336669	2247900.77726548	304272.843577309	3511858.82738247	1614875.03956073	1610331.31919383	2481555.3613001	3790391.85016828	4697410.54883654	3958844.9676397	2100382.54269108	3534885.04803275	1703733.90691107	32304883.9950792	7927869.82572431	4103022.68577674	0	0
MW_936.65677@RT_40.738	359820.545563565	502333.920324024	489887.172608348	422142.331634239	476591.528615091	61166.7622113405	33622671.9525839	676658.313485655	1094995.85186752	1030026.4128739	32642.4353041553	4984082.18244851	303235.647910722	207473.88889061	48771.7157838381	3266674.92109313	13501297.7114251	18774832.6213056	340218.148703801	0	0
MW_560.48093@RT_50.920	196141.250374108	67308.308179487	68077.2901117013	1316488.34110126	818821.949004	514164.045258285	78270.4842185217	181609.97425716	796571.596573276	457123.73933269	1363173.08803132	604524.150309977	858284.295551247	993406.89618049	1425265.19262514	1455531.20144699	1558623.4248041	3494454.77505509	384476.94497366	24599726.1631807	36630816.9922749
MW_566.23683@RT_23.093	737375.958438825	236126.092777319	181633.487813046	236355.838107743	367102.145940629	1615065.31385962	47325252.342204	435535.079451376	1691710.88952589	912414.500158655	4344952.68387676	2400586.51174899	1602941.65732283	912536.875892975	4447599.9566264	17836027.8832658	11322260.3312484	25632041.4894414	5103339.01614054	15139034.4777665	637501.045118963
MW_1024.63824@RT_37.441	191680.266603803	202852.31437266	146566.831008711	558852.417669344	494779.468224834	109489.65230925	6259708.4167025	296794.490087106	298710.052921857	274916.130716149	1878162.13131809	7013220.73251079	3665056.65585626	722128.179201376	3350336.29232748	11199301.6030082	20485774.5082356	36772769.1765845	3797972.62454918	119645.978529667	0
MW_814.19779@RT_28.258	104900.647667483	0	204703.184215625	348713.044522467	956827.296345184	1050455.39518867	345775.526442845	0	0	20193.8188014922	139351.664755859	374218.976694244	0	0	0	0	185565.996109894	349628.030446642	0	39460195.6888425	12477538.1715673
MW_866.20837@RT_13.394	0	0	97630.2953567884	1873689.6903875	1513786.82052462	1078333.29108931	1459532.55701344	136659.004283434	0	10972.7773551236	0	12923849.701674	20079.6961617643	373086.848232867	0	617342.563848857	78557531.003687	7043757.01260443	4719135.0767287	60352385.8216492	24312110.6313131
MW_672.17446@RT_28.644	101800.831904677	43100.2096294053	13924.183481398	0	0	84626.0903808392	39748.2181942536	0	0	0	13292.3339875965	0	166463.27461035	0	0	0	0	0	36653.0658614376	17259335.8225154	1738483.02450853
MW_812.29129@RT_20.819	32106706.9560799	2228429.04582046	90460.3588893973	73044.820604727	9227886.43198185	10960020.6746811	482707.766568556	421384.21113257	856280.723949295	9673152.7158488	535359.698921707	1790347.84052549	3509825.05588879	61937180.6492284	121194.89224004	418975.011348439	8486122.3928191	11730325.1530458	2784665.13256846	0	0
MW_654.23811@RT_22.649	37858.7760679831	25678309.5284608	0	0	0	0	0	0	16990.692410751	0	0	96795.6667545545	0	0	0	0	436280.951524838	353501.630034842	0	233850.109161699	0
MW_462.11654@RT_24.569	0	0	1072860.18730428	1320251.62748028	1430480.58130063	1706177.22098611	157400.416469579	0	261282.714809048	196158.885287777	534804.750100082	574737.311694308	36634.5110437769	0	0	90492.974814713	0	0	496567.817754441	27856301.0655316	33620929.8979525
MW_706.34298@RT_35.407	10436896.5561763	8661669.94255434	5585541.64450788	3903189.56494384	14940731.7918961	2737230.36454461	12985601.3900931	11281098.1459326	18224495.7269927	20529238.8073636	19306126.3800904	29617749.2175898	36464402.8048257	10655848.571657	31783706.1378385	7293865.86223762	43016143.9508839	14751543.1607738	26972697.5544899	828652.766892297	0
MW_672.17063@RT_28.508	0	25686.4123774292	197316.369893793	57432.5172853988	1147218.60662868	514730.784626952	0	0	0	0	113346.387683815	107016.406567002	0	0	0	0	0	0	167885.073804088	10759648.906189	55665245.4288357
MW_1100.19672@RT_25.588	0	22923.6907031023	9881.98840625727	0	0	0	0	0	0	0	0	0	0	0	0	0	0	0	0	25242043.4399653	5637702.65419033
MW_696.41004@RT_34.911	0	0	0	0	0	0	74627.8813495791	0	0	0	0	40015.4916790309	62635.2542355125	0	0	0	16056.648703591	183473.908751402	16191.7758148773	223988.690126543	0
MW_518.32480@RT_35.694	8555290.72441408	0	1441952.18125027	964601.358793402	4788730.56866418	39776639.7273856	3447217.79105294	873581.536895758	262287.102755199	485259.19097005	917071.801764877	2334735.98652595	5543484.58804596	5689947.17221833	1673468.09630596	1672513.19498168	4652546.01544359	7305350.49269919	645824.893512953	0	0
MW_552.18488@RT_18.885	10102638.0315255	8890116.48837076	8758477.8705091	8415035.71423976	10541684.4514181	7646771.90372655	17375680.652945	15985833.3524098	20902018.2172979	21372301.7742035	27048050.8783793	18719649.3374018	21376417.7787988	13611256.8234006	39309476.1505169	20857675.6992531	20783542.3381536	36023536.42024	34205531.8646228	1946841.71103012	2899190.91363412
MW_764.27654@RT_14.962	0	0	0	80503.5326095092	0	0	0	0	0	0	0	0	0	0	15492.5204550282	0	0	0	0	42241302.334267	2881694.81987986
MW_428.16850@RT_26.513	7623712.16039943	5660355.40449059	5246797.82639344	2834875.04587316	7764091.58665681	3947967.30483993	17910189.703345	15154250.0792401	9082865.70138868	11887345.8956709	24321187.4425019	19011510.1098296	22002479.4292138	6915882.3393596	23462615.192822	7888358.84118189	16033105.535812	40140531.9439282	27091744.2178477	0	4074217.23934284
MW_586.22708@RT_19.037	0	0	0	0	0	0	0	0	0	0	0	0	0	0	0	0	63874.6382681273	17833829.4366324	0	1211187.73575481	518397.273908308
MW_1104.44692@RT_21.439	0	446743.45870657	0	0	32109.8023621898	0	1078279.02945376	0	22453.5541640883	53011.573351935	44192.3391865749	3365741.7404201	0	0	505323.76540728903	15003652.2047545	21710961.1957677	29770013.3147659	342248.671288898	0	22085.5230367908
MW_616.23756@RT_21.265	26146829.5591041	2056938.62057421	412764.600874038	408491.380733531	5160574.64510814	2631426.30139106	9619711.57078637	1503980.14020499	2554306.28711312	15375082.3855261	3994527.16651015	9379473.51298318	7069659.90914839	16900793.6090391	5517716.05230231	4927654.00481921	19781987.4021444	33626139.5274914	7076074.7306584	508920.801655267	2128810.59529699
MW_1192.28077@RT_23.672	0	0	0	0	0	0	0	0	0	0	0	0	0	0	0	0	0	0	0	55581064.2508027	916059.541628357
MW_466.22067@RT_31.335	0	0	0	0	0	2366384.86685212	2372564.72303013	0	5278236.66653786	3196461.22077447	0	5591448.99172322	0	0	5957513.50697943	1829170.13435278	0	25662965.032458	0	260324.777434741	594934.641620784
MW_926.17836@RT_19.883	16242890.4086872	16433339.2470702	9922886.06117211	1200948.7073752	21202314.9934627	11376150.2462583	13366945.2598765	1992076.659589	18855112.8016265	15947810.1829098	27747186.0886585	25209420.9531139	44432462.2307289	19298801.2162694	62572695.9938536	24064109.681714	30441405.1746818	38120065.1073695	13525033.2802573	0	0
MW_400.10071@RT_15.073	2354484.23223916	177092.266750886	68656.6273093147	55206.1888780427	1048611.93254297	225798.899886159	4633985.34575884	281405.364167036	910791.8872993	2974982.27181731	560233.701657318	11416694.4079846	605130.346649059	1288941.90795844	2057687.40894817	3324611.55408469	25471983.2420796	3717036.67548911	1425216.83905115	65775.9007486225	0
MW_902.34812@RT_29.767	8424598.48060178	7198779.53647619	5500844.28640073	4362327.35151047	6585450.71600131	2753895.97696447	7803992.40356591	7459305.51363188	13819586.1489446	9360953.52478505	21081219.5265539	16357977.8511514	18161581.6235182	8068198.0733765	1852972.51862192	2190096.54823799	9460000.86353518	412092.077697082	14848901.5281308	43428.2342409926	0
MW_600.24249@RT_24.888	33979370.2791741	11272082.0214735	848289.819231983	813562.29443622	12091102.5519398	7267399.31248664	11508527.7588425	2031258.58847651	4056830.88182218	27222064.7866865	1902062.92893653	14266034.8642356	8158542.14071581	26671092.9445646	6876879.69445246	15424157.8792152	48035472.428102	48335369.4657894	12836769.1267256	691957.092452811	1689799.37129004
MW_482.21554@RT_30.571	392820.900057136	656020.400089727	643979.336706741	83674.9685236812	622440.745041258	658556.40259109	4403668.43214966	422013.740890457	779771.094590397	2570475.79528317	1609403.11395961	16944576.8760617	738185.043599891	986422.724554232	1458925.91404803	1226996.80431028	33057603.3718061	22477349.6721724	1728721.72867069	634343.624701245	0
MW_594.13816@RT_12.957	486680.477513844	181939.731851866	0	313494.592915583	726185.205540803	415397.891091546	14425610.6984704	381836.182308347	2183237.8045682	2568970.73476313	4453849.62920049	14487577.5415026	1514944.23037655	1796488.09804058	6861972.58866047	6170431.23783956	30746223.300394	50179369.1010209	8096320.33336214	55115.3880900002	705823.438042954
MW_864.40401@RT_29.594	0	0	0	0	0	0	0	0	0	0	0	17048.9649407881	0	0	0	18767.8428313971	0	0	0	26167651.680208	3221772.40126498
MW_544.30439@RT_35.937	5120121.8195642	0	1942613.64496102	1524135.86978214	998468.774910358	0	24173316.3409521	919220.808806722	5748548.71735141	2085276.49261516	1090817.64167609	2294490.35604124	4762935.13067089	0	1550284.69760603	6609904.96274982	51684240.7555452	43770223.6699183	1969390.26253739	1070994.56072448	0
MW_526.20551@RT_19.855	0	7032898.3496227	1883987.03218981	98032.5533265081	2583572.73185298	689343.636897422	11958159.4489429	1102842.12888135	0	0	3766465.75999948	101683.617743325	0	5950661.08458427	0	42525263.039279	0	40621520.7018055	8942854.56971645	0	0
MW_490.27804@RT_34.489	915116.780917044	1803018.40293145	815103.486734318	5635115.58567544	2178302.20917087	0	1186648.34985139	656818.982205281	325068.467540218	926660.075672687	78588.7226080939	1026516.03174883	1969683.20436573	1001011.72603956	0	1096604.02745895	0	1399140.43889568	812608.897467274	66184237.0621466	24367569.7274862
MW_526.20549@RT_17.767	1459577.86131233	2228961.71805143	237571.610384711	249816.895420333	862751.517634473	489461.253744477	39852376.8807162	2338153.92258685	3998931.11181519	5672351.66092911	7678451.90678355	29691471.4453278	5879106.05102483	2971293.62641444	11523799.6994146	6549440.61053034	38423200.0827214	23831974.3527289	9234960.98741026	0	31689.8991810451
MW_548.15350@RT_26.118	5251115.98785981	1486514.17975944	7607906.9028559	7617865.12898145	3202938.84374991	3199796.83082097	0	0	1828512.19974667	5009707.87010106	388145.79113831	688613.081409553	290045.475309976	2542987.61237755	356551.24642897	0	0	1583780.06558981	298816.618507928	36449926.2436103	75391460.0997913
MW_866.20911@RT_13.885	1941784.59721296	74847030.1347222	0	214259.548354544	471680.157555504	0	0	0	1988554.4672246	2597281.8661922	9580707.9160752	0	327083.375014244	126210.278488878	28661641.8755721	3369319.58900102	1301893.29295221	96656484.5772394	120828.580611396	0	3784482.94997267
MW_374.13665@RT_26.620	0	63661.1580444218	78370.2478454187	527503.212183356	619272.415109041	433928.25390568	0	0	0	14661.1533151917	158700.96568692	0	0	0	22740.7370097732	0	0	53846.1444791349	36320.6367951116	19702132.1722345	32429771.9334083
MW_482.10651@RT_23.191	0	704392.849149862	0	143636.554472646	406721.472982252	416022.438879936	2494493.72310217	0	26245.9558936794	574118.162290326	1274218.68560641	11983796.5296616	0	0	468347.931560451	101789.556951026	27923945.9808932	574118.621524227	1750988.27084875	1422729.12881709	154360.433379692
MW_712.40518@RT_30.630	0	239291.640123889	0	0	0	0	47119.8081655999	0	12559.874910789	35886.3427911143	22807.7405893249	0	0	0	146605.503979925	0	21868.726255527	181565.656690028	0	0	0
MW_490.35088@RT_41.168	8077559.60194292	23076823.9604866	10802421.0302829	13991291.1392155	20190452.0899942	6622154.34314811	30996092.4750249	26753266.0624183	10246080.6712443	17707062.349765	20009469.3492771	13835601.4494232	26402844.9494765	9230080.49631854	6921120.49154725	22230745.5296262	9499457.38327778	20844404.7310237	4220244.10306156	92934.4518877221	165519.57237915
MW_838.38575@RT_27.928	0	0	0	0	0	0	0	0	0	0	0	20765.4480263892	0	0	48870.5840482632	0	88866.0163074944	95680.5075637836	0	39587009.5988364	1322271.24161693
MW_576.12743@RT_12.095	6961620.20956303	47750136.8914934	14656.9247650731	0	464277.344510974	0	0	12685.8016909703	164887.22322935	840549.282900695	0	0	225226.114083537	3865758.06718587	3101884.99849855	563920.513895451	0	6204694.03021808	0	0	0
MW_518.16411@RT_15.496	0	264634.815040906	1345096.53549075	2065063.4466085	1521892.03921296	1487770.27181997	472279.891520622	50463.5116526152	292421.432146482	555698.398389614	753803.491293452	1412109.5355268	747437.543378276	2901558.79929844	2274180.95819407	3900152.63276038	1850868.65557126	1074027.7630392	920391.051246225	31784551.2908548	26473937.9041637
MW_772.39010@RT_28.211	450497.252490102	167713.114636644	119308.035252227	131708.978036929	299548.967781518	0	19148237.4061076	121404.079148572	353850.527630225	370483.032883995	541458.125173945	43352696.8619627	911478.726523658	394165.740809088	1329767.30134913	4717024.16605418	34459150.7535097	28578544.9773065	1279844.17471011	0	0
MW_562.14815@RT_15.403	22192441.939055	48014335.8915427	0	340925.570768432	0	479022.062063304	1728197.15023347	0	2709337.02098963	1947384.99208694	3200007.15164923	7253770.32498218	685804.029595361	15016593.3256969	39331518.422251	6136405.32817124	10051879.7896109	20571609.3045289	1275261.23949255	1329311.66389742	1192995.45462862
MW_538.16932@RT_24.906	2461997.9267401	1370502.45504035	970345.157636553	761346.85820343	4206592.14308337	1145512.41334445	12052571.9238177	2921745.51365355	6348514.63590538	11446566.8962235	18290730.3602767	15971921.2677399	6696330.18821618	2701828.68070774	7472115.70073467	22548112.4244006	34144110.3521122	51442698.6856833	14014505.8185374	1690451.39319392	1858334.26464465
MW_450.08012@RT_23.717	20044514.7503129	25095909.7884783	11593421.0873097	13221247.893288	20127549.9388787	9358319.72795945	27513371.9150645	16825961.5432083	27483934.7906776	31134743.5820759	39683686.3653016	30886533.6700594	27873778.6775354	16657035.255305	43291545.8789684	20159933.2276744	39835447.5907341	61723930.3322384	47068745.7348921	2050213.67243288	0
MW_694.39432@RT_37.382	3084675.69619207	6489653.21458206	428468.42793862	280934.148477902	942770.572672293	0	4481075.3287977	314229.150073959	7818154.70721623	3770527.44554384	11249503.4326035	16858179.1649557	3021278.12572425	3328154.3718057	47736972.0065693	581758.121640345	9386651.24284002	79868957.5319699	2494364.11274297	0	0
MW_328.22503@RT_37.539	1151697.31988324	801760.978493005	3214293.0123416	5735046.52468542	3357269.31337497	3395641.92155419	411123.106495832	999274.448450162	2007244.77171384	2163669.81019334	826380.675527473	2291424.11467106	3273285.04979964	1848280.66779024	2268476.25427571	2908288.43695242	2490894.75580259	2403161.32410818	2204686.43476829	21147728.8413533	17196014.2561506
MW_612.14879@RT_13.657	360063.89742935	434186.187811297	0	0	371415.149533337	49373.4874075808	3177287.68839599	376044.785044746	646732.533539042	1782393.65653139	5125980.0509888	13873616.9458692	380885.052853374	992241.113146009	6597586.60778081	6186123.54826879	23447963.4099282	39150296.4339653	15934348.2255618	566348.444563751	0
MW_844.24505@RT_13.406	0	0	0	106423.589027482	0	41148.0865412921	14277.6464594294	0	26723.5121625848	0	0	4595374.36546278	0	21476.5075398618	45497.554149459	14376.2501585243	23091849.9473491	0	34313.1350505155	337798.666801245	0
MW_536.18994@RT_25.590	793496.167674856	1606828.94363398	390843.314944191	827568.955310462	1646488.83234351	6165779.74363285	3639823.50002461	836393.703925535	358293.027398675	1113979.57712462	1203096.39990987	17038451.9184112	1701103.29397725	831230.873492775	0	511195.161016251	32606724.7605905	422586.244558487	3468051.14377335	1114882.0436943	0
MW_672.35821@RT_30.262	0	492873.811688575	0	0	0	0	0	33847.3721688135	17490.4262132485	0	12279.8572215546	21836.9405528838	121626.216615115	18594.9854085351	488241.326426612	42185.2237480414	91638.3330445716	403377.350743913	69134.5530698942	23419819.0614331	71615.5631294172
MW_652.16488@RT_27.026	176920.531945876	0	2095873.51399814	2542189.81188887	1821542.70669479	2379881.177301	345402.233288986	270093.679825894	660160.14606154	453501.733929951	896597.218428649	263391.29193164	721433.165058112	387667.834903856	208667.203966223	0	72873.2112761874	730299.096405538	1142827.45045191	39851915.0176352	37675850.6381917
MW_976.60054@RT_53.330	15009.6156938976	35530.4891157217	36790.6907384673	290820.351027887	330646.335552768	218716.438491214	13154.3779432577	12370.8093273504	21737.7059060896	16088.5066845009	113088.135770896	101920.672362692	17426.2316464897	17189.4730860672	38257.0340927217	4949.12730871852	184303.629733322	267348.891724124	10444573.6653287	68723884.5439366	18308198.3536886
MW_644.23308@RT_23.513	0	0	0	0	109054.164524698	137047.729279495	0	0	0	22867.8632607519	0	0	0	0	0	0	0	0	0	33599744.9593875	5519193.88170831
MW_982.20520@RT_26.674	0	0	0	20588.2232633123	83405.1546686157	168576.253774434	0	0	24761.7430720849	0	92878.9260290469	5365.951814605	0	0	103038.036544774	23088.5971422356	67579.6101379267	210454.41716012	97287.4727109477	46389408.3808379	22068593.7479509
MW_502.32993@RT_38.248	22423322.2139065	51174.7505266212	1729203.21406982	3811160.24843058	7231636.32926552	47476089.5405851	25988636.7389659	4568495.80029711	4676186.96334153	7235702.31017183	4491509.25549588	10529304.7383639	0	7009598.76045107	1998640.32577414	14525131.6353018	19176021.7245266	26956768.3803178	1883963.87455849	2096085.42009967	0
MW_844.20895@RT_27.634	26411.0456972439	0	0	13269.0947120493	536599.991932129	898847.006889792	35491.3204158156	24998.8312054603	0	0	126070.294324708	156931.566318177	0	0	0	0	43590.2730241268	172615.467130147	42419.3431221076	42125435.1631939	3352716.45598374
MW_696.15576@RT_23.928	73696.0386990371	0	21759.8177164404	827707.332777554	62348.3744846246	376595.483698631	0	0	97008.3942976843	0	30274.7954138742	0	0	0	0	0	0	129409.570772793	0	31034704.603123	9765737.65452586
MW_594.15921@RT_19.928	669982.900249201	570635.685070139	3229197.23811821	2567208.24537032	1520313.70656141	1640123.4572288	160529.625214988	610174.968474941	0	230869.260157267	562589.062451638	206064.105329722	290974.258721552	388531.885454236	231075.891915236	150707.954188557	164159.420155925	238418.928770689	260629.087642791	48360494.365597896	85985602.9125453
MW_504.14844@RT_25.677	350969.81747735903	0	14157.061526441	10487.5259896594	901068.633046092	0	1378853.69804108	66596.7788974367	0	0	206705.10681507	2787652.7858275	0	209724.372974538	0	863994.816913385	35925821.1383807	1278026.17549758	2269601.359568	1348149.3351712	17445.6506756214
MW_446.36095@RT_44.908	10490771.4308098	23890988.1487865	8377505.09822092	14793704.6221424	12918994.5305119	6836879.85416189	28105668.9570363	31444528.1020416	18395446.9539918	26613517.0852745	28439994.8748211	18492040.149515	39265555.7638383	14336306.3964735	7374029.04290428	23272318.4364045	16829240.4131372	15465005.6017888	10818589.0595881	79929.0017743743	34820.7429656041
MW_290.07908@RT_17.449	7955742.09022474	40805821.3849742	225938.178773208	943532.904985648	6508727.29838176	1699036.77827153	10267617.6387948	12776956.5922804	15204583.8755143	12322006.3171469	17140083.5665344	27563341.5039403	4201468.55023046	30817109.8733277	31436763.1426699	36725198.6936425	26329851.4743075	53193628.8915732	38064516.9538023	19689380.2812692	16390484.0688299
MW_612.24287@RT_21.924	1102000.23221784	684261.331194471	426651.774388014	416291.113419293	927317.221295392	524956.922048394	40639406.4874421	952305.619586799	2328735.25359507	1525934.69859583	5671381.90874529	5138816.17842843	1679060.66674675	1072021.99416076	3030113.42995207	34689761.4659172	14314567.8480859	32050069.9777618	5674695.07682585	0	77278.1551036619
MW_602.14768@RT_2.037	1679923.86526936	2322848.59075409	7546471.00881062	8306075.95237557	6612759.74045743	6888128.32883567	1118540.85448692	1183752.79164253	3816859.34410892	4439690.96341268	2711531.93384187	3903497.82729815	747075.316910954	2598766.89616859	2390459.88149364	2052918.60088537	3942215.37216882	3013907.36820588	4217886.33702793	46848918.0557744	0
MW_670.17630@RT_16.547	0	0	0	0	0	0	87552.2696864471	0	0	13490.0966842875	0	0	0	0	0	0	0	79994.7541527902	0	34922149.0834698	19338663.2338972
MW_772.24449@RT_16.735	11325068.4935853	1675681.43012347	1296774.36882428	1364446.71233827	7376365.07183811	1194774.5901506	10719142.0270919	6701569.37966149	9959786.72756052	11340975.8676548	17882701.712042	22867540.9516072	8519412.62278188	9541353.45052762	16418324.5888964	72680584.1346507	21579037.9293268	52190772.6443979	31579150.4876112	352046.043111993	0
MW_278.22462@RT_49.826	440626.158277038	238858.139192695	1350831.75207395	3755421.76725234	2269666.35796668	1704281.74204429	237022.274805344	238142.490038595	1289998.55386364	1719477.9519858	1421201.68265807	930822.172182814	396658.845043859	597972.889872997	941090.343903636	1519544.4777602	1124747.39550369	1846164.17295283	979072.346055978	54948094.9536828	41394499.7409033
MW_870.23960@RT_17.440	103723.039684766	26237442.0417422	0	16433.3369411135	94466.4894467942	22451.784486888	304492.716981895	532814.786705149	881510.950406925	612007.57299426	3543563.45794059	8052335.75944948	32307.6017916607	8963063.90079034	8445080.49554152	19082086.969734	12924604.7998331	59678127.4763186	24397173.3643389	2146370.20847293	379978.602770032
MW_680.37845@RT_30.145	12501621.802812	76279452.0097313	71711.2829443993	620351.391223604	487229.792116224	186681.572833318	1772861.35665671	0	11687404.2230618	5812080.98327282	10643053.6211379	15603821.0308847	2499456.47360145	890195.138891893	93282461.9107572	9995154.77333908	9988910.97735398	109781853.412702	4121568.48743344	0	0
MW_712.40513@RT_31.541	338953.726532809	74051.0090841572	0	0	138318.328278599	37694114.6845121	134398.625936184	74816.4048900878	59341.4812653652	83134.0724512037	80047.1079479091	39135.0134236096	216084.691657332	136656.824302084	0	92859.6706932759	333359.080661591	157006723.504562	26702.8958968585	0	0
MW_580.14336@RT_22.233	0	0	11101345.3695798	9935248.20446544	6428976.72905032	6369750.82859704	23484.2535769606	99041.9552692425	1470700.86088435	2872419.25259136	886762.43777481	852956.671813873	431360.84106882	0	0	0	234838.100560655	0	0	157152069.751836	188808919.305777
MW_534.19536@RT_26.709	13997400.3898137	16400098.9889232	7290388.52969454	8112116.67580188	21009832.6226098	7147595.47679335	119033557.980374	24543864.9147575	29832773.4530904	37295293.3348728	52676125.8029457	56348375.0621452	64192539.8155372	27292645.4092694	50229356.5290602	46926368.0558163	135958280.679523	182655610.940835	70993488.7710058	129261.548095702	0
MW_916.43375@RT_28.908	39940.0344698382	0	0	0	30784.3587532833	0	31874.1734486953	0	0	0	0	0	0	32347.8967922603	0	21069.9623479525	233569.002616188	276940.783557173	0	33379245.8168954	68482376.0779317
MW_418.32960@RT_42.172	1175270.91324581	12303424.0896758	718916.279299944	700303.157900667	891932.780582883	495757.154387554	2086276.38460717	304326.998854632	2354835.38925817	1227213.97128956	2423837.81402961	1113387.43471665	31425789.7265313	1048506.92598287	653824.37810766	1416852.73369707	1277170.80518475	1142163.68441256	677817.756294836	0	0
MW_594.15921@RT_24.567	204774.475888816	1531738.80319167	6529257.95172753	6492106.64217688	9727094.62315723	7714392.80862065	0	0	240440.640339052	2063114.05953228	1421800.61809421	1385217.95877855	0	0	0	0	0	668139.171257876	0	166534059.196968	123708424.438071
MW_598.22707@RT_21.450	7045550.42020851	27964774.3001671	1535920.0444881	1474474.24089009	9494106.6732052	800991.058575583	35154145.4445086	2853604.62589561	13249865.9136944	12665270.3446072	9114797.98843469	54914477.381315	8672964.81130689	8035509.73426739	26891246.5522547	123698025.033523	148407377.217672	192543997.37358	21241751.041739	1442525.48535158	129805.086606856
MW_582.23185@RT_20.290	196773040.237488	19998287.4630705	2281111.64483797	2545599.72316078	164444639.700607	30952481.372897	11539444.0590604	6242414.67327789	6404814.57344166	65034127.3153177	5479879.59075959	27710945.8822231	23477414.8408157	130271345.118129	3010349.1457984	10493357.2246994	87290701.9266097	101505641.048381	20173774.4176265	0	0
MW_580.14332@RT_25.903	0	131213.815404761	0	564047.935007956	302225.845443872	820980.276898957	181897.386382471	0	0	0	0	0	0	24052.220393105	0	0	0	29408.1537498941	0	250744554.72567	283113429.809498
MW_994.43001@RT_29.042	0	198133.01341779	0	0	66530.8108194131	0	1209489.94333276	0	0	32980.3326044908	991092.984561372	113378133.048153	947159.962401079	0	397102.552347642	27909407.5182401	207814555.965237	817783.054656419	1741877.75787729	56831.8101214196	230276.525799081
MW_576.12740@RT_20.903	229969648.327517	28736680.4196548	12030874.2431046	8576994.90854888	115631259.265655	39272880.6546243	54588171.9549469	96103407.958487	71254198.6884387	166696598.863541	84380800.0730788	84169462.5271914	60998168.1114869	266794384.339723	48587135.891782	221155960.433748	115401325.326156	181008951.698352	141443985.227537	2559994.60772662	397366.163962308
MW_610.15454@RT_26.484	1171492.738767	50227.3953385192	79862.0847017845	1076500.84161321	2321125.42955147	818814.511588301	50181.6108469177	200116.845207021	246508.895378358	0	79224.8646150675	199322.61889615	233447.700943018	401115.835348306	142485.313786439	137909.661400951	0	0	605582.326973998	79357274.9508639	209197655.07013
MW_626.14937@RT_23.055	0	1323135.17591673	0	787073.147977372	0	3526544.41723651	844745.388142929	563342.374198036	211403.310119792	4925988.74580271	1316877.86447736	762073.405547797	1682820.6041622	3202100.67749882	434957.758177912	0	4110295.78348502	0	3439515.78977886	197476233.79352	189860712.587022
MW_448.10085@RT_22.056	299265.405127794	783628.20860682	8348929.46022169	11816115.3604919	5462048.74506	5809593.83107412	751849.924391935	586214.503644431	1264233.43598589	1436861.7154548	1761809.25885369	1846456.96977497	570360.990986887	0	1694997.30373659	363320.724215068	1069231.55583232	1435777.57587841	2421456.53706911	223522419.382033	269426559.25066
MW_598.22708@RT_22.046	4885656.6641029	66834550.6144225	1337404.90636372	1236617.87374536	5551177.52105868	1065812.53860174	69613202.1582809	2170393.80698929	13448920.8356331	9019861.58972277	7265202.66425055	41200954.5497404	7488563.26536019	4853068.17925431	21935620.7078661	10884283.1991763	95045609.4727279	157306069.428667	15698983.7400796	15089893.9322162	4654195.93838215
MW_740.29405@RT_32.241	40639039.2939791	27724084.8316405	25807291.5786434	12694603.5543043	57212599.6480825	15851226.7493528	38546451.641019	33071564.0038465	59293396.5383108	36277504.2888953	58825870.6333569	94581156.6736929	157693750.830207	55040015.1515473	0	46165576.7837554	6824587.10983994	43977147.20702	97564953.1687441	9189536.29291378	32874.8896772687
MW_612.26383@RT_24.077	0	10293597.5606618	365396.95408766	1599028.99123406	774846.990500469	1360557.50953114	1222780.82667994	64205.9541315853	366146.765897453	47796.9238292682	1538500.27477115	9818391.9022992	94404.7583484236	0	0	0	30470089.1503383	4208943.23864298	1334344.84878348	131581607.887212	53717166.7640306
MW_726.31122@RT_26.984	0	0	0	0	0	0	0	0	0	0	0	0	0	0	48965.7875068075	0	0	32974.9167358437	0	121357396.697843	16861404.413698
MW_490.11155@RT_28.026	60997.16608121	22959.8569932394	86981.296107195	57058.0440195241	359586.472878571	158818.681327249	2257086.9827733	836289.461133021	269071.253909929	0	0	713019.100075033	757979.685197079	347800.744735112	33247.124590429	0	369568.189893532	806505.216488607	913497.748249527	66645005.1398048	78158351.124656
MW_578.27677@RT_46.580	232707.421859552	98878.9334817786	1663607.31703359	1744903.1736534	2375478.20623427	1719364.55111579	6609.83814140515	37896.0988931246	1240314.43120808	824154.208219996	1003102.82762464	1305160.62590287	92919.5859639327	67316.9430784585	64736.1602781755	376881.692061982	892709.163248836	269796.815428218	83806.8055318109	104791226.794243	303256207.262609
MW_492.22116@RT_31.132	12286715.7461184	11120364.8755214	3349716.92007939	1985728.67371806	4689198.37576345	5181613.17962041	27062983.8408741	5157809.51199826	5658651.95381127	12926094.6544302	11788088.7735762	38841563.9346355	11403480.6179252	6018487.4552798	12189160.0880846	10323301.8531304	149223819.209007	50040731.9768854	20056981.2903551	113829537.956255	19992563.3591224
MW_836.53128@RT_52.778	145304772.522508	0	611397.607698892	2064526.94931486	1457827.26149354	784993.280695464	49696.3403100763	47381.2895270945	321849.303249608	323176.011983476	344546.292983148	230978.548428181	37065.2964319703	41058.8183807959	25159.6475158649	62901.1400419724	277601.839613778	369885.499869992	401403.809119647	203623240.85946	112156153.904122
MW_556.44972@RT_49.813	0	0	22793.0587519085	905265.37242784	346062.777926678	313519.886659997	0	0	0	272862.864652744	264844.434042386	306676.560867811	82629.4378388968	19920.4235253096	223561.764862292	146922.683817426	202291.426648677	452740.902962709	88376.2955214343	76373475.5871752	59094596.8526136
MW_506.20028@RT_27.845	1846069.55485105	4594854.79572706	368044.432317908	273764.355838012	822920.012849606	530197.229116011	2459222.70190247	410847.966549182	1594140.94240629	1622731.88051918	699085.350343961	6208798.08234712	2587899.86915638	365691.537055544	6889002.76412812	2986711.73611872	10738996.9842964	15608161.9393593	1703746.93236576	1578462.16625577	86477.605597969
MW_680.41464@RT_40.194	0	1261258.04141667	0	0	20920.3672834412	9282.03670462685	0	0	0	0	100609.691460628	0	0	7889.20451059086	79128.0462458703	0	11781.3646083657	170426.573957474	18054.1011960538	133263.755095103	0
MW_462.17403@RT_19.214	41593043.5782441	37922466.4357254	22315751.2909105	15260403.3113458	39598436.4390808	19561792.675004	80597387.6052972	64136505.0960271	45068251.9223248	63708215.1844117	109130692.469124	113954108.895942	92905819.5974031	43035351.5932804	138981136.352719	46070752.4776978	95226948.9104872	210590310.730238	154080026.518653	37680138.2045123	2133389.95855834
MW_754.37974@RT_29.886	618028.327581552	449541.239849577	73482.1083852612	124217.725027539	481586.644969452	0	105704386.684482	569861.620140034	1529208.45351498	605779.995717783	3840327.18497142	4509271.00733317	1350053.65629556	600725.840111011	4233740.75036596	21511810.6282998	37297870.6540973	99381203.3892536	7754849.49245036	72503.7667026038	0
MW_522.17429@RT_30.641	246478.989191763	277652.907840621	210448.652366269	232961.325869412	400072.638488491	180214.331513827	72103178.1975918	1636793.05499152	6328301.94629746	3556574.51614156	23550900.6793861	4282107.88400389	2296085.78066842	655763.39668668	3147926.98436152	42028974.1650461	13483718.981791	88496508.4138919	13575375.6635446	196509.088189529	0
MW_686.38924@RT_33.069	71303648.736675	7296728.00978228	7159211.51386331	5024243.72247512	183701741.710979	28712549.3908248	9651379.62956929	4534406.65857103	9121646.40473633	62031288.6944728	10213697.6396441	15612555.6133526	27111107.0716288	56711449.2890771	15694322.659853	113286637.543491	44015515.8843818	79082038.6416854	20523082.4174451	0	0
MW_660.48212@RT_37.420	185701.465697498	86059.1004948403	95301.9817571855	3306552.48079244	430728.417451627	230692.589848439	0	72089.814578141	28372.9577529475	46577.2462092628	433973.709622718	387782.650343504	1183939.08404431	297478.267671678	641431.748287058	670530.326843083	537019.508355633	483764.783351551	324025.054042582	4221499.02282826	93906397.1686716
MW_448.34024@RT_40.879	45149658.41984	88989223.8386424	52436883.8269098	71178081.1779718	78226918.0467632	38125314.7476158	121132715.452556	100055107.779557	44598865.7511756	74889343.0159189	49346105.1739358	55179792.7200875	71259509.1302497	52619045.2229171	36039489.215001	87184297.0806475	54068146.4086244	92247813.6985494	14131756.102539	1279327.50720335	1031047.69754434
MW_478.07501@RT_24.497	2684069.52097616	4116070.83979116	2368636.33479933	1746516.52847973	3414285.16120327	1761061.23661971	17924772.5954515	3673445.09994827	0	10548659.911977	13476781.9809351	56324018.5891177	7069019.42091066	2546430.70350021	12742141.0293015	9621021.97789067	58492332.5335589	174588916.292526	14466278.5926931	0	0
MW_1064.68440@RT_40.722	486838.476666983	81050.8002657677	320892.279791826	66008.5696895755	39561.130109445	0	147201270.872646	44056.0449564355	389056.125087676	275731.394015455	24004.3445665663	7339396.98204718	143202.679928494	40549.3480166138	168872.619063153	3066627.17317332	96895900.7559658	95956624.8700446	531825.10724488	0	0
MW_430.11137@RT_16.608	0	0	306226.788984276	854921.68263154	1153644.21801304	616724.068824177	260607.064083549	134072.977143516	170468.944101673	595455.473678767	398943.635437475	977298.459718733	353806.023122772	0	398288.313014447	1455191.45226426	732264.530639603	767490.548783914	196534.329869018	167335086.358187	125602904.886713
MW_550.09668@RT_25.577	43359.9871461377	196724.003514668	0	134468.940421999	305930.549360513	1210380.84180236	407888.348017727	176069.860434964	18686.6859421741	299139.451312878	220062.40047656	970824.938658319	0	76529.6399311987	238142.599074171	0	1987160.3076954	633383.125233015	382442.726270129	147179803.015901	182118891.221423
MW_594.15921@RT_27.126	1593531.73692191	396963.410611047	103182.227786712	0	364512.153363497	318592.983071072	868008.787244776	373321.386768579	258493.54147042	0	179519.607270033	852979.117645053	198950.057475631	1542697.52889026	284791.090007272	0	0	506717.595398569	831498.710221724	124729923.575739	7274917.5850815
MW_328.22503@RT_35.995	4639007.55042925	2134745.02981477	733167.632591593	23201483.8271734	11246246.9705338	0	428938.867286682	501336.145688413	967942.554769649	0	3563787.30241312	4769311.83776825	2146252.46362396	2526418.95172194	2116832.10329393	3242775.15366092	0	3885926.88221969	1751890.51777284	265313933.840027	158123808.087909
MW_578.14287@RT_12.553	11710.7670944382	16904510.4327426	2807421.63924567	10512518.9749568	3814866.58863052	2954261.23684502	10680731.2805859	1959151.60899357	1999712.57881907	6450445.22082585	6612028.25725552	71903517.0459518	3095305.83164114	2541991.0040232	20397754.2200896	2911835.22071822	142193619.008862	0	17876456.4013154	298952669.632736	243362899.275448
MW_536.15354@RT_23.907	17733035.7208021	21498250.3723296	11870335.9071915	12037735.7093145	17519180.3613858	9895938.00923741	265986162.192523	30903399.0502288	83051847.841339	183423259.601748	217142370.263299	270492683.263658	106466443.918726	47065648.2751578	145530122.020842	386395478.180922	408000341.848087	438214463.531378	158781007.260117	1296477.24182737	0
MW_566.23682@RT_21.938	10576811.1283159	7695933.96943885	4400834.93841168	5589543.47466042	7461257.6945999	4500731.20228563	464203394.827114	9537888.85565602	24496086.9096636	15127547.4806194	52871837.509858	36563988.9023176	19407303.3507216	12237385.0749418	32345205.112623	311809820.46371	117885701.307548	304059959.89193	57581778.1309023	0	0
MW_492.14840@RT_19.024	612480.617790247	772091.524464727	174778.178664592	152993.128983616	3200399.80592279	680692.262636602	205792831.441373	10501173.9592248	257294.408502671	7184844.6096063	34846820.271016	629336148.998901	20271510.3947118	2409801.12270701	588866.479067782	338646.22031111	344644014.838124	68573606.4058099	74296493.2724505	1592726.55513915	0
MW_696.41006@RT_35.422	47460.9210819551	1124811.86788575	0	0	0	0	0	0	22542.7218409042	35155.4650887512	159522.505306648	342228.682661551	0	16871.5573989996	926495.61437388	81490.6667125429	323971.216962235	2052568.50807035	0	392111.146885962	0
MW_656.45080@RT_35.990	65396.4983088106	0	0	3824940.67846429	539506.98576045	0	0	0	0	0	0	17894.5367764505	0	0	0	0	27323.1247998197	0	0	404624573.043633	197352981.652132
MW_416.18697@RT_38.369	129988074.025745	114349737.600421	62469258.7630766	43618032.7974246	105469246.106706	54624303.6030928	127069624.012404	145917661.133048	138555082.167471	134938068.32766	184577375.963676	177109196.606616	432839594.010516	156218030.072249	312459955.102297	117712418.486959	156887708.083007	113445827.05986	218167791.535128	137733.591926	26267.6921056629
MW_578.14294@RT_11.762	10710871.3237962	261900615.626633	363962.224228117	1723107.95585309	5481039.60999881	924966.437817297	46394782.2671145	6094622.43131889	8197481.88125036	13994926.2228422	32226750.9398838	420295214.957967	6383725.51743708	8046154.1808072	67757387.1290753	15829815.9539837	637361187.258636	242421290.554466	67151810.623560607	35307365.5797582	32345827.40319
MW_532.34053@RT_40.739	17256610.1156964	8459444.29236378	2734729.37400335	9013346.50664331	1682352.6862894	1474292.45205529	400282583.622598	2481973.14563157	21980363.8362324	6533595.72957174	3137950.32723427	76513072.9731642	7419000.13773832	7344601.75192523	9753300.4593115	10914744.0239106	338133290.827412	337885683.056288	20050287.3321209	48605.8015908389	0
MW_578.14291@RT_13.812	60469479.8907489	758179024.385038	536837.333214017	2359547.12585128	8367189.50484741	3455385.80053474	40728924.1988862	14702557.0301137	48866579.8928068	52855407.5877265	87467316.4957297	172344012.525792	17158387.1043858	91800138.8884035	279475543.872834	69863083.0698555	161577362.255591	793523453.4356	87112794.8366089	52307842.7595708	34209239.2230518
MW_506.23671@RT_33.006	2652864.38076476	30612922.1736282	2837556.70307962	2522155.46128829	6666416.7901741	7601803.68000935	101889316.385385	4659194.64895316	0	5710912.37527243	32012042.925179	173157053.888058	27372723.946746	1585757.32318827	0	7302878.61134868	638078402.264772	111617424.058456	59465701.8044758	52285711.5789195	498456.732371049
MW_740.39953@RT_37.440	6914604.94499226	7385398.58743466	5530651.88288798	3200840.12274096	7785343.04874926	3413484.55072413	507857502.438721	12141525.9835903	15061440.6269336	11673206.9567734	30602291.719832	103802152.102622	35833166.1792942	13968780.7352325	35005246.8544095	112374435.758158	315009618.688272	512235635.590828	72835143.6098997	0	0
MW_812.45763@RT_37.951	152247641.109264	588523140.72252	8041760.70718202	6464508.54112784	6604144.22866491	524677.634584026	19827660.2950287	233672.564489551	124952603.591515	69946478.0601109	120351524.537388	204419338.742767	21268606.3437428	17772411.5370185	328453548.449083	77073786.066249	160895123.506794	290044.206113754	32843874.0740888	82959.3711760966	0
MW_464.09571@RT_23.624	402147165.068291	419970245.738651	253050981.742343	280359654.116259	420425900.909913	195220717.199498	427598700.363855	304309460.222261	539506716.953274	525562735.369068	695509002.967945	472446725.665995	663286033.963912	336155210.145925	1066452765.32913	484268510.752386	626166250.574534	1031561350.68833	675284678.626678	85979.204999082	0
MW_708.19138@RT_14.908	0	0	28367.122244166	54667838.2224022	243462.940846474	75310.8837836668	114208.111478153	0	0	59841.4202621281	141228.730117079	1424224.17415829	0	0	1063581.28598945	98222.0710028873	2921132.12005179	1643890.92894671	0	1166483904.2853	738786651.350443
MW_520.21605@RT_29.048	5898485.84115946	28230694.8181879	4665920.91638034	9244417.00406189	15337092.3709592	10985019.6442238	128143668.495645	9494651.78686012	10902918.5142412	22119844.79184	53281459.2950431	604915468.388102	57024572.5688764	9334574.46433079	37299858.5776145	243541715.578608	819027134.241296	45996797.116532	69897038.7191996	72215.1369511667	77150.7747910285
MW_928.19406@RT_23.623	59288322.9438547	63639839.2342437	28114526.6031416	23549412.8734657	80119761.5999465	17764787.23395	78147416.8938591	54596563.8620996	99517836.1284616	93557981.4310342	261572107.143307	192601968.83324	221796760.462574	41063576.9611396	336853513.051542	92354407.6977115	170909350.883417	456659824.815175	196865843.213602	0	0
MW_564.14861@RT_24.025	98360.5918232691	147503.525887979	35448295.2539633	45516659.9575034	26035412.939149	20750453.3296436	0	0	8562897.0651845	11705653.4388403	4779386.76907181	2878835.75849611	0	0	356749.155011358	1140065.64795175	908537.060945968	1208340.39203541	148941.317814571	314383085.259464	404849320.18044
MW_702.18136@RT_27.678	83021.4611544902	0	1269741.20757895	2863977.44541835	6684479.74444755	6849436.91921479	0	0	0	32012.0786084935	464393.594820226	945260.344822784	0	0	0	0	463602.052966641	681205.19167025	495786.58319196	373831642.863497	70634310.6143097
MW_696.41018@RT_36.328	54267.7492481251	415015.589875221	0	0	25020.7014368147	0	0	13187.6474321098	128187.298107067	25096.7316501867	171958.858134514	226226.959036889	81139.2915621255	74215.0481842368	573111.349679779	58882.5358195825	238660.054981108	1005692.99037429	70236.652183244	436691.141240146	0
MW_506.10643@RT_25.560	2235947.11658309	0	0	0	578543.778021929	1801025.75490134	88874.5101898949	1809717.33641092	0	0	28450.8801008473	226392.447540587	341491.467357746	0	20441.1822753366	0	432130.586668851	451969.146215341	1777696.81509884	313799914.884763	241597310.219873
MW_866.20829@RT_12.082	622843.246138877	33024785.2683373	13824.8954924788	218314.572237325	1019834.52087597	177201.107940606	16256551.4709255	1279391.62162195	662043.002222402	2503825.64838274	8378019.45837556	180152150.908402	1341032.79077486	1328001.55259185	10272119.6182525	1922520.46308858	307917054.423417	42422784.2141648	28435083.838095	1105947.19581911	364859.171587738
MW_476.18962@RT_22.170	2390864.06932109	2256211.86857208	1035222.49626238	715207.120199117	2162589.33110914	1081005.70750767	6982816.39941208	4685047.09428135	2861321.05478261	3610504.40279535	7541815.51630131	7095955.94088302	5805458.42763957	2833693.6009301	10344361.8504279	2560694.41505599	5449406.73267496	8045524.05105679	8470342.86643523	0	0
MW_726.38407@RT_29.025	240943099.642597	28785327.032597	18874944.970883	11528121.9387991	167364945.049996	137092945.837452	26154146.1927149	33745204.3667987	23835500.3680049	62245282.0414229	20689872.7183071	16772871.4743838	32272528.5686847	174424225.49324	16827890.4345638	21061547.7635041	37968124.2249504	102508619.821755	44227866.9736156	0	0
MW_580.15854@RT_17.459	5709614.1321265	133055692.058936	15874.7590039992	88974.5357521757	4844039.94176088	261565.961458905	11742934.4782248	15301760.2716244	19891361.677076	12981951.2656386	46823879.3711546	68993370.4540467	1419588.1937193	72959830.1885335	72694939.7159019	116181639.986749	86049853.2326957	250663113.579624	132193122.631851	30917186.6754932	25387358.5185678
MW_694.39429@RT_38.188	3840422.9946248	17457627.1100145	564117.152381169	624205.775564165	1031140.99363091	0	5470511.74708884	0	32283904.2312421	16392281.1782586	31658324.3797015	53237155.2656683	5191771.24823105	8969950.90277252	112795723.95958	19270037.4061835	31122180.6732616	253551059.126283	8522096.86491635	1572176.67893145	0
MW_710.38917@RT_33.935	366186475.304049	18202336.344756	3012625.39346304	3233811.58922624	61743875.1340316	150853987.385366	18661836.3396007	6839220.91411342	8148977.4415124	18437410.3371585	809198.520957367	12183175.6698058	24380933.1863302	100314879.227619	0	11173521.633773	42566614.7687663	78803558.2887167	7609099.25195384	1733569.84297417	0
MW_578.16425@RT_24.351	37938.390006387	13887.6754012548	0	0	205624.145181916	0	197081.485626448	0	0	82164.8508205995	51330.7521924967	0	0	0	104396.039742366	0	108359.48574952	146083.728378913	0	654746.349904508	0
MW_518.38219@RT_44.043	73162063.2733359	108754481.265084	57691297.4175766	100880589.338475	101504092.971225	49692938.578092	163243541.544651	190327050.1421	103118080.233612	156589901.659857	230523500.40811	141766220.187997	246202226.397444	79745622.5597871	33288398.6851508	186056130.820542	97224043.0422317	119819028.367602	61609521.6246862	69411.6958777582	43413.1687597339
MW_680.19661@RT_17.362	63933680.7635518	49108938.9283122	86244.5360740036	242158.129151461	43682569.9721304	1714542.80060174	4299204.96872562	8213832.6394128	11388053.1105379	105265337.060756	10405317.1740674	27959868.4021138	6389367.62634841	151752113.424953	10088323.4458843	15043571.4445461	90446442.7127898	188062143.21771199	87241177.8422453	58418692.1255798	2875632.32893864
MW_630.25356@RT_26.373	264369098.577038	10925473.8746254	2945860.2883917	2819661.53770859	81614179.9731128	33447490.2897767	10628545.5318557	6842787.64413892	10823176.7046857	130821496.593355	8449043.99151457	4506391.09373648	28487305.2534047	108761021.306778	7623597.88833881	27156597.5243846	37689818.8005779	64430801.1287673	25008725.6045234	342436.755992583	0
MW_610.15708@RT_24.625	0	295930.959005133	0	34713.0261927903	5011073.98068966	1707342.05503198	117125.928601044	1213819.14175041	2838738.78838409	2403212.3182285	148342.37103736	5886624.45918188	729934.647917442	0	0	73874.6694629262	6496600.18672958	144585.407202688	198587.600477047	1142655721.19037	0
MW_712.40508@RT_30.375	923654.753905992	76551.289729927	0	0	294620.68629211	91758.296659958	47119.8081655999	0	12559.874910789	111805.046917316	0	0	55153.6119341897	300161.358342578	90472.9387575326	73357.6132402372	182636.905059151	161555.618935085	0	0	0
MW_1012.21607@RT_26.665	37785.9940691645	0	10446.700929929	1233028.91965939	1092109.1068833	1648812.27894231	0	0	0	29629.4361450493	0	0	0	0	0	0	0	0	40928.1156608342	381678190.810178	307022307.214902
MW_552.22124@RT_21.446	12889422.5261829	39166585.0773866	3669164.27708255	2671625.60832028	13466088.0368957	2319545.98274977	60339971.893006	5059245.19465905	24917503.1909027	24133350.1140306	15626702.6640203	115056122.935001	14732700.588564	13398436.6585976	46057228.4364767	236015527.314226	239016346.457559	345236046.372383	35645098.4037879	489446.199930854	0
MW_556.29225@RT_49.354	699375.863319351	743253.768857681	2144052.16248437	5032809.17961878	3599005.16796257	1185135.30642369	984920.256875004	694273.609207784	1322952.87664883	1486359.89437017	884562.660691161	1136153.02687623	590291.889849814	445764.244035666	400860.621899934	410683.796815681	1164754.07910756	1049647.54989866	478942.845394201	372311958.716555	213690444.227134
MW_552.22125@RT_22.057	9776105.65917611	112887698.356038	2440709.59243522	2135583.56284736	6981399.65376202	1923056.58885669	133582042.990478	4114754.80162437	23893391.6910948	17090464.3490882	12838873.9596925	78190591.8828202	13340716.8776048	9798997.66419224	35898608.92591	15309714.5400536	202835046.369779	281028197.12526	29378452.6417784	0	0
MW_492.14836@RT_18.509	0	0	68341.1276513919	15640.1260867297	644797.728546148	579030.115841678	16114554.5702008	1357714.1979859	286523.952616733	0	5034478.52444204	560211.781316283	2139285.1230714	206540.359963331	1088936.77104017	501253.822977794	16766073.6197679	9829565.70820294	8715703.84985406	2638974.54295249	112822.927065745
MW_494.23686@RT_31.414	114962.424225553	0	791746.104223337	375861.962780204	34872423.7208894	330656.971000861	657569.201824552	0	353404.723926407	1110544.44631455	308939.080325011	638988.147781315	166044.958287453	0	729713.503609794	731210.003678308	147914.26674762	108231.602629452	519131.272997334	0	0
MW_480.09080@RT_22.165	20884841.2895163	20954117.3746745	8799723.68002295	6193102.47496757	20200300.4406946	5546614.44697072	48491258.555052	26030399.1371667	20384915.7928104	26238641.6890721	29579492.2493847	79330983.940189	45650311.0973882	20036168.2315487	36600124.216989	5406342.30675378	66338611.2183572	140161618.80589	79075749.5976377	207569.378370762	0
MW_1072.31057@RT_23.912	23814.4533833719	122806.813746113	15848.6297338299	27889.6100578792	92832.0573939334	0	30526509.8885325	468519.58754133	1939900.20137098	9070715.33416725	17023785.8165152	35566214.86773	6563922.10136458	617739.021909372	5546747.47545987	39624274.3720129	62833418.1632727	56435330.7791697	40702.9354645253	874482.97552682	200542.45516926
MW_916.43375@RT_29.027	39940.0344698382	0	0	0	30784.3587532833	0	31874.1734486953	0	0	0	0	0	0	32347.8967922603	0	21069.9623479525	0	276940.783557173	65516.3403143906	20223899.0273091	76915894.4144449
MW_488.35052@RT_42.408	76050411.3224312	150036263.961313	40274061.7355064	79518798.0739326	42997120.2117408	0	48154577.5163323	65527114.5452227	50404306.8978043	46923925.8604729	43444993.4125857	46110135.7010178	133709394.79518	35936220.159329	68896681.6819043	47369772.5546061	32462140.9689034	86580361.2330281	20620251.1433084	36900.8773620964	701447.912476231
MW_492.22115@RT_29.860	36509333.911168	15722652.3050409	4819921.15473126	4139020.21446489	20199309.1769545	4577786.17038147	26205092.5462996	10602773.7699446	26089660.0752054	48403994.8168743	43830393.0822467	52633274.9622045	45956209.267006	23633369.138433	57106746.2662885	33269979.9009587	80142204.2574299	86903119.7355785	37767608.7348447	2764759.28783258	0
MW_726.38405@RT_30.827	155854868.462164	7993381.94982278	3487668.5857391	2274180.20431531	34841917.1595707	62262138.4940658	7586949.72198858	8881551.43102653	6820095.7725781	0	7287788.22306731	7011416.03552588	12207243.3945009	60634727.4961777	0	9832389.30813533	18352284.984139	34651242.2150329	9364328.33668765	0	0
MW_740.29819@RT_32.274	37566297.4245322	26092857.4779674	25623461.2699468	12297401.6247288	52505686.5768096	16008653.0451196	36912951.9157869	24889731.7655	59427714.2959679	55971484.4503402	53373054.9878692	94007931.4522826	56440608.5072893	55661400.2806738	0	46208648.7895359	81107073.0571258	47047569.132171	97725595.5297625	0	0
MW_1070.38978@RT_29.710	0	0	0	15481.3677197786	0	0	0	0	0	0	0	0	0	0	0	0	0	0	0	97523648.1259967	15035005.3093354
MW_712.40510@RT_30.876	0	239291.640123889	0	0	19462.6157038797	0	0	0	16708.4846196416	35886.3427911143	22807.7405893249	0	0	0	0	35340.4007592507	21868.726255527	61728.7169085062	0	0	0
MW_418.11126@RT_16.084	20956650.8273101	19734360.6889363	13227771.6354976	10272419.3815259	21017347.8169889	10888701.015715	37518206.3877381	43142729.7587587	54275781.0091082	45073399.3404184	60812780.2763867	60990728.811897	66934791.5658467	25347454.6070972	87596693.4223496	37512089.8604262	43350187.6325693	57497341.042334	76412737.755125	1933048.74812803	509376.249468614
MW_504.34549@RT_41.065	9581597.58862207	75754651.4425307	11307550.4181989	9305127.00914653	2958135.74759145	2800166.294263	8329300.29150674	3265058.97540954	7805713.93469724	6410770.55061012	7834543.88527976	5106224.25884566	53505229.5735029	4517335.43558556	21936924.2436224	10178966.596286	14546510.9835089	64683363.8997602	4929713.71916251	96654.4983562226	35295.0922951011
MW_642.21706@RT_17.442	0	724648.102244315	0	0	108294.739590283	173825.436625388	0	0	101644.181401276	0	314023.654763033	459211.883565734	0	64574.6004530997	4136010.98964659	433124.265387229	719472.623127001	1949036.85609483	78736.3154300364	87572004.2946757	28050679.1072466
MW_432.19974@RT_30.616	0	0	353490.539507404	1213219.70823118	1307236.57741771	1475830.19329781	446674.330614578	25994.4116444359	329879.565976877	1622455.51653993	556297.872017501	1703812.12671523	0	1119375.14612327	0	0	2218700.2788411	0	954518.575873008	71063871.4303698	27780558.1240222
MW_510.23169@RT_25.852	113707407.3961	11973371.777407	366429.487784405	335516.133835278	38874192.0811194	8903357.0007398	0	1868166.77606498	2938675.31465648	76651641.378581	3570832.20018648	0	10243777.6340335	45424542.6297415	2737859.24568625	4261569.62094695	53946842.5485294	19646677.0331711	14560721.8922117	37749.4207744417	0
MW_582.19549@RT_25.587	1208914.84995148	3377633.97346393	447081.441528042	1326648.1363487	3111885.40044113	1409921.23421264	6937204.65748059	1319270.65629059	807414.325959224	2589997.30820238	3009657.31016094	27780421.5498557	2446069.87434164	1574256.05339464	0	509898.213206598	67760326.196778	3449232.91304876	6953172.41912799	804562.978855861	0
MW_928.20121@RT_23.472	38133.8505519932	0	0	9665.41153977313	0	29548.2111960589	0	26343.5254481674	0	0	0	75880.7292036836	0	0	0	0	44053.6521409567	115356.415312531	14312769.5208807	0	0
MW_422.12146@RT_13.409	206573.945449873	317022.20465985	61289.9184894339	81512.8090164469	314992.753624962	89397.4671328812	2483834.15782504	748690.853423779	149744.947245107	654836.438894987	932616.593714861	28068278.7452056	492235.962926054	268734.08330632	79669.4004500365	189140.944093136	63316163.5285943	1680305.90837671	4354519.19903918	0	0
MW_568.21633@RT_22.275	8623152.14554423	13040184.6631547	1577208.94571281	1426027.21369085	9490909.91640474	2681491.31727042	32158345.1842947	6676373.31862526	9712227.02434649	14311949.2592482	17115776.5944743	28335513.9238689	10810511.9413205	11343055.7692658	18515039.1707209	24546164.6312896	59007500.9382586	102781651.653331	21788984.3370579	3572935.81357247	0
MW_596.15383@RT_13.641	627604.001870607	2168600.4075897	18362.9116021376	16262.3457144199	0	47371.3710541988	2417440.87436802	179452.042032167	519268.701773071	1249509.47768501	4442260.73375319	40042320.8573879	116736.635671664	776578.486924415	13280729.3145339	4422036.50399462	58291234.5173965	56832362.4467658	8403949.66656151	2967999.08264795	327921.923056959
MW_488.35052@RT_39.808	9922223.65028536	6766855.55378785	10510930.7453746	21380555.0199431	8676834.83220769	2230933.33762837	86328420.8147518	12092853.8806399	10036759.3631413	11014715.7262941	6790146.44800097	39518377.3707971	10639902.9745515	5410649.68794632	8273223.45596734	8148667.24104952	55314246.1027703	68881953.9164272	4279111.6434065	0	0
MW_454.24161@RT_31.114	0	373394.537285782	250823.42281673	141085.307989157	133123.582312852	41121.8376986784	0	0	248463.489104963	0	221312.839046391	0	0	135252.916522839	0	0	44278.7749339438	120218.033342176	437867.097897841	65659755.2625387	11044693.8819091
MW_592.47093@RT_45.793	0	0	0	0	0	0	0	10070.0955937701	11664.1871527049	0	0	0	5306.8510039595	0	0	0	51927.7760287745	17658.5553676922	0	34708308.9665189	13479281.2527294
MW_896.20426@RT_22.054	0	22245.3046653085	0	23518.3622311993	21711.2384704955	22150.7980041693	0	0	0	0	14527.1710323826	41436.3491726403	0	0	0	0	0	0	0	65986955.0100869	48939217.5246589
MW_462.17404@RT_20.177	26829452.5342747	20739672.6883676	12972309.0235767	8978130.50391442	20025980.7682553	8113470.27146148	57990270.1931101	34327992.8493746	22334303.7822572	32478284.369205	63925851.5205101	73753846.936929	62265535.1753168	25228345.131801	80487575.3738894	24235144.5440273	46390584.4490992	81259665.7005926	76043683.4931857	12173066.9882001	9128389.12928557
MW_582.15913@RT_23.919	2558061.28650938	5098765.68485066	1674757.70750639	2114107.72728575	2975012.07414725	1733208.55890225	42594891.5136857	11152232.6188106	13301873.2066581	31097244.2361914	37661543.6534945	53697456.0496139	20409153.3525071	8628280.07961429	23758720.6963084	74841222.6039524	76876762.4671717	70600931.3920923	25242356.9562613	5289484.3056715	618894.911367752
MW_598.19045@RT_24.291	994004.465173453	3858533.36712969	7914571.91684019	7407712.86072022	7046578.00402709	7352279.99503592	1831050.07110585	943949.842016059	1076784.88559772	1731982.78124069	3042087.34344029	2067761.55261739	1857836.85409805	1356963.73535132	3039194.04446345	1818328.52058476	3546948.15593527	5683217.7539754	2942073.52095476	60777558.5841075	50062341.376206
MW_620.42949@RT_41.650	0	0	0	0	0	0	0	0	0	0	0	0	0	0	0	0	0	0	0	106589628.006745	37401789.9878059
MW_404.31390@RT_40.797	22393781.5978602	42810713.9824462	21719755.4371421	30413274.0272745	30112760.6837245	15757990.8761491	81430709.9504065	59214271.670121	39743176.083023	42659783.8939614	34787473.2103253	39627948.2319642	51813557.406134	23752820.010836	33053901.5994944	37132312.2522596	34191395.1058122	52026903.5880952	11811678.1085116	413774.776488588	331728.724384887
MW_486.33483@RT_38.586	1738519.93841824	690652.574969976	2105764.11941732	1532137.83797251	1077770.21762057	355980.722681967	66692794.2004203	1416702.1167709	2360447.07284331	2608320.83634874	918472.118888271	11465386.8116009	2738796.27867983	970176.143985297	864971.113951963	2160477.95096826	46908483.8952975	57458834.7807687	1171975.1835546	0	0
MW_1036.76799@RT_44.042	5656242.60412518	19003146.8017165	3622509.54264264	10401208.9619921	11784347.7076426	3087953.28012263	24606978.0890495	36108975.8632334	10367660.1500482	29236536.9543939	61721671.4546607	23835955.8416291	58070480.7892361	6495080.292717	1641320.20138212	39941430.7619592	11122543.5728827	18780235.5682959	4323647.79914711	0	0
MW_700.31438@RT_35.622	143631.546124913	0	12274.9509926529	10972.0022117453	54355.5633562974	74882469.2157102	1271664.86271623	0	33802.3678071843	38330.1444135895	119577.006438077	0	161074.365806162	159424.498073703	0	464388.750827807	0	1485163.03684842	0	37432.5031933909	0
MW_1068.37407@RT_33.480	0	0	0	0	0	0	0	0	0	0	0	0	0	0	0	9538.47948505433	0	0	13045.713132698	90670279.4547126	28399932.2049782
MW_518.32478@RT_34.660	45209369.1225177	14477227.5994691	2905663.90251142	2426918.44187048	36019377.061162	56995335.6176867	10303586.1438244	3074331.41203082	3468316.35553377	13609661.6972325	2773787.88320158	3928084.57495014	7675191.99447294	25622051.3872789	0	7381711.44174382	14479171.5130881	26365617.686293	1647228.13954039	1284199.01175391	307356.381911929
MW_374.15779@RT_19.704	0	0	0	0	0	0	460373.815162665	0	0	0	20092.6461660688	14394081.5722701	0	0	0	0	59514271.7984557	68373.9032428298	122021.770026931	0	0
MW_390.29826@RT_39.364	18828734.902124	31792015.4632829	28557650.9341569	36539744.9655052	22460674.6626582	14460847.5449872	62514007.8842491	55417613.3614251	33335537.7078599	39070000.6566283	38583476.6205875	46683613.2575231	58650226.1779601	15229055.6054203	69335871.5894795	27360183.9649326	29761270.5225066	64674981.344236	7160170.9448838	77580.4917331319	85034.3092726779
MW_868.22455@RT_13.696	421915.339961104	89624544.1587609	0	0	0	240366.266591203	245266.458821465	16792.4960852916	169106.89427448	334822.026157054	1288813.54945763	18030100.5308727	0	400966.984351776	14778381.4609715	742593.581302421	21553816.4947939	71287968.5570005	1563676.78099946	4847204.01144697	1711717.67929381
MW_780.11967@RT_19.144	38074020.4903825	37401443.1659825	20896317.0841977	16638561.176097	41088688.340631	18986366.9115766	29051847.8456048	31322158.0784746	40939948.0447621	41622665.8583087	74204578.9112303	82037447.3642746	106716275.372955	42622881.1849867	116554692.12841	40006938.5866478	60815601.6146465	86587865.6976461	62287556.0389807	0	0
MW_546.31973@RT_36.742	3199389.16431782	0	1372088.8866658	137221.684547546	697600.945302312	0	3026246.83112714	1236312.52050866	11330112.1581081	2603673.94839743	891534.966516969	4624397.26184734	234819.065414085	380011.592727399	569751.577895508	1093711.93076782	66042958.0411962	78472712.1186071	2922815.09165546	155652.630877055	0
MW_594.13822@RT_11.508	0	0	0	712304.081835349	2295980.83894154	854926.794910234	39397788.4866041	7797860.69211427	12476720.74808	21284410.2871168	29701620.0834951	67233815.1582422	15838367.9418804	12691818.0481342	47863215.0668671	23867599.6423547	119507686.396559	183992720.647037	53377236.0306193	0	720618.679591454
MW_660.19137@RT_10.059	60126.2082424808	0	0	0	37972.8102525107	10004.0195504203	199148.475906165	98461.3250393303	96191.3421974041	123343.569540114	177706.294032387	244163.603100537	218995.655864011	87585.9999659233	265076.330400508	133410.685317227	371531.264738969	524816.746869704	206723.363868776	200717.417929247	0
MW_460.23120@RT_33.024	0	7942687.59388654	109119.117822106	2474247.5528543	2115155.07363441	3111951.17560487	17995583.9192447	1893027.78751726	3467100.08445222	2505315.32966151	5959885.55982909	28318567.6570072	7991960.78067375	52201.1485875042	2191504.0993711	2890292.4856821	42320945.2854937	20185628.7320257	10404067.1187735	3720419.72965942	0
MW_758.30143@RT_18.600	340737.26028293	653379.662626104	0	110999.429977271	484783.397296132	83066.8744514775	1668695.75455179	275250.821381752	130421.075888155	281621.23535291	971645.347782943	4832715.87391649	720304.458220501	361766.221968118	1557509.29502163	1663002.93306507	7513044.58586193	9377563.16186706	2113605.44484564	115811917.453034	65479390.9750609
MW_906.32081@RT_35.721	0	0	0	0	0	0	0	0	0	0	0	0	22993.8787465573	0	0	0	0	0	3003.11805054714	102932157.260644	14187504.7200485
MW_514.26316@RT_33.698	0	1249786.26962486	0	776871.066519213	1252889.91674447	1523875.02237768	0	1474642.52352918	111782.924748151	0	426262.192178846	0	476512.653432233	0	0	927198.844606908	166887.953516699	622294.671220571	706963.985846233	4991481.48786812	259711.610280397
MW_578.24050@RT_34.056	22654354.213687	18769439.8317687	9124345.99364029	10617465.411713	23507427.3907021	20355562.4389815	32908583.3328988	36393178.5029512	56787548.2760725	65701468.9442342	66912423.0175572	90416582.994911	74651891.7051853	31858058.692587	99346529.1208861	36197863.065823	73649259.6976767	46692841.4701056	25644190.794878	4277982.95719702	205834.617435813
MW_578.14281@RT_15.511	14196546.9618427	55122774.9713647	1573995.74333118	6427516.71675591	8720579.62537196	4079578.95168433	34273710.7532023	4539147.15471743	8057105.83879468	14180052.3719643	15936121.131555	47429458.7204332	5513481.40941715	33128988.4908723	33697785.2548515	34490449.5877188	64925081.8710844	135484304.530423	28913480.9209298	139137998.602907	106848508.325878
MW_494.23693@RT_31.049	779462.785630459	1974608.56690137	466341.653862889	425560.498416575	365211.323968095	643065.939095564	0	0	247416.049877481	164567.096911937	703356.964646503	35479659.9330274	0	400084.098486581	95424.8697717674	0	185113.332362417	0	0	66207781.9119315	10995155.9826853
MW_494.23690@RT_31.971	2522088.17066973	0	530879.590681771	393332.999320429	830407.689937188	645322.888248185	0	0	0	0	2224258.92367871	0	0	1232616.48903081	777947.717457772	0	1008915.26677341	458371.806352048	0	1867987.79292933	0
MW_482.26480@RT_49.269	0	0	96252.039210829	110077.653739463	490004.339913224	147656.745243078	0	0	18153.0809092253	36249.316537069	121108.738725036	175670.463828947	0	0	0	0	64992.4176149309	53256.3257330128	150526.611203196	104700219.502267	104755247.590513
MW_726.38777@RT_29.117	235379459.298918	26874738.6335884	18038269.4467834	4031553.73875561	113973597.162611	138419180.014479	16094675.7461863	33142068.6185801	22290007.3661544	63878780.8952309	20242447.1183214	4043185.44590845	25601430.9588417	168362337.030027	6226079.33780635	24492505.5918375	37664526.8223964	101394004.866605	43378684.4943282	0	0
MW_500.24735@RT_31.118	0	0	49939.1900672398	0	132974.440114299	52201.5196634473	14934.2693007898	20576.9381696269	72030.7965380497	0	194928.311091729	116108.484715451	50251.933173538	0	0	0	104978.570099501	0	0	108577858.646608	20126345.3980706
MW_712.40520@RT_34.705	0	88030.0204707934	0	0	0	0	310311.756093802	0	0	0	27853.2571491112	67789.0534533558	86986.2485203935	0	48583.6954291438	158504.174736312	177992.60661869	222809.484005792	0	0	0
MW_686.38914@RT_33.889	106574213.141639	8171294.53488141	9599698.35777884	6387354.93855434	186869590.4431	32751061.2987703	8140619.32031885	6360772.65063704	12892020.4992935	76133977.8837727	7113867.78833258	23228693.8127401	25448064.9738898	51098026.0567994	15792009.0068545	91905939.7905197	67428428.1122486	123410730.097503	23124821.5734198	260154.946545938	0
MW_926.17848@RT_16.167	55602799.1071471	53287225.6729392	39833425.4066636	39703108.0565528	77591107.2467121	43495154.2116668	50259666.315415	37217499.651961	64717463.2924117	59889003.7784782	91735622.4088203	102354112.900611	160571414.72835	68554982.0340457	213273327.512708	97931314.9704886	117844035.067452	143648551.452383	54926472.7263243	30477.4757197751	0
MW_982.59045@RT_56.096	89847.212948367	136230.094009695	1578163.00181588	5183451.02707228	4368262.15501191	1775758.8287337	111607.174063503	69116.2749150096	910010.650671836	810025.432392067	743882.115358938	762503.022055483	38991.6274205239	63611.2903812697	115848.160128828	203067.604652499	819758.792987212	661555.906477216	185404.917348177	326106722.98033	112874640.12727
MW_432.19974@RT_29.593	0	486288.791261396	990502.033355585	197391.993261935	696672.881962277	683923.056498903	159035.038584821	0	0	113029.756964333	347193.949553254	278654.964127352	0	0	51553.2891287042	0	195774.983533392	0	0	97536143.7424683	47804864.1683663
MW_432.19974@RT_18.601	93734.1577333681	0	0	0	46909.2230379466	16648.6404247684	150732.798168918	0	0	0	0	228386.243144164	0	72329.6124004011	34943.1674139391	116370.52529421	684606.241390767	479055.545771679	104837.884603801	1826134.15375248	2834966.04765467
MW_448.10090@RT_26.782	17115297.6108477	26191904.3670029	6039884.79395514	19245866.7752669	38787632.6589077	16764215.1530103	40800497.896522	23615588.2810992	11894941.1333148	39281832.1861251	70384055.7158414	29510426.4910203	86314411.6762582	33738638.1804331	79067084.1129537	37327037.1645446	56024502.4689241	110156342.12812	59247676.9932202	0	0
MW_472.19472@RT_24.377	634694.063849849	0	57558.4597336688	0	0	0	256427.657010605	175929.71755253	0	0	272029.823841679	24079781.9656244	0	532549.531002191	0	0	71724314.1646386	424341.006745199	1440678.21041881	919279.128120843	0
MW_916.43354@RT_27.999	0	0	0	0	0	0	0	0	0	0	0	0	0	0	0	0	0	0	0	76863265.0254322	1719732.74346521
MW_708.19138@RT_15.917	0	90984.474155343	0	133721.455143892	0	0	261862.17021533	0	0	0	0	0	0	0	66510.396167202	0	110829.690189447	145612.78591253	153424.990704088	86413430.7738084	44560397.1845453
MW_390.11633@RT_17.204	32271405.5181599	60907770.372401	10322208.6982657	11001806.8810893	5119291.34094036	30065370.2987677	18062669.6544493	30600880.5820513	25658475.5499077	26778094.7796557	23201452.011949	39075652.3988178	60700244.0449478	56547832.0185756	11664651.4284002	18959381.9744004	34410159.7059571	60902881.2152158	95965402.3282569	5007085.57195891	1632141.24844359
MW_628.23769@RT_20.299	106769977.23659	8967977.81021041	970803.495136988	1179126.86375806	87442351.8343375	15216118.6376151	5256248.76116089	3238408.33219102	2584450.33130029	34036211.0988799	2540554.10565011	15282112.5586384	11645931.2660332	70056893.6447188	1449971.15750652	6443707.483599	47183662.1492531	49600664.4890952	9759723.7506994	0	0
MW_700.38921@RT_48.349	294655.069275037	313299.754251526	365238.043250262	1167222.4595798	1411409.56941975	240199.626346417	550044.243987768	159067.380435042	442814.249557051	434898.155390474	351684.749987438	485497.993466213	139777.059437467	202958.307374136	74613.2034594912	113777.527277712	646050.192204625	749519.135837809	400015.436122987	91550442.771451	80161072.4504332
MW_596.13905@RT_22.459	658173.570650383	532853.304364985	193969.603737333	320307.439922108	995450.294268001	741596.368109647	71828133.4918343	979986.671974941	1581807.0680611	1675642.93829128	3140337.30883396	23188108.6983759	1137695.58864153	724911.039706929	3307709.22880142	3543008.72985608	37420054.6611348	101750028.097899	6639633.73327442	0	204785.095508072
MW_594.15921@RT_16.030	8372945.64227816	2056788.22445343	106917.647279479	51827.8636672575	26365.2759370955	0	0	0	0	403201.45939509	255895.482514728	84999.2254158096	313204.19318574	0	359308.268361356	0	0	0	0	119683555.667535	19112.9318886864
MW_908.33570@RT_32.375	0	0	0	0	0	0	0	0	0	0	0	0	0	0	0	0	20513.8722183047	0	0	107797428.434664	12967121.9231556
MW_440.06260@RT_9.925	125889699.497984	0	0	0	176699508.814306	0	4661114.72954727	5882511.49106487	0	87731199.419455	0	0	19782571.8291846	0	0	37118028.4654003	14491.3360330784	0	0	90803.5725365159	0
MW_756.32245@RT_26.755	0	0	0	0	0	0	245340.605978022	0	0	0	0	72335.1391836847	0	0	0	0	114287.8370253	162230.843274591	61699.1599724787	82668031.23096	12721984.5966526
MW_580.27378@RT_27.288	0	0	0	0	92782.6550834752	282638.463656052	32235.191467045	0	0	0	28080.1336695256	63414.6290062554	0	0	53623.4711420468	0	222603.506429873	42432.6751181742	21084.5014001833	85149870.0615679	28184002.757504
MW_578.34648@RT_40.723	3788511.57821266	1715340.53868687	3327006.73809743	1577878.28377396	1514178.07522754	1808566.58675185	77023949.5698065	1364142.90240741	3915194.77530954	3353704.68917669	414170.948778556	16541759.1763451	2388919.31479629	1391715.50774797	1930406.4569032	8435820.09957292	69197812.6288419	62529165.8662594	4392309.98241213	57608.6906240268	0
MW_519.38585@RT_43.990	18833395.9189493	38056074.1448577	14677854.5381309	26470283.05254	26321502.4350331	12847656.4643071	44889790.6507508	47927128.4991609	26565305.894063	40860590.6085283	59146143.2765714	37976875.4129786	67324204.5508386	20429174.4891635	8434350.96319791	49308178.4170653	25024860.0680902	31505171.6490411	15934455.9483708	9331.24184167614	10059.0124481881
MW_466.11139@RT_24.551	0	5880770.82694897	0	0	0	0	4910906.52084821	0	1865827.94537176	0	0	15097565.0976578	0	0	0	0	42689028.0546971	0	0	892545.569038874	25559.063602521
MW_579.14650@RT_13.721	16549131.1716297	212435219.116758	139964.989139815	734335.195079071	2191894.80458921	1026718.70531306	11400226.0701702	4279014.64385119	13181481.3900132	14385369.2483354	24037145.2466132	49897200.1701691	4717350.91496106	24846498.4313503	76161477.6622277	19957503.8836898	48607713.3912968	225104225.787278	25213540.9348225	13740966.3905714	10934123.4046774
MW_465.09925@RT_23.714	81835501.0532364	84541813.4127685	49678427.6778565	54877668.7807598	79288287.1379411	35847900.4375174	86800260.7877035	63248744.0040722	108086162.391491	104498691.382661	144206720.898322	85880084.9195737	133785025.121079	71742140.5534562	203817290.471734	97255793.6337537	121456701.556868	210241390.906721	139868376.730474	0	0
MW_465.09920@RT_23.555	82693112.443582	86017217.7599937	48962702.2225369	58708020.0956081	80401577.5346895	35942547.5216422	74797068.0790643	72319254.5623022	14392973.1307405	95390345.3455003	44581846.8174082	79487539.0397748	139931699.219464	70541904.2642723	111230560.46968	92692804.2196159	32869190.0468544	261385088.727406	98206264.8101113	0	0
MW_713.40831@RT_34.712	0	1483172.96650516	272616.761073282	0	1222636.22322954	378887.515155597	14868723.2244068	861199.500386	26930.3888290379	1060604.17794528	1436145.39076465	3521117.86233866	4417732.62531023	1384142.76821956	1057844.28335306	8526339.77689632	6830349.67492093	29020430.1586594	1008032.35922748	150702.582220909	21520.3571660533
MW_577.13115@RT_20.899	66824457.3762834	8331053.52449284	3274452.9713653	2705311.24480945	33406429.5316925	12676679.4860038	14603694.4125173	27737180.8938821	20727762.6144742	47271930.1316447	24089055.0488469	23182493.795408	17130845.084437	78068850.7623569	14145724.0405158	62777059.8541491	33650619.030812	50430672.9599498	52641402.7139568	0	0
MW_436.23117@RT_22.781	0	0	0	0	47216.8744598494	20805.7081004283	0	0	0	0	0	0	0	0	923326.510371811	0	35417.9899438178	149344.681733785	0	55585192.746677	3982706.54115093
MW_489.35418@RT_42.296	0	46650605.4827039	0	0	0	0	0	0	18339442.4500277	18590222.636238	0	14663498.7593542	43227727.2466714	0	24832784.777523	20028039.0978607	12364250.1087283	25332519.0231056	106999.929320104	0	186743.133623474
MW_507.24056@RT_33.089	0	0	0	1202737.58401771	2052060.7827923	8682451.64063708	24350719.5420084	1791668.55188257	960670.511696368	2501254.16077547	8695069.88649187	46931655.6597635	8886533.04155677	0	0	2729826.88613705	173347287.844301	26730421.7412171	16979461.1854337	1438237.65683291	23123.772029787
MW_597.14183@RT_23.651	199368.104885284	0	1320322.6836126	6212577.36689814	944794.090917895	472583.946413859	0	37232.0358407535	0	0	0	323556.48731567	0	0	0	0	0	0	0	575840151.725967	2476789373.17099
MW_417.19049@RT_38.491	26946115.7107163	21782540.0043447	11349607.4876501	8290663.47792183	19298023.6488899	10333457.5765998	26460999.1501569	30128176.9703136	26670175.8011202	26922057.9015422	36938038.5377952	27166371.497195	99042839.8838175	30704412.8231471	63701635.2708607	23106095.2265899	30265429.0532628	22204587.4398233	42627816.3386315	25309.5045544718	0
MW_597.14478@RT_23.430	1011444.19442894	107041.794277959	1323092.1835504	0	941691.293926373	1144648.63229636	265783.275094618	294527.039420963	445466.310809966	336402.762828829	787338.197661132	902190.722884385	105722.685069339	585336.697559591	1114920.09210019	559376.132083156	646344.396625576	145622.693590973	1188874.75191366	22131434.5691068	2639994809.20049
MW_727.38756@RT_30.872	33519778.6257614	2573871.62484709	1179794.56016219	654762.337175518	11178063.9775504	18151072.0176748	2216578.9508647	2601775.98640588	1474904.05962884	0	1617657.60646395	1962936.4612552	3633925.69539251	18769803.9920198	0	3120393.60909804	6068538.47323447	11063511.2870268	2540734.1714523	406179.375942855	28749.7808562334
