# Supplementary material for: Tracing priming effects in palsa peat carbon dynamics using a stable isotope-assisted metabolomics approach
Source: Front Mol Biosci. 2025 Aug 22;12:1621357. doi: 10.3389/fmolb.2025.1621357 (PMC12411887; doi:10.3389/fmolb.2025.1621357)
Supplement: Supplementary file 6 [file Table5.csv]

FeatureID	PNC	PNE	I_Palsa_C1	I_Palsa_C2	I_Palsa_N1	I_Palsa_N2	I_Palsa_E1	I_Palsa_E2	II_Palsa_C1	II_Palsa_C2	II_Palsa_N1	II_Palsa_N2	II_Palsa_E1	II_Palsa_E2	III_Palsa_C1	III_Palsa_C2	III_Palsa_N1	III_Palsa_N2	III_Palsa_E1	III_Palsa_E2	Palsa_T0
4-Aminobutyrate	170.607	0	6.771	6.549	9.99	12.987	0	7.437	0	0	6.993	9.657	0	3.996	7.992	14.874	8.325	11.544	7.548	3.33	5.328
4-Hydroxybenzoate	9.879	9.99	6.327	5.772	12.876	5.217	3.996	8.769	13.431	4.329	11.877	12.987	10.545	7.77	6.438	6.105	10.878	8.88	8.88	9.102	5.328
Acetate	157.731	62.382	35.52	8.769	40.293	42.624	8.991	54.612	58.608	11.544	33.522	71.595	38.628	46.731	31.857	97.902	41.625	66.933	37.185	56.61	23.199
Acetone	0	0	1.332	0.999	2.442	0	1.11	0	1.776	0.999	1.887	1.665	1.221	1.11	1.554	1.998	1.11	1.887	0.777	1.221	1.332
Adenosine	17.649	0	0	0	0	0	0	0	0	0	0	0	0	0	0	0	0	0	0	0	0
Alanine	933.288	125.874	7.437	8.325	15.762	15.762	8.769	12.099	11.1	12.654	18.981	16.095	8.325	9.102	12.654	17.649	17.538	20.424	13.653	10.434	15.984
Asparagine	253.413	77.034	0	12.432	0	0	0	53.724	10.878	18.315	24.642	16.983	7.77	7.881	19.092	21.09	28.416	46.176	35.298	15.984	0
Aspartate	29.304	0	0	0	0	0	0	0	0	0	7.215	0	0	0	0	0	0	8.769	0	0	0
Betaine	25.086	24.198	4.329	4.329	26.418	22.644	19.758	19.425	3.33	4.44	13.764	13.764	8.769	8.991	4.329	4.995	10.101	17.427	8.658	8.547	3.996
Chlorogenate	53.169	0	0	0	0	0	0	11.544	0	0	0	0	0	0	0	0	0	0	0	0	0
Choline	190.476	111.333	5.994	7.881	8.436	6.771	6.327	10.878	3.663	2.997	4.773	6.327	3.108	3.108	3.33	3.774	3.996	8.991	3.663	3.108	4.551
Cinnamate	38.073	0	0	0	0	0	0	0	0	0	0	0	0	0	0	0	0	0	0	0	0
D-Glucurono-6,3-lactone	0	0	272.283	239.205	137.085	124.653	181.263	143.079	384.726	370.296	206.793	189.921	227.106	133.533	182.595	159.618	36.075	71.262	67.821	98.457	202.575
Dimethyl sulfone	0	0	7.77	13.875	16.761	9.546	8.436	17.649	2.109	11.1	2.997	5.661	0.888	0.999	3.774	7.437	2.109	4.884	0.999	2.109	0
Dimethylamine	5.439	0	37.629	190.809	357.864	69.597	80.142	593.184	4.662	59.052	5.217	17.427	0.777	1.11	10.989	90.909	4.44	17.982	1.221	4.44	0
Formate	51.726	33.3	16.983	30.303	49.617	98.679	56.61	82.251	36.63	34.188	179.376	97.014	56.166	59.496	61.827	77.589	65.823	70.485	116.55	90.798	106.116
Fructose	2080.695	1122.099	408.036	424.02	199.356	44.178	59.496	387.279	163.281	106.338	210.678	344.766	118.881	128.316	131.202	276.39	368.742	445.554	213.231	121.989	250.749
Fumarate	102.786	9.546	0	0	1.776	0	0	2.109	1.554	0	0	0	0	0	0	0	2.109	3.108	0	2.331	0
Galactose	67.377	33.855	58.941	59.052	23.976	29.526	42.291	48.507	97.014	82.14	53.391	50.394	46.176	33.966	85.692	42.069	29.304	36.963	32.523	34.743	107.115
Gallate	0	0	5.55	4.884	8.769	7.437	4.107	6.438	9.102	3.108	9.435	18.426	8.769	9.657	6.216	7.437	7.77	14.874	5.328	6.327	5.994
Glucose	2220.444	518.259	367.854	570.651	196.692	143.634	102.786	466.089	192.474	158.397	363.192	406.593	118.548	101.232	156.843	437.673	497.391	750.693	427.017	220.335	593.628
Glutamine	67.266	0	0	0	12.765	0	0	0	16.539	18.093	21.645	22.089	0	0	12.654	19.647	31.413	46.287	31.635	24.309	13.098
Glycerol	341.436	94.239	94.017	195.582	337.44	143.301	66.6	502.053	62.16	88.245	104.562	124.764	73.482	50.727	87.579	170.274	104.451	146.187	90.465	83.028	87.024
Isoleucine	127.428	37.518	0	0	2.664	2.664	0	3.108	2.331	2.775	4.773	3.219	2.664	1.665	1.776	2.22	3.885	6.105	2.664	1.665	2.886
Lactate	0	0	0	2.886	4.44	6.66	3.33	5.439	2.997	4.773	8.769	7.326	5.772	2.886	6.105	2.997	4.107	3.552	6.105	5.439	4.551
Leucine	172.605	52.836	0	0	4.995	7.548	0	4.44	0	2.886	4.662	4.44	0	0	3.108	2.442	4.218	4.329	2.442	0	3.663
Mannitol	0	0	108.003	136.641	147.408	112.665	85.359	66.378	98.013	141.747	109.335	91.686	11.988	44.622	96.126	142.524	41.403	117.549	71.262	52.503	177.822
Methanol	61.272	40.959	10.323	10.323	14.652	15.984	9.213	9.546	17.76	10.101	24.309	22.755	11.433	6.438	9.879	13.986	10.212	55.833	15.762	15.096	9.879
O-Acetylcholine	5.55	4.884	2.553	1.11	1.665	1.332	2.109	2.553	3.441	2.664	2.997	4.995	2.331	1.332	2.664	1.443	2.997	1.998	1.665	0.999	1.665
O-Phosphocholine	6.327	5.106	4.107	7.77	18.315	15.54	15.318	14.874	9.435	6.771	19.98	9.324	16.095	10.545	5.772	5.217	7.326	8.103	7.881	8.214	6.438
Phenylalanine	128.871	0	0	0	0	0	0	0	0	0	0	0	0	0	0	0	0	0	0	0	0
Proline	196.581	0	0	0	0	0	0	0	0	0	0	0	0	0	0	0	0	0	0	0	0
Propionate	12.543	0	4.995	2.22	4.551	2.442	1.887	4.773	10.212	3.108	3.885	8.991	4.662	5.217	3.996	3.774	3.885	5.772	2.664	3.108	2.886
Protocatechuate	0	0	16.65	11.211	20.202	11.655	10.545	17.427	19.869	10.656	19.536	22.755	18.426	18.537	8.658	12.543	11.988	19.98	12.321	20.535	10.656
Pyroglutamate	64.38	0	0	0	0	0	0	0	14.541	10.767	14.208	12.987	0	0	0	0	9.102	15.54	13.209	0	11.655
Pyruvate	0	0	5.883	4.551	5.439	2.997	6.216	5.439	7.548	8.769	6.327	4.218	6.327	4.44	5.439	4.884	3.996	2.553	1.998	2.553	4.995
Quinone	7.659	0	13.875	15.762	7.881	4.44	15.762	0	0	0	7.215	6.993	9.324	14.874	13.209	0	0	18.426	8.103	0	10.212
Sucrose	698.523	180.486	208.68	68.598	54.39	16.65	29.637	100.344	209.235	84.693	28.083	114.885	49.173	75.147	49.173	52.503	65.157	13.875	13.764	0	115.995
Threonine	108.003	21.312	0	2.109	3.774	3.219	0	5.328	4.551	3.774	4.662	10.545	2.553	2.22	4.773	2.886	4.773	5.883	4.218	3.33	3.774
Trehalose	0.111	0	50.838	76.368	64.713	48.063	58.053	45.732	69.708	125.541	30.858	40.626	20.313	31.302	86.469	18.093	49.395	24.642	25.752	7.326	36.963
Trigonelline	47.73	23.088	0	0	0	0	0	0	0	0	0	0	0	0	0	0	0	0	0	0	0
Tryptophan	61.716	20.646	0	0	0	0	0	0	0	0	0	0	0	0	0	0	0	0	0	0	0
Tyrosine	74.592	0	1.221	0	0	0	0	0	0	0	0	0	0	0	0	0	0	0	0	0	0
Uridine	145.41	24.42	0	0	1.887	3.885	0	4.884	0	0	0	0	0	0	0	2.442	0	2.331	0	0	2.997
Valine	142.968	36.852	1.887	2.553	3.774	4.107	0	3.885	3.996	3.885	6.216	4.329	3.108	2.109	2.775	3.33	5.772	7.437	4.107	3.885	4.884
