# Supplementary material for: Tracing priming effects in palsa peat carbon dynamics using a stable isotope-assisted metabolomics approach
Source: Front Mol Biosci. 2025 Aug 22;12:1621357. doi: 10.3389/fmolb.2025.1621357 (PMC12411887; doi:10.3389/fmolb.2025.1621357)
Supplement: Supplementary file 7 [file Table6.csv]

FeatureID	SampleID	Label
Acetate	I_Palsa_E1	Labeled
Acetate	I_Palsa_E2	Labeled
Acetate	II_Palsa_E1	Labeled
Acetate	II_Palsa_E2	Labeled
Acetate	III_Palsa_E1	Labeled
Acetate	III_Palsa_E2	Labeled
Acetate	PNE	Labeled
Acetone	I_Palsa_E1	Labeled
Acetone	I_Palsa_E2	Non_labeled
Acetone	II_Palsa_E1	Labeled
Acetone	II_Palsa_E2	Labeled
Acetone	III_Palsa_E1	Labeled
Acetone	III_Palsa_E2	Labeled
Acetone	PNE	Non_labeled
Alanine	I_Palsa_E1	Labeled
Alanine	I_Palsa_E2	Labeled
Alanine	II_Palsa_E1	Labeled
Alanine	II_Palsa_E2	Labeled
Alanine	III_Palsa_E1	Labeled
Alanine	III_Palsa_E2	Labeled
Alanine	PNE	Labeled
Asparagine	I_Palsa_E1	Non_labeled
Asparagine	I_Palsa_E2	Non_labeled
Asparagine	II_Palsa_E1	Non_labeled
Asparagine	II_Palsa_E2	Non_labeled
Asparagine	III_Palsa_E1	Non_labeled
Asparagine	III_Palsa_E2	Non_labeled
Asparagine	PNE	Labeled
Betaine	I_Palsa_E1	Labeled
Betaine	I_Palsa_E2	Labeled
Betaine	II_Palsa_E1	Labeled
Betaine	II_Palsa_E2	Labeled
Betaine	III_Palsa_E1	Labeled
Betaine	III_Palsa_E2	Labeled
Betaine	PNE	Labeled
Choline	I_Palsa_E1	Labeled
Choline	I_Palsa_E2	Labeled
Choline	II_Palsa_E1	Labeled
Choline	II_Palsa_E2	Labeled
Choline	III_Palsa_E1	Labeled
Choline	III_Palsa_E2	Labeled
Choline	PNE	Labeled
Dimethylamine	I_Palsa_E1	Labeled
Dimethylamine	I_Palsa_E2	Labeled
Dimethylamine	II_Palsa_E1	Non_labeled
Dimethylamine	II_Palsa_E2	Non_labeled
Dimethylamine	III_Palsa_E1	Non_labeled
Dimethylamine	III_Palsa_E2	Non_labeled
Dimethylamine	PNE	Non_labeled
Formate	I_Palsa_E1	Non_labeled
Formate	I_Palsa_E2	Non_labeled
Formate	II_Palsa_E1	Non_labeled
Formate	II_Palsa_E2	Non_labeled
Formate	III_Palsa_E1	Non_labeled
Formate	III_Palsa_E2	Non_labeled
Formate	PNE	Labeled
Fructose	I_Palsa_E1	Labeled
Fructose	I_Palsa_E2	Labeled
Fructose	II_Palsa_E1	Labeled
Fructose	II_Palsa_E2	Labeled
Fructose	III_Palsa_E1	Non_labeled
Fructose	III_Palsa_E2	Non_labeled
Fructose	PNE	Labeled
Fumarate	I_Palsa_E1	Non_labeled
Fumarate	I_Palsa_E2	Non_labeled
Fumarate	II_Palsa_E1	Non_labeled
Fumarate	II_Palsa_E2	Non_labeled
Fumarate	III_Palsa_E1	Non_labeled
Fumarate	III_Palsa_E2	Non_labeled
Fumarate	PNE	Labeled
Glucose	I_Palsa_E1	Labeled
Glucose	I_Palsa_E2	Labeled
Glucose	II_Palsa_E1	Labeled
Glucose	II_Palsa_E2	Labeled
Glucose	III_Palsa_E1	Labeled
Glucose	III_Palsa_E2	Labeled
Glucose	PNE	Labeled
Glutamine	I_Palsa_E1	Non_labeled
Glutamine	I_Palsa_E2	Non_labeled
Glutamine	II_Palsa_E1	Non_labeled
Glutamine	II_Palsa_E2	Non_labeled
Glutamine	III_Palsa_E1	Labeled
Glutamine	III_Palsa_E2	Labeled
Glutamine	PNE	Non_labeled
Leucine	I_Palsa_E1	Non_labeled
Leucine	I_Palsa_E2	Labeled
Leucine	II_Palsa_E1	Non_labeled
Leucine	II_Palsa_E2	Non_labeled
Leucine	III_Palsa_E1	Labeled
Leucine	III_Palsa_E2	Non_labeled
Leucine	PNE	Labeled
Methanol	I_Palsa_E1	Labeled
Methanol	I_Palsa_E2	Labeled
Methanol	II_Palsa_E1	Labeled
Methanol	II_Palsa_E2	Labeled
Methanol	III_Palsa_E1	Labeled
Methanol	III_Palsa_E2	Labeled
Methanol	PNE	Labeled
O-Phosphocholine	I_Palsa_E1	Labeled
O-Phosphocholine	I_Palsa_E2	Labeled
O-Phosphocholine	II_Palsa_E1	Labeled
O-Phosphocholine	II_Palsa_E2	Non_labeled
O-Phosphocholine	III_Palsa_E1	Labeled
O-Phosphocholine	III_Palsa_E2	Labeled
O-Phosphocholine	PNE	Non_labeled
Sucrose	I_Palsa_E1	Labeled
Sucrose	I_Palsa_E2	Labeled
Sucrose	II_Palsa_E1	Labeled
Sucrose	II_Palsa_E2	Labeled
Sucrose	III_Palsa_E1	Labeled
Sucrose	III_Palsa_E2	Non_labeled
Sucrose	PNE	Labeled
Threonine	I_Palsa_E1	Non_labeled
Threonine	I_Palsa_E2	Labeled
Threonine	II_Palsa_E1	Non_labeled
Threonine	II_Palsa_E2	Labeled
Threonine	III_Palsa_E1	Non_labeled
Threonine	III_Palsa_E2	Non_labeled
Threonine	PNE	Non_labeled
Trehalose	I_Palsa_E1	Labeled
Trehalose	I_Palsa_E2	Labeled
Trehalose	II_Palsa_E1	Non_labeled
Trehalose	II_Palsa_E2	Labeled
Trehalose	III_Palsa_E1	Labeled
Trehalose	III_Palsa_E2	Non_labeled
Trehalose	PNE	Non_labeled
